# Supplementary material for: Gains of 20q11.21 in human pluripotent stem cells: Insights from cancer research
Source: Stem Cell Reports. 2023 Dec 28;19(1):11–27. doi: 10.1016/j.stemcr.2023.11.013 (PMC10828824; doi:10.1016/j.stemcr.2023.11.013)
Supplement: Table S1. CNV breakpoints — This table contains the information on the references and exact breakpoints of each cell line that are shown in Figure 1. [file mmc1.xlsx]

## Sheet: Fig1-cell-lines-reference
hPSC line	Passage	Chromosome	Type of abnormality	Start (hg38)	End (hg38)	Reference
VUB01	P293	20	CNV duplication	31300536	33517533	Nguyen et al., 2014 and *hPSCreg®	* https://hpscreg.eu
VUB02	P374	20	CNV duplication	31300536	32533536	Nguyen et al., 2014 and *hPSCreg®
VUB03	P48	20	CNV duplication	31300536	35409783	Nguyen et al., 2014 and *hPSCreg®
VUB03	P157	20	CNV duplication	31300536	32212536	Nguyen et al., 2014 and *hPSCreg®
VUB04	P103	20	CNV duplication	31300536	32212536	Nguyen et al., 2014 and *hPSCreg®
VUB07	P52	20	CNV duplication	31300536	32769533	Nguyen et al., 2014 and *hPSCreg®
VUB14	P34	20	CNV duplication	31300536	32396536	Nguyen et al., 2014 and *hPSCreg®
VUB24	P69	20	CNV duplication	31300536	32326536	Nguyen et al., 2014 and *hPSCreg®
VUB26	P68	20	CNV duplication	31300536	32288536	Nguyen et al., 2014 and *hPSCreg®
VUB07		20	iso chromosome			*hPSCreg®
VUB19		20	iso chromosome			*hPSCreg®
VUB02		20	iso chromosome			*hPSCreg®
FF01-L		20	CNV duplication	31216463	31770476	Amps et al., 2011
X01-L		20	CNV duplication	31216463	31786793	Amps et al., 2011
NN05-L		20	CNV duplication	31216463	31906181	Amps et al., 2011
F04-L		20	CNV duplication	31216463	31920657	Amps et al., 2011
FF02-L		20	CNV duplication	31216463	31995067	Amps et al., 2011
G02-L		20	CNV duplication	31216463	32069816	Amps et al., 2011
CC06-E/L		20	CNV duplication	31216463	32094196	Amps et al., 2011
X02-L		20	CNV duplication	31216463	32094196	Amps et al., 2011
G01-L		20	CNV duplication	31216463	32316226	Amps et al., 2011
B02-L		20	CNV duplication	31216463	32356940	Amps et al., 2011
B03-L		20	CNV duplication	31216463	32356940	Amps et al., 2011
V03-L		20	CNV duplication	31216463	32461122	Amps et al., 2011
GG03-L		20	CNV duplication	31216463	32608849	Amps et al., 2011
K05-E		20	CNV duplication	31216463	32611779	Amps et al., 2011
M01-L		20	CNV duplication	31216463	32822018	Amps et al., 2011
X03-L		20	CNV duplication	31216463	32947459	Amps et al., 2011
U16-L		20	CNV duplication	31216463	33018431	Amps et al., 2011
CC01-L		20	CNV duplication	31216463	33452685	Amps et al., 2011
Q02-E		20	CNV duplication	31216463	33526383	Amps et al., 2011
F01-E		20	CNV duplication	31216463	33742018	Amps et al., 2011
H7		20	CNV duplication	31258500	32898245	Maitra et al., 2005
H1		20	Trisomy			Rosler et al., 2004
H7	P209	20	Trisomy			Baker et al., 2007
Shef5	P39	20	Trisomy			Baker et al., 2007
HS181		20	Trisomy			Catalina et al., 2008
SA01	P83	20	CNV duplication	30356663	32659537	Lefort et al., 2008
VUB05-HD	P103	20	CNV duplication	30418663	34869536	Lefort et al., 2008
H1	P41	20	CNV duplication	30418663	32659537	Lefort et al., 2008
BG02		20	Trisomy			Mitalipova et al., 2005
H1	P61	20	CNV duplication	20q11.2	20q13.1	Närvä et al., 2010
FES61	P48	20	Trisomy			Närvä et al., 2010
HSF1		20	CNV duplication	31258535	32728533	Wu et al., 2008
Shef6.1		20	iso chromosome			Merkle et al., 2022
CSES25	P26	20	CNV duplication	31216079	35871578	Merkle et al., 2022
HS999	P12	20	CNV duplication	31216079	35288397	Merkle et al., 2022
Mel3	P38	20	CNV duplication	31216079	35138397	Merkle et al., 2022
WA27	P15	20	CNV duplication	31216079	34270294	Merkle et al., 2022
ESI051	P35	20	CNV duplication	31216079	32637498	Merkle et al., 2022
WA21	P28	20	CNV duplication	31216079	32357297	Merkle et al., 2022
HUES73	P28	20	CNV duplication	31216079	32213997	Merkle et al., 2022
MShef3	P10	20	CNV duplication	31216079	32198015	Merkle et al., 2022
Shef6-1	P12	20	CNV duplication	31216079	64334167	Merkle et al., 2022
Shef5		20	CNV duplication	30406819	until C20orf160	Avery et al., 2013
ESI035		20	CNV duplication	30406819	until TM9SF4	Avery et al., 2013
H1		20	CNV duplication	30406819	until C20orf203	Avery et al., 2013
HES3		20	CNV duplication	30406819	until DNMT3B	Avery et al., 2013
HD129		20	Trisomy			Bai et al., 2014
HS306		20	Trisomy			Bai et al., 2014
HDF51IPS11P33		20	CNV duplication	31216463	32557005	Laurent et al., 2011
CM14P87		20	CNV duplication	31216463	32324404	Laurent et al., 2011
ESIH3P114		20	CNV duplication	31216463	32703150	Laurent et al., 2011
WA07P96CMD7		20	CNV duplication	31216463	35258724	Laurent et al., 2011
SIVF017HDP43		20	CNV duplication	31216463	33526383	Laurent et al., 2011
SIVF001P41		20	CNV duplication	31216463	35487189	Laurent et al., 2011
WA07P34MNPD29		20	CNV duplication	31216463	35183632	Laurent et al., 2011
SIVF019P53		20	Trisomy			Laurent et al., 2011
BG01P67		20	Trisomy			Laurent et al., 2011
