# Supplementary material for: Gains of 20q11.21 in human pluripotent stem cells: Insights from cancer research
Source: Stem Cell Reports. 2023 Dec 28;19(1):11–27. doi: 10.1016/j.stemcr.2023.11.013 (PMC10828824; doi:10.1016/j.stemcr.2023.11.013)
Supplement: Table S2. CNV of 20q11.21 in human cancers — This table contains the data used to make each of the panels in Figure 2. [file mmc2.xlsx]

## Sheet: Figure2-A-CNV frequency
NCIT code	Chromosome	start position (bp)	end position (bp)	gain_frequency (%)	loss_frequency (%)
NCIT:C3262	1	0	400000	5.018	6.039
NCIT:C3262	1	400000	1400000	8.706	9.3
NCIT:C3262	1	1400000	2400000	8.035	9.976
NCIT:C3262	1	2400000	3400000	9.817	15.947
NCIT:C3262	1	3400000	4400000	9.098	15.756
NCIT:C3262	1	4400000	5400000	7.843	15.816
NCIT:C3262	1	5400000	6400000	8.063	15.926
NCIT:C3262	1	6400000	7400000	8.136	15.743
NCIT:C3262	1	7400000	8400000	8.237	16.131
NCIT:C3262	1	8400000	9400000	7.755	15.429
NCIT:C3262	1	9400000	10400000	7.78	15.908
NCIT:C3262	1	10400000	11400000	8.003	15.688
NCIT:C3262	1	11400000	12400000	7.809	14.952
NCIT:C3262	1	12400000	13400000	9.032	15.667
NCIT:C3262	1	13400000	14400000	7.625	15.304
NCIT:C3262	1	14400000	15400000	7.712	14.908
NCIT:C3262	1	15400000	16400000	8.506	15.244
NCIT:C3262	1	16400000	17400000	9.78	16.858
NCIT:C3262	1	17400000	18400000	7.426	14.724
NCIT:C3262	1	18400000	19400000	7.406	14.73
NCIT:C3262	1	19400000	20400000	7.372	14.78
NCIT:C3262	1	20400000	21400000	7.339	14.871
NCIT:C3262	1	21400000	22400000	7.474	15.134
NCIT:C3262	1	22400000	23400000	7.245	14.71
NCIT:C3262	1	23400000	24400000	7.375	15.606
NCIT:C3262	1	24400000	25400000	7.575	17.463
NCIT:C3262	1	25400000	26400000	7.052	15.864
NCIT:C3262	1	26400000	27400000	7.196	15.895
NCIT:C3262	1	27400000	28400000	7.275	14.764
NCIT:C3262	1	28400000	29400000	7.326	14.35
NCIT:C3262	1	29400000	30400000	7.313	13.706
NCIT:C3262	1	30400000	31400000	7.742	13.719
NCIT:C3262	1	31400000	32400000	7.969	12.958
NCIT:C3262	1	32400000	33400000	7.954	12.72
NCIT:C3262	1	33400000	34400000	7.87	12.165
NCIT:C3262	1	34400000	35400000	8.171	13.242
NCIT:C3262	1	35400000	36400000	8.28	12.051
NCIT:C3262	1	36400000	37400000	8.407	12.044
NCIT:C3262	1	37400000	38400000	8.435	11.287
NCIT:C3262	1	38400000	39400000	8.56	11.163
NCIT:C3262	1	39400000	40400000	9.241	11.035
NCIT:C3262	1	40400000	41400000	9.082	10.857
NCIT:C3262	1	41400000	42400000	8.919	10.537
NCIT:C3262	1	42400000	43400000	8.964	10.614
NCIT:C3262	1	43400000	44400000	8.926	10.658
NCIT:C3262	1	44400000	45400000	8.807	10.96
NCIT:C3262	1	45400000	46400000	8.909	11.409
NCIT:C3262	1	46400000	47400000	8.378	11.028
NCIT:C3262	1	47400000	48400000	8.388	10.931
NCIT:C3262	1	48400000	49400000	7.491	10.923
NCIT:C3262	1	49400000	50400000	7.206	11.064
NCIT:C3262	1	50400000	51400000	8.297	11.772
NCIT:C3262	1	51400000	52400000	7.802	11.368
NCIT:C3262	1	52400000	53400000	8.413	11.82
NCIT:C3262	1	53400000	54400000	8.185	11.183
NCIT:C3262	1	54400000	55400000	8.498	11.864
NCIT:C3262	1	55400000	56400000	7.653	10.875
NCIT:C3262	1	56400000	57400000	7.582	10.948
NCIT:C3262	1	57400000	58400000	7.569	10.987
NCIT:C3262	1	58400000	59400000	7.987	11.169
NCIT:C3262	1	59400000	60400000	7.15	10.937
NCIT:C3262	1	60400000	61400000	7.36	11.154
NCIT:C3262	1	61400000	62400000	7.282	12.138
NCIT:C3262	1	62400000	63400000	7.036	11.545
NCIT:C3262	1	63400000	64400000	7.014	11.687
NCIT:C3262	1	64400000	65400000	7.555	11.742
NCIT:C3262	1	65400000	66400000	6.974	11.71
NCIT:C3262	1	66400000	67400000	6.769	11.87
NCIT:C3262	1	67400000	68400000	6.809	12.021
NCIT:C3262	1	68400000	69400000	6.556	12.174
NCIT:C3262	1	69400000	70400000	6.475	12.603
NCIT:C3262	1	70400000	71400000	6.667	13.126
NCIT:C3262	1	71400000	72400000	12.586	16.828
NCIT:C3262	1	72400000	73400000	6.465	12.933
NCIT:C3262	1	73400000	74400000	6.329	12.838
NCIT:C3262	1	74400000	75400000	6.507	13.007
NCIT:C3262	1	75400000	76400000	6.787	13.096
NCIT:C3262	1	76400000	77400000	6.716	12.656
NCIT:C3262	1	77400000	78400000	6.605	13.166
NCIT:C3262	1	78400000	79400000	6.365	13.071
NCIT:C3262	1	79400000	80400000	6.308	13.162
NCIT:C3262	1	80400000	81400000	6.265	13.051
NCIT:C3262	1	81400000	82400000	6.391	13.032
NCIT:C3262	1	82400000	83400000	6.514	13.225
NCIT:C3262	1	83400000	84400000	6.742	13.033
NCIT:C3262	1	84400000	85400000	6.709	12.933
NCIT:C3262	1	85400000	86400000	6.792	12.688
NCIT:C3262	1	86400000	87400000	6.429	12.871
NCIT:C3262	1	87400000	88400000	6.407	12.507
NCIT:C3262	1	88400000	89400000	6.403	13.193
NCIT:C3262	1	89400000	90400000	6.365	12.526
NCIT:C3262	1	90400000	91400000	6.381	12.678
NCIT:C3262	1	91400000	92400000	6.432	13.039
NCIT:C3262	1	92400000	93400000	6.425	12.898
NCIT:C3262	1	93400000	94400000	6.812	12.908
NCIT:C3262	1	94400000	95400000	6.947	12.995
NCIT:C3262	1	95400000	96400000	6.302	12.76
NCIT:C3262	1	96400000	97400000	6.244	12.912
NCIT:C3262	1	97400000	98400000	6.195	12.967
NCIT:C3262	1	98400000	99400000	6.249	12.929
NCIT:C3262	1	99400000	100400000	6.28	13.032
NCIT:C3262	1	100400000	101400000	6.301	13.173
NCIT:C3262	1	101400000	102400000	6.344	13.32
NCIT:C3262	1	102400000	103400000	6.303	13.194
NCIT:C3262	1	103400000	104400000	7.198	14.511
NCIT:C3262	1	104400000	105400000	6.302	13.089
NCIT:C3262	1	105400000	106400000	7.839	14.27
NCIT:C3262	1	106400000	107400000	6.775	13.327
NCIT:C3262	1	107400000	108400000	7.061	13.406
NCIT:C3262	1	108400000	109400000	7.369	12.689
NCIT:C3262	1	109400000	110400000	10.258	14.517
NCIT:C3262	1	110400000	111400000	7.486	13.264
NCIT:C3262	1	111400000	112400000	7.297	15.484
NCIT:C3262	1	112400000	113400000	7.311	12.022
NCIT:C3262	1	113400000	114400000	7.3	11.518
NCIT:C3262	1	114400000	115400000	7.349	11.488
NCIT:C3262	1	115400000	116400000	7.531	11.125
NCIT:C3262	1	116400000	117400000	8.028	10.995
NCIT:C3262	1	117400000	118400000	8.366	10.891
NCIT:C3262	1	118400000	119400000	8.579	9.856
NCIT:C3262	1	119400000	120400000	12.254	9.571
NCIT:C3262	1	120400000	121400000	11.375	5.601
NCIT:C3262	1	121400000	122400000	11.841	5.573
NCIT:C3262	1	122400000	123400000	11.214	4.557
NCIT:C3262	1	123400000	124400000	12.693	4.378
NCIT:C3262	1	124400000	125400000	12.551	3.707
NCIT:C3262	1	125400000	126400000	12.546	3.707
NCIT:C3262	1	126400000	127400000	12.546	3.707
NCIT:C3262	1	127400000	128400000	12.867	3.723
NCIT:C3262	1	128400000	129400000	12.85	3.72
NCIT:C3262	1	129400000	130400000	12.85	3.72
NCIT:C3262	1	130400000	131400000	12.85	3.72
NCIT:C3262	1	131400000	132400000	12.85	3.72
NCIT:C3262	1	132400000	133400000	12.85	3.72
NCIT:C3262	1	133400000	134400000	12.85	3.72
NCIT:C3262	1	134400000	135400000	12.85	3.72
NCIT:C3262	1	135400000	136400000	12.85	3.724
NCIT:C3262	1	136400000	137400000	12.85	3.72
NCIT:C3262	1	137400000	138400000	12.85	3.72
NCIT:C3262	1	138400000	139400000	12.85	3.72
NCIT:C3262	1	139400000	140400000	12.85	3.721
NCIT:C3262	1	140400000	141400000	12.85	3.722
NCIT:C3262	1	141400000	142400000	12.938	3.761
NCIT:C3262	1	142400000	143400000	13.793	3.864
NCIT:C3262	1	143400000	144400000	15.349	6.053
NCIT:C3262	1	144400000	145400000	15.378	3.623
NCIT:C3262	1	145400000	146400000	16.366	3.502
NCIT:C3262	1	146400000	147400000	16.742	3.551
NCIT:C3262	1	147400000	148400000	17.996	3.829
NCIT:C3262	1	148400000	149400000	18.816	3.526
NCIT:C3262	1	149400000	150400000	22.16	4.102
NCIT:C3262	1	150400000	151400000	23.973	3.483
NCIT:C3262	1	151400000	152400000	23.888	3.27
NCIT:C3262	1	152400000	153400000	26.793	9.455
NCIT:C3262	1	153400000	154400000	24.618	3.295
NCIT:C3262	1	154400000	155400000	24.925	3.417
NCIT:C3262	1	155400000	156400000	25.2	3.312
NCIT:C3262	1	156400000	157400000	24.597	3.738
NCIT:C3262	1	157400000	158400000	23.333	3.335
NCIT:C3262	1	158400000	159400000	24.299	3.774
NCIT:C3262	1	159400000	160400000	23.406	2.967
NCIT:C3262	1	160400000	161400000	23.833	3.092
NCIT:C3262	1	161400000	162400000	24.55	3.421
NCIT:C3262	1	162400000	163400000	23.382	3.208
NCIT:C3262	1	163400000	164400000	22.986	2.931
NCIT:C3262	1	164400000	165400000	22.864	2.864
NCIT:C3262	1	165400000	166400000	23.021	3.157
NCIT:C3262	1	166400000	167400000	22.712	2.964
NCIT:C3262	1	167400000	168400000	22.793	3.07
NCIT:C3262	1	168400000	169400000	23.004	5.228
NCIT:C3262	1	169400000	170400000	22.525	3.124
NCIT:C3262	1	170400000	171400000	22.484	3.137
NCIT:C3262	1	171400000	172400000	22.501	3.059
NCIT:C3262	1	172400000	173400000	22.41	2.971
NCIT:C3262	1	173400000	174400000	22.242	3.216
NCIT:C3262	1	174400000	175400000	22.453	3.864
NCIT:C3262	1	175400000	176400000	22.237	3.282
NCIT:C3262	1	176400000	177400000	21.968	3.094
NCIT:C3262	1	177400000	178400000	21.992	3.207
NCIT:C3262	1	178400000	179400000	22.172	3.669
NCIT:C3262	1	179400000	180400000	22.201	3.53
NCIT:C3262	1	180400000	181400000	22.299	3.247
NCIT:C3262	1	181400000	182400000	22.117	3.221
NCIT:C3262	1	182400000	183400000	22.116	3.104
NCIT:C3262	1	183400000	184400000	22.226	3.284
NCIT:C3262	1	184400000	185400000	21.981	3.463
NCIT:C3262	1	185400000	186400000	22.055	3.932
NCIT:C3262	1	186400000	187400000	21.834	4.128
NCIT:C3262	1	187400000	188400000	21.637	4.773
NCIT:C3262	1	188400000	189400000	21.523	4.8
NCIT:C3262	1	189400000	190400000	21.481	4.925
NCIT:C3262	1	190400000	191400000	21.394	4.573
NCIT:C3262	1	191400000	192400000	21.364	4.49
NCIT:C3262	1	192400000	193400000	21.866	5.607
NCIT:C3262	1	193400000	194400000	21.596	4.516
NCIT:C3262	1	194400000	195400000	21.487	5.207
NCIT:C3262	1	195400000	196400000	21.528	4.586
NCIT:C3262	1	196400000	197400000	22.615	8.11
NCIT:C3262	1	197400000	198400000	21.964	4.366
NCIT:C3262	1	198400000	199400000	22.157	5.205
NCIT:C3262	1	199400000	200400000	22.485	4.351
NCIT:C3262	1	200400000	201400000	22.842	3.854
NCIT:C3262	1	201400000	202400000	23.134	3.795
NCIT:C3262	1	202400000	203400000	23.327	3.805
NCIT:C3262	1	203400000	204400000	23.355	3.644
NCIT:C3262	1	204400000	205400000	23.938	3.665
NCIT:C3262	1	205400000	206400000	22.967	3.631
NCIT:C3262	1	206400000	207400000	22.991	4.217
NCIT:C3262	1	207400000	208400000	22.469	4.172
NCIT:C3262	1	208400000	209400000	21.654	3.975
NCIT:C3262	1	209400000	210400000	21.892	6.188
NCIT:C3262	1	210400000	211400000	21.353	4.182
NCIT:C3262	1	211400000	212400000	21.403	4.191
NCIT:C3262	1	212400000	213400000	21.367	4.318
NCIT:C3262	1	213400000	214400000	21.285	4.034
NCIT:C3262	1	214400000	215400000	21.55	4.363
NCIT:C3262	1	215400000	216400000	21.267	4.174
NCIT:C3262	1	216400000	217400000	21.351	4.162
NCIT:C3262	1	217400000	218400000	21.171	4.114
NCIT:C3262	1	218400000	219400000	21.314	4.005
NCIT:C3262	1	219400000	220400000	21.335	4.08
NCIT:C3262	1	220400000	221400000	21.189	4.124
NCIT:C3262	1	221400000	222400000	21.178	4.41
NCIT:C3262	1	222400000	223400000	21.245	4.165
NCIT:C3262	1	223400000	224400000	21.356	4.287
NCIT:C3262	1	224400000	225400000	21.365	4.253
NCIT:C3262	1	225400000	226400000	21.831	4.616
NCIT:C3262	1	226400000	227400000	21.503	4.851
NCIT:C3262	1	227400000	228400000	21.713	4.749
NCIT:C3262	1	228400000	229400000	21.606	4.403
NCIT:C3262	1	229400000	230400000	21.405	5.234
NCIT:C3262	1	230400000	231400000	21.398	4.381
NCIT:C3262	1	231400000	232400000	21.404	5.059
NCIT:C3262	1	232400000	233400000	21.357	4.415
NCIT:C3262	1	233400000	234400000	21.391	4.454
NCIT:C3262	1	234400000	235400000	21.881	4.951
NCIT:C3262	1	235400000	236400000	21.397	4.781
NCIT:C3262	1	236400000	237400000	21.439	4.955
NCIT:C3262	1	237400000	238400000	21.057	4.73
NCIT:C3262	1	238400000	239400000	20.691	5.001
NCIT:C3262	1	239400000	240400000	20.956	4.862
NCIT:C3262	1	240400000	241400000	20.683	4.744
NCIT:C3262	1	241400000	242400000	20.812	5.137
NCIT:C3262	1	242400000	243400000	20.765	4.644
NCIT:C3262	1	243400000	244400000	20.699	4.643
NCIT:C3262	1	244400000	245400000	20.467	4.598
NCIT:C3262	1	245400000	246400000	20.83	5.034
NCIT:C3262	1	246400000	247400000	17.239	3.911
NCIT:C3262	1	247400000	248400000	13.85	3.368
NCIT:C3262	1	248400000	248956422	11.58	5.396
NCIT:C3262	2	0	900000	8.894	5.05
NCIT:C3262	2	900000	1900000	8.629	4.787
NCIT:C3262	2	1900000	2900000	8.702	4.763
NCIT:C3262	2	2900000	3900000	9.156	5.314
NCIT:C3262	2	3900000	4900000	9.594	7.923
NCIT:C3262	2	4900000	5900000	9.023	5.989
NCIT:C3262	2	5900000	6900000	9.084	5.923
NCIT:C3262	2	6900000	7900000	9.22	5.872
NCIT:C3262	2	7900000	8900000	9.851	5.945
NCIT:C3262	2	8900000	9900000	9.99	6.152
NCIT:C3262	2	9900000	10900000	10.272	6.286
NCIT:C3262	2	10900000	11900000	9.845	6.056
NCIT:C3262	2	11900000	12900000	9.675	5.985
NCIT:C3262	2	12900000	13900000	9.069	6.04
NCIT:C3262	2	13900000	14900000	9.231	6.336
NCIT:C3262	2	14900000	15900000	9.669	5.861
NCIT:C3262	2	15900000	16900000	9.92	5.729
NCIT:C3262	2	16900000	17900000	9.345	5.655
NCIT:C3262	2	17900000	18900000	9.124	5.79
NCIT:C3262	2	18900000	19900000	9.809	5.622
NCIT:C3262	2	19900000	20900000	9.892	5.794
NCIT:C3262	2	20900000	21900000	9.055	5.496
NCIT:C3262	2	21900000	22900000	8.947	5.513
NCIT:C3262	2	22900000	23900000	9.632	6.038
NCIT:C3262	2	23900000	24900000	9.999	6.113
NCIT:C3262	2	24900000	25900000	9.44	6.09
NCIT:C3262	2	25900000	26900000	9.547	5.726
NCIT:C3262	2	26900000	27900000	9.732	5.457
NCIT:C3262	2	27900000	28900000	9.66	5.271
NCIT:C3262	2	28900000	29900000	9.686	5.549
NCIT:C3262	2	29900000	30900000	9.244	5.295
NCIT:C3262	2	30900000	31900000	9.179	5.365
NCIT:C3262	2	31900000	32900000	9.048	5.359
NCIT:C3262	2	32900000	33900000	9.02	5.285
NCIT:C3262	2	33900000	34900000	9.324	9.003
NCIT:C3262	2	34900000	35900000	9.152	7.403
NCIT:C3262	2	35900000	36900000	9.359	6.09
NCIT:C3262	2	36900000	37900000	9.139	5.369
NCIT:C3262	2	37900000	38900000	9.293	5.643
NCIT:C3262	2	38900000	39900000	9.273	5.441
NCIT:C3262	2	39900000	40900000	9.035	5.347
NCIT:C3262	2	40900000	41900000	9.885	6.102
NCIT:C3262	2	41900000	42900000	9.686	5.385
NCIT:C3262	2	42900000	43900000	9.625	5.37
NCIT:C3262	2	43900000	44900000	9.4	5.305
NCIT:C3262	2	44900000	45900000	9.454	4.87
NCIT:C3262	2	45900000	46900000	9.582	4.858
NCIT:C3262	2	46900000	47900000	10.586	5.266
NCIT:C3262	2	47900000	48900000	9.299	5.121
NCIT:C3262	2	48900000	49900000	9.147	5.696
NCIT:C3262	2	49900000	50900000	9.049	5.683
NCIT:C3262	2	50900000	51900000	9.042	5.604
NCIT:C3262	2	51900000	52900000	10.779	7.094
NCIT:C3262	2	52900000	53900000	9.322	5.436
NCIT:C3262	2	53900000	54900000	9.288	4.832
NCIT:C3262	2	54900000	55900000	9.307	4.909
NCIT:C3262	2	55900000	56900000	9.158	4.851
NCIT:C3262	2	56900000	57900000	9.152	5.145
NCIT:C3262	2	57900000	58900000	9.107	4.82
NCIT:C3262	2	58900000	59900000	9.296	4.457
NCIT:C3262	2	59900000	60900000	9.995	4.907
NCIT:C3262	2	60900000	61900000	9.843	4.844
NCIT:C3262	2	61900000	62900000	9.262	4.675
NCIT:C3262	2	62900000	63900000	9.097	4.168
NCIT:C3262	2	63900000	64900000	9.199	4.446
NCIT:C3262	2	64900000	65900000	9.118	4.586
NCIT:C3262	2	65900000	66900000	8.671	4.489
NCIT:C3262	2	66900000	67900000	8.569	4.534
NCIT:C3262	2	67900000	68900000	8.714	4.487
NCIT:C3262	2	68900000	69900000	8.609	4.507
NCIT:C3262	2	69900000	70900000	8.766	4.689
NCIT:C3262	2	70900000	71900000	8.629	4.697
NCIT:C3262	2	71900000	72900000	8.347	4.366
NCIT:C3262	2	72900000	73900000	8.367	4.373
NCIT:C3262	2	73900000	74900000	8.606	4.532
NCIT:C3262	2	74900000	75900000	8.499	5.056
NCIT:C3262	2	75900000	76900000	7.88	5.275
NCIT:C3262	2	76900000	77900000	7.77	5.546
NCIT:C3262	2	77900000	78900000	7.713	5.302
NCIT:C3262	2	78900000	79900000	7.998	5.133
NCIT:C3262	2	79900000	80900000	7.747	5.133
NCIT:C3262	2	80900000	81900000	7.629	5.254
NCIT:C3262	2	81900000	82900000	7.557	4.955
NCIT:C3262	2	82900000	83900000	7.617	4.912
NCIT:C3262	2	83900000	84900000	8.336	5.143
NCIT:C3262	2	84900000	85900000	8.655	4.794
NCIT:C3262	2	85900000	86900000	8.435	4.681
NCIT:C3262	2	86900000	87900000	8.238	4.647
NCIT:C3262	2	87900000	88900000	8.896	6.565
NCIT:C3262	2	88900000	89900000	8.319	6.932
NCIT:C3262	2	89900000	90900000	7.793	5.833
NCIT:C3262	2	90900000	91900000	7.756	4.737
NCIT:C3262	2	91900000	92900000	7.063	4.343
NCIT:C3262	2	92900000	93900000	6.902	4.063
NCIT:C3262	2	93900000	94900000	7.468	4.578
NCIT:C3262	2	94900000	95900000	7.968	4.687
NCIT:C3262	2	95900000	96900000	8.284	4.623
NCIT:C3262	2	96900000	97900000	8.418	6.115
NCIT:C3262	2	97900000	98900000	7.741	4.798
NCIT:C3262	2	98900000	99900000	7.638	4.757
NCIT:C3262	2	99900000	100900000	7.773	4.759
NCIT:C3262	2	100900000	101900000	7.606	4.894
NCIT:C3262	2	101900000	102900000	7.643	4.94
NCIT:C3262	2	102900000	103900000	7.268	4.899
NCIT:C3262	2	103900000	104900000	7.281	4.964
NCIT:C3262	2	104900000	105900000	7.449	5.155
NCIT:C3262	2	105900000	106900000	7.554	6.265
NCIT:C3262	2	106900000	107900000	7.11	5.262
NCIT:C3262	2	107900000	108900000	7.364	5.489
NCIT:C3262	2	108900000	109900000	7.482	5.218
NCIT:C3262	2	109900000	110900000	7.508	5.271
NCIT:C3262	2	110900000	111900000	7.627	5.369
NCIT:C3262	2	111900000	112900000	7.544	5.332
NCIT:C3262	2	112900000	113900000	8.111	5.764
NCIT:C3262	2	113900000	114900000	7.664	5.812
NCIT:C3262	2	114900000	115900000	6.769	5.766
NCIT:C3262	2	115900000	116900000	6.71	6.464
NCIT:C3262	2	116900000	117900000	6.919	6.055
NCIT:C3262	2	117900000	118900000	7.198	5.837
NCIT:C3262	2	118900000	119900000	7.519	5.882
NCIT:C3262	2	119900000	120900000	7.707	5.883
NCIT:C3262	2	120900000	121900000	7.758	6.042
NCIT:C3262	2	121900000	122900000	7.017	6.621
NCIT:C3262	2	122900000	123900000	6.447	6.405
NCIT:C3262	2	123900000	124900000	6.466	6.411
NCIT:C3262	2	124900000	125900000	6.296	6.627
NCIT:C3262	2	125900000	126900000	6.735	6.519
NCIT:C3262	2	126900000	127900000	7.163	6.91
NCIT:C3262	2	127900000	128900000	7	7.258
NCIT:C3262	2	128900000	129900000	6.542	6.712
NCIT:C3262	2	129900000	130900000	6.588	6.942
NCIT:C3262	2	130900000	131900000	6.907	6.878
NCIT:C3262	2	131900000	132900000	6.609	7.044
NCIT:C3262	2	132900000	133900000	6.297	6.977
NCIT:C3262	2	133900000	134900000	6.471	7.363
NCIT:C3262	2	134900000	135900000	6.12	7.301
NCIT:C3262	2	135900000	136900000	6.433	10.001
NCIT:C3262	2	136900000	137900000	6.155	7.361
NCIT:C3262	2	137900000	138900000	6.139	7.202
NCIT:C3262	2	138900000	139900000	6.098	7.463
NCIT:C3262	2	139900000	140900000	6.309	8.62
NCIT:C3262	2	140900000	141900000	6.294	9.536
NCIT:C3262	2	141900000	142900000	6.211	7.947
NCIT:C3262	2	142900000	143900000	6.138	7.616
NCIT:C3262	2	143900000	144900000	6.202	7.679
NCIT:C3262	2	144900000	145900000	6.131	7.53
NCIT:C3262	2	145900000	146900000	7.509	9.78
NCIT:C3262	2	146900000	147900000	6.101	7.476
NCIT:C3262	2	147900000	148900000	6.24	7.497
NCIT:C3262	2	148900000	149900000	6.258	7.348
NCIT:C3262	2	149900000	150900000	6.161	7.163
NCIT:C3262	2	150900000	151900000	6.391	7.711
NCIT:C3262	2	151900000	152900000	6.722	7.172
NCIT:C3262	2	152900000	153900000	6.5	7.497
NCIT:C3262	2	153900000	154900000	6.542	7.429
NCIT:C3262	2	154900000	155900000	6.564	7.143
NCIT:C3262	2	155900000	156900000	6.67	7.066
NCIT:C3262	2	156900000	157900000	6.806	7.152
NCIT:C3262	2	157900000	158900000	7.254	6.827
NCIT:C3262	2	158900000	159900000	7.402	7.332
NCIT:C3262	2	159900000	160900000	7.105	6.613
NCIT:C3262	2	160900000	161900000	7.016	6.654
NCIT:C3262	2	161900000	162900000	7.065	6.717
NCIT:C3262	2	162900000	163900000	6.934	6.857
NCIT:C3262	2	163900000	164900000	6.988	6.65
NCIT:C3262	2	164900000	165900000	7.127	6.724
NCIT:C3262	2	165900000	166900000	7.059	6.78
NCIT:C3262	2	166900000	167900000	6.897	6.631
NCIT:C3262	2	167900000	168900000	7.105	6.444
NCIT:C3262	2	168900000	169900000	7.323	6.67
NCIT:C3262	2	169900000	170900000	7.217	6.533
NCIT:C3262	2	170900000	171900000	7.344	6.355
NCIT:C3262	2	171900000	172900000	7.525	6.296
NCIT:C3262	2	172900000	173900000	7.707	6.132
NCIT:C3262	2	173900000	174900000	7.751	6.189
NCIT:C3262	2	174900000	175900000	7.578	6.072
NCIT:C3262	2	175900000	176900000	8.207	6.256
NCIT:C3262	2	176900000	177900000	7.926	6.272
NCIT:C3262	2	177900000	178900000	7.785	6.823
NCIT:C3262	2	178900000	179900000	7.416	7.408
NCIT:C3262	2	179900000	180900000	7.282	6.507
NCIT:C3262	2	180900000	181900000	7.292	6.599
NCIT:C3262	2	181900000	182900000	7.423	6.716
NCIT:C3262	2	182900000	183900000	7.355	6.966
NCIT:C3262	2	183900000	184900000	7.39	7.054
NCIT:C3262	2	184900000	185900000	7.258	6.974
NCIT:C3262	2	185900000	186900000	7.396	7.082
NCIT:C3262	2	186900000	187900000	7.408	6.694
NCIT:C3262	2	187900000	188900000	7.51	6.742
NCIT:C3262	2	188900000	189900000	7.759	6.695
NCIT:C3262	2	189900000	190900000	7.599	6.363
NCIT:C3262	2	190900000	191900000	7.705	6.502
NCIT:C3262	2	191900000	192900000	7.437	6.741
NCIT:C3262	2	192900000	193900000	7.16	6.904
NCIT:C3262	2	193900000	194900000	7.125	6.851
NCIT:C3262	2	194900000	195900000	7.162	6.891
NCIT:C3262	2	195900000	196900000	7.096	6.644
NCIT:C3262	2	196900000	197900000	7.557	6.98
NCIT:C3262	2	197900000	198900000	7.153	6.918
NCIT:C3262	2	198900000	199900000	7.042	6.656
NCIT:C3262	2	199900000	200900000	7.292	6.911
NCIT:C3262	2	200900000	201900000	7.292	7.3
NCIT:C3262	2	201900000	202900000	7.455	7.665
NCIT:C3262	2	202900000	203900000	7.131	8.098
NCIT:C3262	2	203900000	204900000	6.897	7.505
NCIT:C3262	2	204900000	205900000	6.876	7.633
NCIT:C3262	2	205900000	206900000	6.673	7.69
NCIT:C3262	2	206900000	207900000	6.694	8.448
NCIT:C3262	2	207900000	208900000	6.798	8.339
NCIT:C3262	2	208900000	209900000	6.428	7.949
NCIT:C3262	2	209900000	210900000	6.41	8.147
NCIT:C3262	2	210900000	211900000	6.439	8.796
NCIT:C3262	2	211900000	212900000	6.431	9.654
NCIT:C3262	2	212900000	213900000	6.272	8.79
NCIT:C3262	2	213900000	214900000	6.298	8.815
NCIT:C3262	2	214900000	215900000	6.432	8.412
NCIT:C3262	2	215900000	216900000	6.551	8.222
NCIT:C3262	2	216900000	217900000	6.693	8.045
NCIT:C3262	2	217900000	218900000	7.042	8.515
NCIT:C3262	2	218900000	219900000	7.224	8.663
NCIT:C3262	2	219900000	220900000	6.064	8.167
NCIT:C3262	2	220900000	221900000	5.943	8.24
NCIT:C3262	2	221900000	222900000	6.073	8.352
NCIT:C3262	2	222900000	223900000	5.962	8.658
NCIT:C3262	2	223900000	224900000	5.925	8.651
NCIT:C3262	2	224900000	225900000	5.895	8.728
NCIT:C3262	2	225900000	226900000	6.117	8.811
NCIT:C3262	2	226900000	227900000	6.422	8.68
NCIT:C3262	2	227900000	228900000	6.172	8.89
NCIT:C3262	2	228900000	229900000	5.956	8.941
NCIT:C3262	2	229900000	230900000	6.49	9.364
NCIT:C3262	2	230900000	231900000	6.503	9.281
NCIT:C3262	2	231900000	232900000	6.743	9.709
NCIT:C3262	2	232900000	233900000	6.704	9.504
NCIT:C3262	2	233900000	234900000	6.906	9.239
NCIT:C3262	2	234900000	235900000	6.82	9.205
NCIT:C3262	2	235900000	236900000	6.915	9.527
NCIT:C3262	2	236900000	237900000	7.14	9.497
NCIT:C3262	2	237900000	238900000	7.192	9.527
NCIT:C3262	2	238900000	239900000	7.106	9.664
NCIT:C3262	2	239900000	240900000	7.467	10.068
NCIT:C3262	2	240900000	241900000	7.565	10.327
NCIT:C3262	2	241900000	242193529	5.078	6.845
NCIT:C3262	3	0	900000	4.95	11.015
NCIT:C3262	3	900000	1900000	5.667	12.893
NCIT:C3262	3	1900000	2900000	6.684	14.821
NCIT:C3262	3	2900000	3900000	7.001	14.655
NCIT:C3262	3	3900000	4900000	7.426	14.622
NCIT:C3262	3	4900000	5900000	7.173	14.4
NCIT:C3262	3	5900000	6900000	6.817	15.642
NCIT:C3262	3	6900000	7900000	6.792	14.602
NCIT:C3262	3	7900000	8900000	7.668	14.327
NCIT:C3262	3	8900000	9900000	8.282	14.525
NCIT:C3262	3	9900000	10900000	8.433	14.317
NCIT:C3262	3	10900000	11900000	7.928	13.946
NCIT:C3262	3	11900000	12900000	8.509	14.287
NCIT:C3262	3	12900000	13900000	8.008	13.908
NCIT:C3262	3	13900000	14900000	7.754	14.028
NCIT:C3262	3	14900000	15900000	7.257	14.302
NCIT:C3262	3	15900000	16900000	6.761	14.707
NCIT:C3262	3	16900000	17900000	6.32	14.289
NCIT:C3262	3	17900000	18900000	6.155	14.28
NCIT:C3262	3	18900000	19900000	6.062	14.483
NCIT:C3262	3	19900000	20900000	6.149	14.986
NCIT:C3262	3	20900000	21900000	6.086	14.707
NCIT:C3262	3	21900000	22900000	5.996	14.703
NCIT:C3262	3	22900000	23900000	5.99	14.696
NCIT:C3262	3	23900000	24900000	6.146	14.886
NCIT:C3262	3	24900000	25900000	6.257	14.843
NCIT:C3262	3	25900000	26900000	6.114	14.912
NCIT:C3262	3	26900000	27900000	5.994	15.023
NCIT:C3262	3	27900000	28900000	5.942	14.864
NCIT:C3262	3	28900000	29900000	5.937	14.983
NCIT:C3262	3	29900000	30900000	6.266	16.014
NCIT:C3262	3	30900000	31900000	6.31	14.791
NCIT:C3262	3	31900000	32900000	6.459	15.121
NCIT:C3262	3	32900000	33900000	6.24	15.062
NCIT:C3262	3	33900000	34900000	6.014	15.189
NCIT:C3262	3	34900000	35900000	5.902	15.341
NCIT:C3262	3	35900000	36900000	6.214	15.774
NCIT:C3262	3	36900000	37900000	6.188	14.979
NCIT:C3262	3	37900000	38900000	6.29	15.764
NCIT:C3262	3	38900000	39900000	6.08	15.262
NCIT:C3262	3	39900000	40900000	5.821	15.164
NCIT:C3262	3	40900000	41900000	6.095	16.1
NCIT:C3262	3	41900000	42900000	5.877	15.93
NCIT:C3262	3	42900000	43900000	5.679	16.081
NCIT:C3262	3	43900000	44900000	5.428	16.166
NCIT:C3262	3	44900000	45900000	5.56	16.392
NCIT:C3262	3	45900000	46900000	6.617	17.672
NCIT:C3262	3	46900000	47900000	6.093	18.04
NCIT:C3262	3	47900000	48900000	6.506	17.584
NCIT:C3262	3	48900000	49900000	7.417	17.994
NCIT:C3262	3	49900000	50900000	6.553	18.081
NCIT:C3262	3	50900000	51900000	5.813	17.402
NCIT:C3262	3	51900000	52900000	6.358	17.648
NCIT:C3262	3	52900000	53900000	6.561	17.983
NCIT:C3262	3	53900000	54900000	5.305	17.127
NCIT:C3262	3	54900000	55900000	5.099	17.032
NCIT:C3262	3	55900000	56900000	5.2	17.22
NCIT:C3262	3	56900000	57900000	5.252	17.259
NCIT:C3262	3	57900000	58900000	5.56	17.405
NCIT:C3262	3	58900000	59900000	5.221	17.297
NCIT:C3262	3	59900000	60900000	5.366	18.437
NCIT:C3262	3	60900000	61900000	5.467	17.242
NCIT:C3262	3	61900000	62900000	5.523	16.468
NCIT:C3262	3	62900000	63900000	5.567	16.384
NCIT:C3262	3	63900000	64900000	5.546	16.026
NCIT:C3262	3	64900000	65900000	5.925	16.856
NCIT:C3262	3	65900000	66900000	5.523	16.015
NCIT:C3262	3	66900000	67900000	5.497	15.976
NCIT:C3262	3	67900000	68900000	9.296	17.169
NCIT:C3262	3	68900000	69900000	6.061	16.267
NCIT:C3262	3	69900000	70900000	5.936	16.058
NCIT:C3262	3	70900000	71900000	6.242	16.386
NCIT:C3262	3	71900000	72900000	5.9	16.096
NCIT:C3262	3	72900000	73900000	5.834	16.199
NCIT:C3262	3	73900000	74900000	5.724	15.768
NCIT:C3262	3	74900000	75900000	6.418	17.399
NCIT:C3262	3	75900000	76900000	5.709	15.945
NCIT:C3262	3	76900000	77900000	5.752	15.605
NCIT:C3262	3	77900000	78900000	5.711	15.591
NCIT:C3262	3	78900000	79900000	5.719	15.359
NCIT:C3262	3	79900000	80900000	5.8	15.378
NCIT:C3262	3	80900000	81900000	5.929	15.174
NCIT:C3262	3	81900000	82900000	5.949	15.165
NCIT:C3262	3	82900000	83900000	6.001	14.868
NCIT:C3262	3	83900000	84900000	6.745	15.17
NCIT:C3262	3	84900000	85900000	6.407	14.572
NCIT:C3262	3	85900000	86900000	6.509	14.229
NCIT:C3262	3	86900000	87900000	6.885	13.896
NCIT:C3262	3	87900000	88900000	6.89	13.448
NCIT:C3262	3	88900000	89900000	7.702	14.166
NCIT:C3262	3	89900000	90900000	7.599	12.161
NCIT:C3262	3	90900000	91900000	7.56	9.285
NCIT:C3262	3	91900000	92900000	7.464	8.526
NCIT:C3262	3	92900000	93900000	8.446	8.96
NCIT:C3262	3	93900000	94900000	10.101	9.237
NCIT:C3262	3	94900000	95900000	10.147	9.201
NCIT:C3262	3	95900000	96900000	10.166	8.526
NCIT:C3262	3	96900000	97900000	10.319	8.449
NCIT:C3262	3	97900000	98900000	10.769	8.416
NCIT:C3262	3	98900000	99900000	10.739	9.364
NCIT:C3262	3	99900000	100900000	10.757	7.882
NCIT:C3262	3	100900000	101900000	10.72	7.929
NCIT:C3262	3	101900000	102900000	10.698	7.958
NCIT:C3262	3	102900000	103900000	10.601	8.08
NCIT:C3262	3	103900000	104900000	10.943	8.12
NCIT:C3262	3	104900000	105900000	11.032	8.157
NCIT:C3262	3	105900000	106900000	11.154	7.898
NCIT:C3262	3	106900000	107900000	11.14	8.293
NCIT:C3262	3	107900000	108900000	11.251	7.654
NCIT:C3262	3	108900000	109900000	11.125	7.985
NCIT:C3262	3	109900000	110900000	11.182	7.632
NCIT:C3262	3	110900000	111900000	11.348	7.572
NCIT:C3262	3	111900000	112900000	11.658	7.496
NCIT:C3262	3	112900000	113900000	11.604	7.295
NCIT:C3262	3	113900000	114900000	11.665	7.491
NCIT:C3262	3	114900000	115900000	11.729	7.613
NCIT:C3262	3	115900000	116900000	11.646	8.241
NCIT:C3262	3	116900000	117900000	11.534	8.174
NCIT:C3262	3	117900000	118900000	11.778	7.544
NCIT:C3262	3	118900000	119900000	12.03	7.275
NCIT:C3262	3	119900000	120900000	12.048	7.149
NCIT:C3262	3	120900000	121900000	11.995	7.112
NCIT:C3262	3	121900000	122900000	12.236	6.943
NCIT:C3262	3	122900000	123900000	12.735	6.926
NCIT:C3262	3	123900000	124900000	12.993	7.054
NCIT:C3262	3	124900000	125900000	12.996	7.078
NCIT:C3262	3	125900000	126900000	13.337	7.591
NCIT:C3262	3	126900000	127900000	13.709	7.059
NCIT:C3262	3	127900000	128900000	13.632	7.417
NCIT:C3262	3	128900000	129900000	13.501	7.038
NCIT:C3262	3	129900000	130900000	13.948	8.993
NCIT:C3262	3	130900000	131900000	12.913	6.701
NCIT:C3262	3	131900000	132900000	13.017	7.163
NCIT:C3262	3	132900000	133900000	13.155	6.676
NCIT:C3262	3	133900000	134900000	13.5	6.803
NCIT:C3262	3	134900000	135900000	13.452	6.889
NCIT:C3262	3	135900000	136900000	13.46	6.979
NCIT:C3262	3	136900000	137900000	13.725	6.704
NCIT:C3262	3	137900000	138900000	14.126	7.115
NCIT:C3262	3	138900000	139900000	14.394	6.519
NCIT:C3262	3	139900000	140900000	14.387	6.751
NCIT:C3262	3	140900000	141900000	14.684	6.496
NCIT:C3262	3	141900000	142900000	14.315	6.57
NCIT:C3262	3	142900000	143900000	14.377	6.256
NCIT:C3262	3	143900000	144900000	14.408	6.593
NCIT:C3262	3	144900000	145900000	14.341	6.39
NCIT:C3262	3	145900000	146900000	14.8	6.593
NCIT:C3262	3	146900000	147900000	14.673	6.219
NCIT:C3262	3	147900000	148900000	14.933	6.226
NCIT:C3262	3	148900000	149900000	15.124	6.156
NCIT:C3262	3	149900000	150900000	15.145	6.079
NCIT:C3262	3	150900000	151900000	15.156	6.261
NCIT:C3262	3	151900000	152900000	15.082	6.151
NCIT:C3262	3	152900000	153900000	14.978	5.98
NCIT:C3262	3	153900000	154900000	14.963	5.774
NCIT:C3262	3	154900000	155900000	15.139	5.906
NCIT:C3262	3	155900000	156900000	15.202	5.872
NCIT:C3262	3	156900000	157900000	15.288	5.806
NCIT:C3262	3	157900000	158900000	15.302	6.136
NCIT:C3262	3	158900000	159900000	15.389	5.763
NCIT:C3262	3	159900000	160900000	15.4	5.734
NCIT:C3262	3	160900000	161900000	15.916	5.998
NCIT:C3262	3	161900000	162900000	21.874	11.022
NCIT:C3262	3	162900000	163900000	20.953	8.937
NCIT:C3262	3	163900000	164900000	16.204	6.591
NCIT:C3262	3	164900000	165900000	16.202	6.484
NCIT:C3262	3	165900000	166900000	16.198	6.123
NCIT:C3262	3	166900000	167900000	16.379	5.866
NCIT:C3262	3	167900000	168900000	16.748	5.691
NCIT:C3262	3	168900000	169900000	17.269	6.391
NCIT:C3262	3	169900000	170900000	17.049	5.517
NCIT:C3262	3	170900000	171900000	16.868	5.439
NCIT:C3262	3	171900000	172900000	17	5.647
NCIT:C3262	3	172900000	173900000	16.89	5.68
NCIT:C3262	3	173900000	174900000	16.695	6.021
NCIT:C3262	3	174900000	175900000	16.896	6.509
NCIT:C3262	3	175900000	176900000	16.705	6.167
NCIT:C3262	3	176900000	177900000	16.894	6.235
NCIT:C3262	3	177900000	178900000	16.906	5.734
NCIT:C3262	3	178900000	179900000	17.372	6.25
NCIT:C3262	3	179900000	180900000	16.774	5.716
NCIT:C3262	3	180900000	181900000	17.499	5.837
NCIT:C3262	3	181900000	182900000	17.21	5.896
NCIT:C3262	3	182900000	183900000	17.599	6.161
NCIT:C3262	3	183900000	184900000	17.908	6.275
NCIT:C3262	3	184900000	185900000	17.234	6.174
NCIT:C3262	3	185900000	186900000	17.337	7.628
NCIT:C3262	3	186900000	187900000	17.664	6.629
NCIT:C3262	3	187900000	188900000	16.99	6.324
NCIT:C3262	3	188900000	189900000	16.673	7.057
NCIT:C3262	3	189900000	190900000	16.453	6.702
NCIT:C3262	3	190900000	191900000	16.11	6.621
NCIT:C3262	3	191900000	192900000	16.227	6.829
NCIT:C3262	3	192900000	193900000	20.579	7.753
NCIT:C3262	3	193900000	194900000	16.947	6.905
NCIT:C3262	3	194900000	195900000	15.948	8.187
NCIT:C3262	3	195900000	196900000	14.965	6.411
NCIT:C3262	3	196900000	197900000	14.739	6.148
NCIT:C3262	3	197900000	198295559	9.992	4.796
NCIT:C3262	4	0	1000000	7.724	11.612
NCIT:C3262	4	1000000	2000000	9.114	15.428
NCIT:C3262	4	2000000	3000000	8.142	14.971
NCIT:C3262	4	3000000	4000000	8.304	15.092
NCIT:C3262	4	4000000	5000000	7.872	15.327
NCIT:C3262	4	5000000	6000000	7.92	14.89
NCIT:C3262	4	6000000	7000000	8.071	14.888
NCIT:C3262	4	7000000	8000000	7.813	14.857
NCIT:C3262	4	8000000	9000000	7.639	14.767
NCIT:C3262	4	9000000	10000000	8.584	15.742
NCIT:C3262	4	10000000	11000000	9.976	21.248
NCIT:C3262	4	11000000	12000000	5.278	15.571
NCIT:C3262	4	12000000	13000000	5.175	16.361
NCIT:C3262	4	13000000	14000000	5.169	15.495
NCIT:C3262	4	14000000	15000000	5.165	15.395
NCIT:C3262	4	15000000	16000000	5.431	15.349
NCIT:C3262	4	16000000	17000000	5.068	15.252
NCIT:C3262	4	17000000	18000000	5.06	15.605
NCIT:C3262	4	18000000	19000000	4.939	15.814
NCIT:C3262	4	19000000	20000000	4.851	15.959
NCIT:C3262	4	20000000	21000000	4.933	15.905
NCIT:C3262	4	21000000	22000000	5.184	16.043
NCIT:C3262	4	22000000	23000000	4.819	15.88
NCIT:C3262	4	23000000	24000000	5.041	16.012
NCIT:C3262	4	24000000	25000000	5.112	15.797
NCIT:C3262	4	25000000	26000000	5.281	15.943
NCIT:C3262	4	26000000	27000000	5.132	15.851
NCIT:C3262	4	27000000	28000000	5.041	16.102
NCIT:C3262	4	28000000	29000000	5.053	16.135
NCIT:C3262	4	29000000	30000000	4.933	16.323
NCIT:C3262	4	30000000	31000000	4.894	16.039
NCIT:C3262	4	31000000	32000000	4.884	16.106
NCIT:C3262	4	32000000	33000000	5	16.113
NCIT:C3262	4	33000000	34000000	4.864	16.012
NCIT:C3262	4	34000000	35000000	5.122	18.162
NCIT:C3262	4	35000000	36000000	4.899	16.003
NCIT:C3262	4	36000000	37000000	4.893	15.62
NCIT:C3262	4	37000000	38000000	5.465	15.589
NCIT:C3262	4	38000000	39000000	5.412	15.512
NCIT:C3262	4	39000000	40000000	5.522	15.291
NCIT:C3262	4	40000000	41000000	5.745	15.323
NCIT:C3262	4	41000000	42000000	5.583	15.043
NCIT:C3262	4	42000000	43000000	5.342	15.223
NCIT:C3262	4	43000000	44000000	5.248	14.929
NCIT:C3262	4	44000000	45000000	5.029	14.765
NCIT:C3262	4	45000000	46000000	5.086	15.086
NCIT:C3262	4	46000000	47000000	5.264	14.39
NCIT:C3262	4	47000000	48000000	5.478	13.909
NCIT:C3262	4	48000000	49000000	6.024	13.916
NCIT:C3262	4	49000000	50000000	5.821	13.081
NCIT:C3262	4	50000000	51000000	4.92	11.892
NCIT:C3262	4	51000000	52000000	5.613	12.729
NCIT:C3262	4	52000000	53000000	6.244	12.808
NCIT:C3262	4	53000000	54000000	7.173	12.929
NCIT:C3262	4	54000000	55000000	8.049	13.34
NCIT:C3262	4	55000000	56000000	6.55	13.172
NCIT:C3262	4	56000000	57000000	6.246	13.769
NCIT:C3262	4	57000000	58000000	6.22	14.545
NCIT:C3262	4	58000000	59000000	5.697	14.218
NCIT:C3262	4	59000000	60000000	5.644	14.584
NCIT:C3262	4	60000000	61000000	5.518	14.669
NCIT:C3262	4	61000000	62000000	5.471	15.345
NCIT:C3262	4	62000000	63000000	5.554	15.457
NCIT:C3262	4	63000000	64000000	6.465	16.221
NCIT:C3262	4	64000000	65000000	5.526	15.315
NCIT:C3262	4	65000000	66000000	5.495	15.532
NCIT:C3262	4	66000000	67000000	5.291	15.204
NCIT:C3262	4	67000000	68000000	5.269	15.077
NCIT:C3262	4	68000000	69000000	11.513	18.71
NCIT:C3262	4	69000000	70000000	6.067	16.999
NCIT:C3262	4	70000000	71000000	5.501	15.177
NCIT:C3262	4	71000000	72000000	5.469	14.817
NCIT:C3262	4	72000000	73000000	5.497	14.587
NCIT:C3262	4	73000000	74000000	5.74	14.539
NCIT:C3262	4	74000000	75000000	5.72	14.639
NCIT:C3262	4	75000000	76000000	5.675	14.886
NCIT:C3262	4	76000000	77000000	5.791	14.769
NCIT:C3262	4	77000000	78000000	5.565	15.118
NCIT:C3262	4	78000000	79000000	5.077	15.076
NCIT:C3262	4	79000000	80000000	4.899	15.434
NCIT:C3262	4	80000000	81000000	4.779	15.418
NCIT:C3262	4	81000000	82000000	4.759	15.486
NCIT:C3262	4	82000000	83000000	4.811	15.792
NCIT:C3262	4	83000000	84000000	4.865	15.944
NCIT:C3262	4	84000000	85000000	4.53	15.618
NCIT:C3262	4	85000000	86000000	4.53	15.77
NCIT:C3262	4	86000000	87000000	4.75	16.207
NCIT:C3262	4	87000000	88000000	4.795	16.015
NCIT:C3262	4	88000000	89000000	4.66	15.956
NCIT:C3262	4	89000000	90000000	4.67	16.226
NCIT:C3262	4	90000000	91000000	4.707	16.958
NCIT:C3262	4	91000000	92000000	4.506	16.912
NCIT:C3262	4	92000000	93000000	4.347	16.556
NCIT:C3262	4	93000000	94000000	4.412	16.467
NCIT:C3262	4	94000000	95000000	4.449	16.274
NCIT:C3262	4	95000000	96000000	4.461	16.377
NCIT:C3262	4	96000000	97000000	4.27	16.238
NCIT:C3262	4	97000000	98000000	4.239	16.368
NCIT:C3262	4	98000000	99000000	4.389	16.43
NCIT:C3262	4	99000000	100000000	4.314	16.209
NCIT:C3262	4	100000000	101000000	4.159	16.146
NCIT:C3262	4	101000000	102000000	4.162	16.146
NCIT:C3262	4	102000000	103000000	4.378	16.247
NCIT:C3262	4	103000000	104000000	4.368	16.597
NCIT:C3262	4	104000000	105000000	4.243	16.367
NCIT:C3262	4	105000000	106000000	4.357	16.454
NCIT:C3262	4	106000000	107000000	4.22	16.445
NCIT:C3262	4	107000000	108000000	4.517	16.597
NCIT:C3262	4	108000000	109000000	4.245	16.197
NCIT:C3262	4	109000000	110000000	4.218	16.079
NCIT:C3262	4	110000000	111000000	4.255	16.305
NCIT:C3262	4	111000000	112000000	4.266	16.371
NCIT:C3262	4	112000000	113000000	4.366	16.511
NCIT:C3262	4	113000000	114000000	4.425	16.488
NCIT:C3262	4	114000000	115000000	5.615	18.239
NCIT:C3262	4	115000000	116000000	4.671	16.874
NCIT:C3262	4	116000000	117000000	4.339	16.624
NCIT:C3262	4	117000000	118000000	4.384	16.613
NCIT:C3262	4	118000000	119000000	4.601	16.529
NCIT:C3262	4	119000000	120000000	4.498	16.376
NCIT:C3262	4	120000000	121000000	4.519	16.452
NCIT:C3262	4	121000000	122000000	4.445	16.623
NCIT:C3262	4	122000000	123000000	4.42	16.191
NCIT:C3262	4	123000000	124000000	4.478	16.297
NCIT:C3262	4	124000000	125000000	4.541	16.785
NCIT:C3262	4	125000000	126000000	4.53	16.617
NCIT:C3262	4	126000000	127000000	4.4	16.961
NCIT:C3262	4	127000000	128000000	4.49	16.805
NCIT:C3262	4	128000000	129000000	4.482	16.718
NCIT:C3262	4	129000000	130000000	4.64	17.067
NCIT:C3262	4	130000000	131000000	4.624	17.048
NCIT:C3262	4	131000000	132000000	4.522	17.143
NCIT:C3262	4	132000000	133000000	4.63	17.25
NCIT:C3262	4	133000000	134000000	4.565	17.219
NCIT:C3262	4	134000000	135000000	4.57	17.263
NCIT:C3262	4	135000000	136000000	4.651	17.108
NCIT:C3262	4	136000000	137000000	4.692	17.062
NCIT:C3262	4	137000000	138000000	4.904	17.706
NCIT:C3262	4	138000000	139000000	4.921	16.58
NCIT:C3262	4	139000000	140000000	5.297	16.415
NCIT:C3262	4	140000000	141000000	4.907	15.971
NCIT:C3262	4	141000000	142000000	4.75	15.911
NCIT:C3262	4	142000000	143000000	4.94	15.997
NCIT:C3262	4	143000000	144000000	5.734	16.509
NCIT:C3262	4	144000000	145000000	5.016	15.928
NCIT:C3262	4	145000000	146000000	4.747	15.822
NCIT:C3262	4	146000000	147000000	4.894	15.935
NCIT:C3262	4	147000000	148000000	4.727	16.089
NCIT:C3262	4	148000000	149000000	4.71	16.236
NCIT:C3262	4	149000000	150000000	4.682	16.154
NCIT:C3262	4	150000000	151000000	5.575	16.598
NCIT:C3262	4	151000000	152000000	4.904	17.029
NCIT:C3262	4	152000000	153000000	4.955	16.84
NCIT:C3262	4	153000000	154000000	4.802	16.6
NCIT:C3262	4	154000000	155000000	4.756	16.839
NCIT:C3262	4	155000000	156000000	4.745	17.113
NCIT:C3262	4	156000000	157000000	4.719	16.953
NCIT:C3262	4	157000000	158000000	4.506	16.992
NCIT:C3262	4	158000000	159000000	4.529	16.942
NCIT:C3262	4	159000000	160000000	4.49	16.958
NCIT:C3262	4	160000000	161000000	5.281	18.129
NCIT:C3262	4	161000000	162000000	4.654	17.36
NCIT:C3262	4	162000000	163000000	4.427	17.22
NCIT:C3262	4	163000000	164000000	4.551	17.172
NCIT:C3262	4	164000000	165000000	4.485	17.395
NCIT:C3262	4	165000000	166000000	4.566	17.535
NCIT:C3262	4	166000000	167000000	4.307	17.392
NCIT:C3262	4	167000000	168000000	4.542	17.467
NCIT:C3262	4	168000000	169000000	4.89	17.637
NCIT:C3262	4	169000000	170000000	4.569	17.289
NCIT:C3262	4	170000000	171000000	4.487	17.694
NCIT:C3262	4	171000000	172000000	7.484	18.261
NCIT:C3262	4	172000000	173000000	4.79	18.578
NCIT:C3262	4	173000000	174000000	4.459	17.731
NCIT:C3262	4	174000000	175000000	4.334	17.79
NCIT:C3262	4	175000000	176000000	4.313	17.836
NCIT:C3262	4	176000000	177000000	4.341	18.051
NCIT:C3262	4	177000000	178000000	4.364	18.17
NCIT:C3262	4	178000000	179000000	4.303	18.179
NCIT:C3262	4	179000000	180000000	4.239	18.262
NCIT:C3262	4	180000000	181000000	4.328	18.616
NCIT:C3262	4	181000000	182000000	4.386	18.787
NCIT:C3262	4	182000000	183000000	4.836	18.715
NCIT:C3262	4	183000000	184000000	4.893	18.115
NCIT:C3262	4	184000000	185000000	4.948	18.108
NCIT:C3262	4	185000000	186000000	4.956	18.204
NCIT:C3262	4	186000000	187000000	5.201	18.573
NCIT:C3262	4	187000000	188000000	4.861	18.244
NCIT:C3262	4	188000000	189000000	4.41	16.079
NCIT:C3262	4	189000000	190000000	4.783	16.984
NCIT:C3262	4	190000000	190214555	2.694	7.368
NCIT:C3262	5	0	800000	17.174	7.029
NCIT:C3262	5	800000	1800000	20.352	7.91
NCIT:C3262	5	1800000	2800000	18.476	6.045
NCIT:C3262	5	2800000	3800000	17.676	5.808
NCIT:C3262	5	3800000	4800000	17.271	5.342
NCIT:C3262	5	4800000	5800000	17.301	5.418
NCIT:C3262	5	5800000	6800000	17.264	5.377
NCIT:C3262	5	6800000	7800000	17.209	5.46
NCIT:C3262	5	7800000	8800000	17.528	5.786
NCIT:C3262	5	8800000	9800000	17.146	4.985
NCIT:C3262	5	9800000	10800000	17.43	5.418
NCIT:C3262	5	10800000	11800000	17.23	5.222
NCIT:C3262	5	11800000	12800000	16.861	5.22
NCIT:C3262	5	12800000	13800000	17.115	7.133
NCIT:C3262	5	13800000	14800000	17.495	5.204
NCIT:C3262	5	14800000	15800000	17.375	5.556
NCIT:C3262	5	15800000	16800000	17.201	5.55
NCIT:C3262	5	16800000	17800000	17.334	6.271
NCIT:C3262	5	17800000	18800000	16.788	5.909
NCIT:C3262	5	18800000	19800000	16.405	5.849
NCIT:C3262	5	19800000	20800000	16.377	5.932
NCIT:C3262	5	20800000	21800000	16.612	6.857
NCIT:C3262	5	21800000	22800000	16.213	6.121
NCIT:C3262	5	22800000	23800000	16.147	6.144
NCIT:C3262	5	23800000	24800000	16.054	6.252
NCIT:C3262	5	24800000	25800000	16.05	6.071
NCIT:C3262	5	25800000	26800000	16.192	6.431
NCIT:C3262	5	26800000	27800000	16.123	6.378
NCIT:C3262	5	27800000	28800000	16.109	6.041
NCIT:C3262	5	28800000	29800000	16.287	5.996
NCIT:C3262	5	29800000	30800000	16.151	5.796
NCIT:C3262	5	30800000	31800000	16.921	6.216
NCIT:C3262	5	31800000	32800000	16.953	5.316
NCIT:C3262	5	32800000	33800000	16.375	4.929
NCIT:C3262	5	33800000	34800000	16.678	4.6
NCIT:C3262	5	34800000	35800000	16.353	4.462
NCIT:C3262	5	35800000	36800000	16.592	4.947
NCIT:C3262	5	36800000	37800000	16.534	4.944
NCIT:C3262	5	37800000	38800000	16.316	4.325
NCIT:C3262	5	38800000	39800000	16.482	4.751
NCIT:C3262	5	39800000	40800000	15.941	4.718
NCIT:C3262	5	40800000	41800000	15.654	4.898
NCIT:C3262	5	41800000	42800000	15.419	4.65
NCIT:C3262	5	42800000	43800000	15.51	5.045
NCIT:C3262	5	43800000	44800000	15.093	5.16
NCIT:C3262	5	44800000	45800000	14.195	5.761
NCIT:C3262	5	45800000	46800000	12.574	9.198
NCIT:C3262	5	46800000	47800000	9.792	6.397
NCIT:C3262	5	47800000	48800000	8.952	6.34
NCIT:C3262	5	48800000	49800000	8.949	6.641
NCIT:C3262	5	49800000	50800000	9.671	8.841
NCIT:C3262	5	50800000	51800000	9.215	10.136
NCIT:C3262	5	51800000	52800000	8.656	10.544
NCIT:C3262	5	52800000	53800000	8.632	11.418
NCIT:C3262	5	53800000	54800000	8.321	11.424
NCIT:C3262	5	54800000	55800000	8.165	11.837
NCIT:C3262	5	55800000	56800000	8.076	13.45
NCIT:C3262	5	56800000	57800000	7.941	12.719
NCIT:C3262	5	57800000	58800000	11.449	13.379
NCIT:C3262	5	58800000	59800000	7.821	13.362
NCIT:C3262	5	59800000	60800000	7.405	13.174
NCIT:C3262	5	60800000	61800000	7.355	12.716
NCIT:C3262	5	61800000	62800000	7.387	12.971
NCIT:C3262	5	62800000	63800000	7.146	12.759
NCIT:C3262	5	63800000	64800000	7.181	12.787
NCIT:C3262	5	64800000	65800000	7.164	12.859
NCIT:C3262	5	65800000	66800000	7.258	13.092
NCIT:C3262	5	66800000	67800000	7.15	13.101
NCIT:C3262	5	67800000	68800000	7.271	13.388
NCIT:C3262	5	68800000	69800000	8.483	14.354
NCIT:C3262	5	69800000	70800000	8.228	13.917
NCIT:C3262	5	70800000	71800000	8.031	14.248
NCIT:C3262	5	71800000	72800000	7.054	12.824
NCIT:C3262	5	72800000	73800000	7.197	12.944
NCIT:C3262	5	73800000	74800000	7.189	13.007
NCIT:C3262	5	74800000	75800000	6.962	12.949
NCIT:C3262	5	75800000	76800000	7.272	13.416
NCIT:C3262	5	76800000	77800000	7.175	13.231
NCIT:C3262	5	77800000	78800000	7.121	13.087
NCIT:C3262	5	78800000	79800000	7.176	13.23
NCIT:C3262	5	79800000	80800000	7.264	13.299
NCIT:C3262	5	80800000	81800000	7.21	12.96
NCIT:C3262	5	81800000	82800000	7.254	13.316
NCIT:C3262	5	82800000	83800000	7.188	13.383
NCIT:C3262	5	83800000	84800000	7.082	13.748
NCIT:C3262	5	84800000	85800000	6.977	13.601
NCIT:C3262	5	85800000	86800000	7.017	13.692
NCIT:C3262	5	86800000	87800000	7.135	14.229
NCIT:C3262	5	87800000	88800000	7.06	13.685
NCIT:C3262	5	88800000	89800000	7.076	13.766
NCIT:C3262	5	89800000	90800000	7.206	13.828
NCIT:C3262	5	90800000	91800000	7.3	13.843
NCIT:C3262	5	91800000	92800000	7.248	13.695
NCIT:C3262	5	92800000	93800000	7.347	13.673
NCIT:C3262	5	93800000	94800000	7.192	13.652
NCIT:C3262	5	94800000	95800000	7.408	13.489
NCIT:C3262	5	95800000	96800000	7.741	13.332
NCIT:C3262	5	96800000	97800000	7.533	14.03
NCIT:C3262	5	97800000	98800000	7.417	13.712
NCIT:C3262	5	98800000	99800000	7.386	13.901
NCIT:C3262	5	99800000	100800000	7.393	13.888
NCIT:C3262	5	100800000	101800000	7.329	13.902
NCIT:C3262	5	101800000	102800000	7.469	13.899
NCIT:C3262	5	102800000	103800000	7.525	13.705
NCIT:C3262	5	103800000	104800000	7.666	14.551
NCIT:C3262	5	104800000	105800000	7.554	14.099
NCIT:C3262	5	105800000	106800000	7.537	13.693
NCIT:C3262	5	106800000	107800000	7.793	13.719
NCIT:C3262	5	107800000	108800000	7.633	13.302
NCIT:C3262	5	108800000	109800000	7.67	13.328
NCIT:C3262	5	109800000	110800000	7.62	13.865
NCIT:C3262	5	110800000	111800000	7.659	13.101
NCIT:C3262	5	111800000	112800000	7.844	13.283
NCIT:C3262	5	112800000	113800000	8.028	13.372
NCIT:C3262	5	113800000	114800000	7.719	12.893
NCIT:C3262	5	114800000	115800000	7.908	12.832
NCIT:C3262	5	115800000	116800000	8.098	12.944
NCIT:C3262	5	116800000	117800000	7.76	12.745
NCIT:C3262	5	117800000	118800000	7.634	12.978
NCIT:C3262	5	118800000	119800000	7.817	12.736
NCIT:C3262	5	119800000	120800000	7.72	12.75
NCIT:C3262	5	120800000	121800000	7.717	12.798
NCIT:C3262	5	121800000	122800000	7.849	12.666
NCIT:C3262	5	122800000	123800000	7.968	12.483
NCIT:C3262	5	123800000	124800000	7.823	12.292
NCIT:C3262	5	124800000	125800000	7.837	12.3
NCIT:C3262	5	125800000	126800000	8.06	12.916
NCIT:C3262	5	126800000	127800000	8.054	12.535
NCIT:C3262	5	127800000	128800000	8.042	12.184
NCIT:C3262	5	128800000	129800000	7.929	12.415
NCIT:C3262	5	129800000	130800000	7.986	12.311
NCIT:C3262	5	130800000	131800000	8.254	12.342
NCIT:C3262	5	131800000	132800000	9.053	12.178
NCIT:C3262	5	132800000	133800000	8.923	11.893
NCIT:C3262	5	133800000	134800000	9.124	12.083
NCIT:C3262	5	134800000	135800000	9.238	12.111
NCIT:C3262	5	135800000	136800000	8.873	11.443
NCIT:C3262	5	136800000	137800000	8.82	11.474
NCIT:C3262	5	137800000	138800000	9.087	11.463
NCIT:C3262	5	138800000	139800000	9.285	11.224
NCIT:C3262	5	139800000	140800000	9.505	11.369
NCIT:C3262	5	140800000	141800000	9.498	12.072
NCIT:C3262	5	141800000	142800000	9.312	11.093
NCIT:C3262	5	142800000	143800000	9.013	10.966
NCIT:C3262	5	143800000	144800000	8.499	10.95
NCIT:C3262	5	144800000	145800000	8.425	10.841
NCIT:C3262	5	145800000	146800000	8.64	10.732
NCIT:C3262	5	146800000	147800000	8.501	10.625
NCIT:C3262	5	147800000	148800000	8.962	10.788
NCIT:C3262	5	148800000	149800000	9.466	10.801
NCIT:C3262	5	149800000	150800000	9.784	10.885
NCIT:C3262	5	150800000	151800000	9.681	11.756
NCIT:C3262	5	151800000	152800000	8.883	11.489
NCIT:C3262	5	152800000	153800000	8.515	10.743
NCIT:C3262	5	153800000	154800000	8.901	10.994
NCIT:C3262	5	154800000	155800000	8.857	11.131
NCIT:C3262	5	155800000	156800000	8.77	11.601
NCIT:C3262	5	156800000	157800000	8.784	11.029
NCIT:C3262	5	157800000	158800000	8.87	11.147
NCIT:C3262	5	158800000	159800000	8.806	10.647
NCIT:C3262	5	159800000	160800000	9.081	11.301
NCIT:C3262	5	160800000	161800000	8.822	11.081
NCIT:C3262	5	161800000	162800000	8.739	11.065
NCIT:C3262	5	162800000	163800000	8.953	11.13
NCIT:C3262	5	163800000	164800000	8.635	10.785
NCIT:C3262	5	164800000	165800000	8.69	10.945
NCIT:C3262	5	165800000	166800000	8.812	11.068
NCIT:C3262	5	166800000	167800000	9.212	10.917
NCIT:C3262	5	167800000	168800000	9.998	11.091
NCIT:C3262	5	168800000	169800000	9.911	10.297
NCIT:C3262	5	169800000	170800000	10.24	10.268
NCIT:C3262	5	170800000	171800000	10.88	10.511
NCIT:C3262	5	171800000	172800000	10.94	10.376
NCIT:C3262	5	172800000	173800000	11.18	10.349
NCIT:C3262	5	173800000	174800000	10.706	10.334
NCIT:C3262	5	174800000	175800000	10.744	10.3
NCIT:C3262	5	175800000	176800000	11.348	11.163
NCIT:C3262	5	176800000	177800000	11.898	10.977
NCIT:C3262	5	177800000	178800000	11.912	11.427
NCIT:C3262	5	178800000	179800000	11.392	10.962
NCIT:C3262	5	179800000	180800000	11.301	11.71
NCIT:C3262	5	180800000	181538259	8.992	10.369
NCIT:C3262	6	0	800000	11.691	11.798
NCIT:C3262	6	800000	1800000	12.028	9.316
NCIT:C3262	6	1800000	2800000	11.723	8.889
NCIT:C3262	6	2800000	3800000	12.138	8.675
NCIT:C3262	6	3800000	4800000	11.898	8.657
NCIT:C3262	6	4800000	5800000	11.832	8.617
NCIT:C3262	6	5800000	6800000	11.961	8.909
NCIT:C3262	6	6800000	7800000	12.111	8.492
NCIT:C3262	6	7800000	8800000	11.957	9.089
NCIT:C3262	6	8800000	9800000	11.661	8.52
NCIT:C3262	6	9800000	10800000	12.138	8.504
NCIT:C3262	6	10800000	11800000	12.195	8.117
NCIT:C3262	6	11800000	12800000	12.044	7.941
NCIT:C3262	6	12800000	13800000	12.203	7.918
NCIT:C3262	6	13800000	14800000	12.165	7.88
NCIT:C3262	6	14800000	15800000	12.197	8.174
NCIT:C3262	6	15800000	16800000	12.103	7.867
NCIT:C3262	6	16800000	17800000	12.137	8.039
NCIT:C3262	6	17800000	18800000	12.482	8.23
NCIT:C3262	6	18800000	19800000	12.125	8.248
NCIT:C3262	6	19800000	20800000	12.258	7.759
NCIT:C3262	6	20800000	21800000	12.164	7.684
NCIT:C3262	6	21800000	22800000	12.209	7.992
NCIT:C3262	6	22800000	23800000	11.934	8.49
NCIT:C3262	6	23800000	24800000	12.08	8.081
NCIT:C3262	6	24800000	25800000	12.082	8.035
NCIT:C3262	6	25800000	26800000	13.859	10.307
NCIT:C3262	6	26800000	27800000	12.616	9.637
NCIT:C3262	6	27800000	28800000	11.988	9.417
NCIT:C3262	6	28800000	29800000	12.347	8.957
NCIT:C3262	6	29800000	30800000	16.356	12.681
NCIT:C3262	6	30800000	31800000	15.485	10.766
NCIT:C3262	6	31800000	32800000	18.576	12.977
NCIT:C3262	6	32800000	33800000	14.677	8.411
NCIT:C3262	6	33800000	34800000	13.884	7.392
NCIT:C3262	6	34800000	35800000	13.347	7.423
NCIT:C3262	6	35800000	36800000	13.264	7.203
NCIT:C3262	6	36800000	37800000	13.203	7.123
NCIT:C3262	6	37800000	38800000	12.709	7.034
NCIT:C3262	6	38800000	39800000	12.521	7.113
NCIT:C3262	6	39800000	40800000	12.948	7.112
NCIT:C3262	6	40800000	41800000	13.682	7.403
NCIT:C3262	6	41800000	42800000	13.328	7.251
NCIT:C3262	6	42800000	43800000	13.82	7.275
NCIT:C3262	6	43800000	44800000	13.307	7.226
NCIT:C3262	6	44800000	45800000	12.558	7.212
NCIT:C3262	6	45800000	46800000	11.841	7.058
NCIT:C3262	6	46800000	47800000	11.856	7.43
NCIT:C3262	6	47800000	48800000	10.815	7.596
NCIT:C3262	6	48800000	49800000	10.525	7.861
NCIT:C3262	6	49800000	50800000	10.475	7.673
NCIT:C3262	6	50800000	51800000	10.546	7.539
NCIT:C3262	6	51800000	52800000	11.259	7.582
NCIT:C3262	6	52800000	53800000	11.144	7.514
NCIT:C3262	6	53800000	54800000	11.831	9.136
NCIT:C3262	6	54800000	55800000	10.433	7.915
NCIT:C3262	6	55800000	56800000	10.437	7.774
NCIT:C3262	6	56800000	57800000	10.192	7.705
NCIT:C3262	6	57800000	58800000	9.133	7.889
NCIT:C3262	6	58800000	59800000	8.425	7.138
NCIT:C3262	6	59800000	60800000	8.779	8.344
NCIT:C3262	6	60800000	61800000	9.555	9.641
NCIT:C3262	6	61800000	62800000	8.452	9.911
NCIT:C3262	6	62800000	63800000	8.539	10.864
NCIT:C3262	6	63800000	64800000	8.305	13.087
NCIT:C3262	6	64800000	65800000	7.994	12.955
NCIT:C3262	6	65800000	66800000	7.736	14.396
NCIT:C3262	6	66800000	67800000	7.939	13.499
NCIT:C3262	6	67800000	68800000	7.207	13.103
NCIT:C3262	6	68800000	69800000	7.185	13.215
NCIT:C3262	6	69800000	70800000	7.245	13.153
NCIT:C3262	6	70800000	71800000	7.162	13.234
NCIT:C3262	6	71800000	72800000	7.034	13.852
NCIT:C3262	6	72800000	73800000	7.198	14.452
NCIT:C3262	6	73800000	74800000	6.951	15.297
NCIT:C3262	6	74800000	75800000	6.83	14.191
NCIT:C3262	6	75800000	76800000	6.871	16.091
NCIT:C3262	6	76800000	77800000	6.573	14.615
NCIT:C3262	6	77800000	78800000	7.201	18.558
NCIT:C3262	6	78800000	79800000	6.556	14.973
NCIT:C3262	6	79800000	80800000	6.502	15.784
NCIT:C3262	6	80800000	81800000	6.363	15.316
NCIT:C3262	6	81800000	82800000	6.383	15.345
NCIT:C3262	6	82800000	83800000	6.237	15.291
NCIT:C3262	6	83800000	84800000	6.211	15.335
NCIT:C3262	6	84800000	85800000	6.27	15.681
NCIT:C3262	6	85800000	86800000	6.037	15.751
NCIT:C3262	6	86800000	87800000	6.172	15.989
NCIT:C3262	6	87800000	88800000	6.043	15.803
NCIT:C3262	6	88800000	89800000	6.318	16.356
NCIT:C3262	6	89800000	90800000	6.217	16.639
NCIT:C3262	6	90800000	91800000	6.072	16.46
NCIT:C3262	6	91800000	92800000	6.082	17.138
NCIT:C3262	6	92800000	93800000	6.149	18.101
NCIT:C3262	6	93800000	94800000	5.984	17.336
NCIT:C3262	6	94800000	95800000	5.844	17.147
NCIT:C3262	6	95800000	96800000	5.943	17.224
NCIT:C3262	6	96800000	97800000	5.923	17.283
NCIT:C3262	6	97800000	98800000	5.957	17.256
NCIT:C3262	6	98800000	99800000	6.093	17.303
NCIT:C3262	6	99800000	100800000	6.147	17.409
NCIT:C3262	6	100800000	101800000	6.046	17.432
NCIT:C3262	6	101800000	102800000	6.049	17.334
NCIT:C3262	6	102800000	103800000	8.477	19.563
NCIT:C3262	6	103800000	104800000	6.138	17.389
NCIT:C3262	6	104800000	105800000	6.578	17.168
NCIT:C3262	6	105800000	106800000	7.034	17.657
NCIT:C3262	6	106800000	107800000	6.408	17.093
NCIT:C3262	6	107800000	108800000	6.266	17.02
NCIT:C3262	6	108800000	109800000	6.271	16.977
NCIT:C3262	6	109800000	110800000	6.11	17.334
NCIT:C3262	6	110800000	111800000	6.328	17.569
NCIT:C3262	6	111800000	112800000	6.143	17.05
NCIT:C3262	6	112800000	113800000	5.941	17.01
NCIT:C3262	6	113800000	114800000	6.045	17.235
NCIT:C3262	6	114800000	115800000	5.886	17.411
NCIT:C3262	6	115800000	116800000	6.206	17.175
NCIT:C3262	6	116800000	117800000	6.244	17.287
NCIT:C3262	6	117800000	118800000	6.34	16.82
NCIT:C3262	6	118800000	119800000	6.287	16.674
NCIT:C3262	6	119800000	120800000	6.208	17.004
NCIT:C3262	6	120800000	121800000	6.316	16.589
NCIT:C3262	6	121800000	122800000	6.383	16.372
NCIT:C3262	6	122800000	123800000	6.36	16.31
NCIT:C3262	6	123800000	124800000	6.541	16.404
NCIT:C3262	6	124800000	125800000	6.679	16.191
NCIT:C3262	6	125800000	126800000	6.653	16.345
NCIT:C3262	6	126800000	127800000	6.536	15.974
NCIT:C3262	6	127800000	128800000	6.514	15.961
NCIT:C3262	6	128800000	129800000	6.655	15.94
NCIT:C3262	6	129800000	130800000	6.79	15.844
NCIT:C3262	6	130800000	131800000	6.523	15.354
NCIT:C3262	6	131800000	132800000	6.584	15.474
NCIT:C3262	6	132800000	133800000	6.639	15.363
NCIT:C3262	6	133800000	134800000	7.137	16.551
NCIT:C3262	6	134800000	135800000	7.515	15.751
NCIT:C3262	6	135800000	136800000	6.815	15.665
NCIT:C3262	6	136800000	137800000	7.059	15.901
NCIT:C3262	6	137800000	138800000	7.128	15.997
NCIT:C3262	6	138800000	139800000	6.883	16.172
NCIT:C3262	6	139800000	140800000	6.459	15.976
NCIT:C3262	6	140800000	141800000	6.393	15.912
NCIT:C3262	6	141800000	142800000	6.453	15.893
NCIT:C3262	6	142800000	143800000	6.599	15.821
NCIT:C3262	6	143800000	144800000	6.521	15.824
NCIT:C3262	6	144800000	145800000	6.29	15.75
NCIT:C3262	6	145800000	146800000	6.303	15.93
NCIT:C3262	6	146800000	147800000	6.328	16.111
NCIT:C3262	6	147800000	148800000	6.559	16.503
NCIT:C3262	6	148800000	149800000	6.682	16.51
NCIT:C3262	6	149800000	150800000	6.597	16.267
NCIT:C3262	6	150800000	151800000	6.468	16.122
NCIT:C3262	6	151800000	152800000	6.47	16.387
NCIT:C3262	6	152800000	153800000	6.261	16.48
NCIT:C3262	6	153800000	154800000	6.013	16.601
NCIT:C3262	6	154800000	155800000	6.176	16.663
NCIT:C3262	6	155800000	156800000	6.155	16.397
NCIT:C3262	6	156800000	157800000	6.533	16.622
NCIT:C3262	6	157800000	158800000	6.622	16.748
NCIT:C3262	6	158800000	159800000	6.445	16.505
NCIT:C3262	6	159800000	160800000	7.156	17.005
NCIT:C3262	6	160800000	161800000	6.02	17.362
NCIT:C3262	6	161800000	162800000	5.894	18.807
NCIT:C3262	6	162800000	163800000	5.912	17.312
NCIT:C3262	6	163800000	164800000	5.816	16.875
NCIT:C3262	6	164800000	165800000	6.381	18.644
NCIT:C3262	6	165800000	166800000	6.504	16.849
NCIT:C3262	6	166800000	167800000	6.514	16.679
NCIT:C3262	6	167800000	168800000	6.88	16.785
NCIT:C3262	6	168800000	169800000	6.688	16.712
NCIT:C3262	6	169800000	170805979	6.895	17.02
NCIT:C3262	7	0	100000	9.669	2.482
NCIT:C3262	7	100000	1100000	17.013	5.593
NCIT:C3262	7	1100000	2100000	22.12	6.112
NCIT:C3262	7	2100000	3100000	22.372	6.229
NCIT:C3262	7	3100000	4100000	22	6.476
NCIT:C3262	7	4100000	5100000	21.854	6.045
NCIT:C3262	7	5100000	6100000	22.566	6.056
NCIT:C3262	7	6100000	7100000	23.018	6.127
NCIT:C3262	7	7100000	8100000	21.731	5.362
NCIT:C3262	7	8100000	9100000	21.277	5.552
NCIT:C3262	7	9100000	10100000	21.045	5.488
NCIT:C3262	7	10100000	11100000	20.955	5.224
NCIT:C3262	7	11100000	12100000	21.281	6.04
NCIT:C3262	7	12100000	13100000	21.239	5.814
NCIT:C3262	7	13100000	14100000	21.349	5.672
NCIT:C3262	7	14100000	15100000	20.612	5.18
NCIT:C3262	7	15100000	16100000	20.817	5.453
NCIT:C3262	7	16100000	17100000	21.32	5.476
NCIT:C3262	7	17100000	18100000	21.042	4.966
NCIT:C3262	7	18100000	19100000	20.969	5.057
NCIT:C3262	7	19100000	20100000	21.121	5.066
NCIT:C3262	7	20100000	21100000	21.229	4.953
NCIT:C3262	7	21100000	22100000	21.143	4.572
NCIT:C3262	7	22100000	23100000	21.267	5.073
NCIT:C3262	7	23100000	24100000	21.542	4.659
NCIT:C3262	7	24100000	25100000	21.121	4.534
NCIT:C3262	7	25100000	26100000	21.159	4.172
NCIT:C3262	7	26100000	27100000	21.366	4.716
NCIT:C3262	7	27100000	28100000	21.55	4.353
NCIT:C3262	7	28100000	29100000	21.009	4.126
NCIT:C3262	7	29100000	30100000	21.058	4.029
NCIT:C3262	7	30100000	31100000	21.315	4.109
NCIT:C3262	7	31100000	32100000	21.148	4.137
NCIT:C3262	7	32100000	33100000	21.089	4.178
NCIT:C3262	7	33100000	34100000	20.871	4.068
NCIT:C3262	7	34100000	35100000	20.786	4.102
NCIT:C3262	7	35100000	36100000	20.825	4.063
NCIT:C3262	7	36100000	37100000	20.7	4.016
NCIT:C3262	7	37100000	38100000	20.689	4.121
NCIT:C3262	7	38100000	39100000	21.306	5.537
NCIT:C3262	7	39100000	40100000	20.634	4.427
NCIT:C3262	7	40100000	41100000	20.537	4.379
NCIT:C3262	7	41100000	42100000	20.463	4.213
NCIT:C3262	7	42100000	43100000	20.511	4.105
NCIT:C3262	7	43100000	44100000	21.246	4.648
NCIT:C3262	7	44100000	45100000	21.08	4.463
NCIT:C3262	7	45100000	46100000	21.05	4.453
NCIT:C3262	7	46100000	47100000	20.656	4.2
NCIT:C3262	7	47100000	48100000	20.846	4.313
NCIT:C3262	7	48100000	49100000	19.911	4.421
NCIT:C3262	7	49100000	50100000	19.717	4.361
NCIT:C3262	7	50100000	51100000	20.457	6.355
NCIT:C3262	7	51100000	52100000	20.143	4.95
NCIT:C3262	7	52100000	53100000	20.115	4.706
NCIT:C3262	7	53100000	54100000	20.419	4.556
NCIT:C3262	7	54100000	55100000	21.929	4.609
NCIT:C3262	7	55100000	56100000	22.23	5.291
NCIT:C3262	7	56100000	57100000	20.138	5.314
NCIT:C3262	7	57100000	58100000	20.039	5.407
NCIT:C3262	7	58100000	59100000	18.014	4.186
NCIT:C3262	7	59100000	60100000	17.975	4.169
NCIT:C3262	7	60100000	61100000	18.084	4.245
NCIT:C3262	7	61100000	62100000	18.715	4.409
NCIT:C3262	7	62100000	63100000	19.798	5.384
NCIT:C3262	7	63100000	64100000	19.528	5.138
NCIT:C3262	7	64100000	65100000	19.527	5.132
NCIT:C3262	7	65100000	66100000	19.96	5.838
NCIT:C3262	7	66100000	67100000	19.39	5.235
NCIT:C3262	7	67100000	68100000	19.382	5.828
NCIT:C3262	7	68100000	69100000	19.021	5.54
NCIT:C3262	7	69100000	70100000	19.238	5.891
NCIT:C3262	7	70100000	71100000	19.618	8.424
NCIT:C3262	7	71100000	72100000	19.271	5.564
NCIT:C3262	7	72100000	73100000	19.887	5.752
NCIT:C3262	7	73100000	74100000	20.137	5.675
NCIT:C3262	7	74100000	75100000	20.088	5.709
NCIT:C3262	7	75100000	76100000	20.11	5.742
NCIT:C3262	7	76100000	77100000	21.025	7.11
NCIT:C3262	7	77100000	78100000	20.549	5.366
NCIT:C3262	7	78100000	79100000	20.347	5.749
NCIT:C3262	7	79100000	80100000	19.656	5.246
NCIT:C3262	7	80100000	81100000	19.826	5.213
NCIT:C3262	7	81100000	82100000	19.971	5.534
NCIT:C3262	7	82100000	83100000	19.805	5.33
NCIT:C3262	7	83100000	84100000	19.868	5.398
NCIT:C3262	7	84100000	85100000	19.83	5.324
NCIT:C3262	7	85100000	86100000	19.927	5.277
NCIT:C3262	7	86100000	87100000	19.968	5.26
NCIT:C3262	7	87100000	88100000	20.049	5.36
NCIT:C3262	7	88100000	89100000	20.025	5.078
NCIT:C3262	7	89100000	90100000	19.975	5.133
NCIT:C3262	7	90100000	91100000	20.299	5.04
NCIT:C3262	7	91100000	92100000	20.743	5.279
NCIT:C3262	7	92100000	93100000	20.62	5.524
NCIT:C3262	7	93100000	94100000	20.271	5.143
NCIT:C3262	7	94100000	95100000	20.255	4.93
NCIT:C3262	7	95100000	96100000	20.228	4.964
NCIT:C3262	7	96100000	97100000	20.196	5.026
NCIT:C3262	7	97100000	98100000	22.218	6.622
NCIT:C3262	7	98100000	99100000	20.711	5.818
NCIT:C3262	7	99100000	100100000	20.823	5.875
NCIT:C3262	7	100100000	101100000	20.977	6.405
NCIT:C3262	7	101100000	102100000	20.47	6.28
NCIT:C3262	7	102100000	103100000	20.835	6.645
NCIT:C3262	7	103100000	104100000	19.938	5.922
NCIT:C3262	7	104100000	105100000	19.719	5.83
NCIT:C3262	7	105100000	106100000	19.813	6.028
NCIT:C3262	7	106100000	107100000	19.886	5.835
NCIT:C3262	7	107100000	108100000	19.972	5.75
NCIT:C3262	7	108100000	109100000	19.881	6.012
NCIT:C3262	7	109100000	110100000	20.277	8.391
NCIT:C3262	7	110100000	111100000	19.663	6.735
NCIT:C3262	7	111100000	112100000	19.632	6.593
NCIT:C3262	7	112100000	113100000	19.607	6
NCIT:C3262	7	113100000	114100000	19.29	5.934
NCIT:C3262	7	114100000	115100000	19.293	6
NCIT:C3262	7	115100000	116100000	19.373	6.065
NCIT:C3262	7	116100000	117100000	20.28	6.385
NCIT:C3262	7	117100000	118100000	19.727	6.001
NCIT:C3262	7	118100000	119100000	19.572	6.45
NCIT:C3262	7	119100000	120100000	19.112	6.631
NCIT:C3262	7	120100000	121100000	19.204	6.495
NCIT:C3262	7	121100000	122100000	19.438	6.76
NCIT:C3262	7	122100000	123100000	19.269	6.5
NCIT:C3262	7	123100000	124100000	19.237	6.565
NCIT:C3262	7	124100000	125100000	19.022	6.82
NCIT:C3262	7	125100000	126100000	18.857	6.888
NCIT:C3262	7	126100000	127100000	20.25	8.502
NCIT:C3262	7	127100000	128100000	19.716	6.827
NCIT:C3262	7	128100000	129100000	19.897	6.52
NCIT:C3262	7	129100000	130100000	19.688	6.368
NCIT:C3262	7	130100000	131100000	19.59	6.187
NCIT:C3262	7	131100000	132100000	19.726	6.252
NCIT:C3262	7	132100000	133100000	19.54	5.966
NCIT:C3262	7	133100000	134100000	19.547	5.977
NCIT:C3262	7	134100000	135100000	20.222	7.441
NCIT:C3262	7	135100000	136100000	19.455	6.101
NCIT:C3262	7	136100000	137100000	19.244	5.962
NCIT:C3262	7	137100000	138100000	19.545	6.483
NCIT:C3262	7	138100000	139100000	19.518	6.18
NCIT:C3262	7	139100000	140100000	19.629	6.178
NCIT:C3262	7	140100000	141100000	19.688	6.492
NCIT:C3262	7	141100000	142100000	19.74	8.241
NCIT:C3262	7	142100000	143100000	20.328	7.858
NCIT:C3262	7	143100000	144100000	20.271	7.716
NCIT:C3262	7	144100000	145100000	19.943	8.003
NCIT:C3262	7	145100000	146100000	18.647	6.527
NCIT:C3262	7	146100000	147100000	18.695	6.74
NCIT:C3262	7	147100000	148100000	18.994	6.901
NCIT:C3262	7	148100000	149100000	19.764	7.01
NCIT:C3262	7	149100000	150100000	20.005	6.832
NCIT:C3262	7	150100000	151100000	20.296	7.089
NCIT:C3262	7	151100000	152100000	20.077	6.874
NCIT:C3262	7	152100000	153100000	19.787	7.463
NCIT:C3262	7	153100000	154100000	19.444	7.039
NCIT:C3262	7	154100000	155100000	19.854	8.51
NCIT:C3262	7	155100000	156100000	20.099	7.053
NCIT:C3262	7	156100000	157100000	20.071	7.156
NCIT:C3262	7	157100000	158100000	20.349	7.277
NCIT:C3262	7	158100000	159100000	20.679	7.896
NCIT:C3262	7	159100000	159345973	9.153	3.748
NCIT:C3262	8	0	200000	4.521	7.366
NCIT:C3262	8	200000	1200000	10.442	24.745
NCIT:C3262	8	1200000	2200000	8.782	23.4
NCIT:C3262	8	2200000	3200000	8.711	23.691
NCIT:C3262	8	3200000	4200000	8.655	25.436
NCIT:C3262	8	4200000	5200000	8.25	24.351
NCIT:C3262	8	5200000	6200000	9.019	24.299
NCIT:C3262	8	6200000	7200000	9.29	24.394
NCIT:C3262	8	7200000	8200000	10.962	24.581
NCIT:C3262	8	8200000	9200000	9.049	23.298
NCIT:C3262	8	9200000	10200000	8.127	22.73
NCIT:C3262	8	10200000	11200000	8.208	22.918
NCIT:C3262	8	11200000	12200000	9.115	23.479
NCIT:C3262	8	12200000	13200000	9.462	24.856
NCIT:C3262	8	13200000	14200000	8.062	23.542
NCIT:C3262	8	14200000	15200000	7.698	24.021
NCIT:C3262	8	15200000	16200000	7.599	23.597
NCIT:C3262	8	16200000	17200000	8.024	23.498
NCIT:C3262	8	17200000	18200000	7.901	23.048
NCIT:C3262	8	18200000	19200000	7.783	23.043
NCIT:C3262	8	19200000	20200000	7.684	22.474
NCIT:C3262	8	20200000	21200000	7.565	22.575
NCIT:C3262	8	21200000	22200000	8.171	23.144
NCIT:C3262	8	22200000	23200000	8.055	22.889
NCIT:C3262	8	23200000	24200000	7.987	23.184
NCIT:C3262	8	24200000	25200000	7.834	24.844
NCIT:C3262	8	25200000	26200000	7.431	22.622
NCIT:C3262	8	26200000	27200000	7.53	22.35
NCIT:C3262	8	27200000	28200000	7.8	22.364
NCIT:C3262	8	28200000	29200000	7.796	21.919
NCIT:C3262	8	29200000	30200000	8.196	21.652
NCIT:C3262	8	30200000	31200000	8.558	21.184
NCIT:C3262	8	31200000	32200000	8.54	20.596
NCIT:C3262	8	32200000	33200000	9.177	20.446
NCIT:C3262	8	33200000	34200000	9.392	19.588
NCIT:C3262	8	34200000	35200000	9.515	18.825
NCIT:C3262	8	35200000	36200000	10.04	18.404
NCIT:C3262	8	36200000	37200000	11.618	17.525
NCIT:C3262	8	37200000	38200000	12.891	15.935
NCIT:C3262	8	38200000	39200000	14.5	15.884
NCIT:C3262	8	39200000	40200000	16.623	16.819
NCIT:C3262	8	40200000	41200000	14.004	13.598
NCIT:C3262	8	41200000	42200000	14.4	12.059
NCIT:C3262	8	42200000	43200000	14.947	11.56
NCIT:C3262	8	43200000	44200000	14.4	9.914
NCIT:C3262	8	44200000	45200000	13.186	7.562
NCIT:C3262	8	45200000	46200000	15.812	7.083
NCIT:C3262	8	46200000	47200000	17.816	7.14
NCIT:C3262	8	47200000	48200000	18.209	6.572
NCIT:C3262	8	48200000	49200000	18.179	6.533
NCIT:C3262	8	49200000	50200000	18.002	6.919
NCIT:C3262	8	50200000	51200000	17.905	6.262
NCIT:C3262	8	51200000	52200000	18.162	6.216
NCIT:C3262	8	52200000	53200000	19.193	6.227
NCIT:C3262	8	53200000	54200000	19.207	6.218
NCIT:C3262	8	54200000	55200000	19.539	6.324
NCIT:C3262	8	55200000	56200000	19.734	6.216
NCIT:C3262	8	56200000	57200000	19.843	6.145
NCIT:C3262	8	57200000	58200000	19.72	6.139
NCIT:C3262	8	58200000	59200000	20.024	5.933
NCIT:C3262	8	59200000	60200000	19.949	5.784
NCIT:C3262	8	60200000	61200000	20.209	5.85
NCIT:C3262	8	61200000	62200000	20.269	5.747
NCIT:C3262	8	62200000	63200000	20.164	5.791
NCIT:C3262	8	63200000	64200000	20.185	5.803
NCIT:C3262	8	64200000	65200000	20.409	5.713
NCIT:C3262	8	65200000	66200000	21.018	5.725
NCIT:C3262	8	66200000	67200000	21.082	5.56
NCIT:C3262	8	67200000	68200000	21.251	5.723
NCIT:C3262	8	68200000	69200000	21.217	5.293
NCIT:C3262	8	69200000	70200000	22.111	6.002
NCIT:C3262	8	70200000	71200000	21.514	5.292
NCIT:C3262	8	71200000	72200000	21.64	5.747
NCIT:C3262	8	72200000	73200000	21.751	5.251
NCIT:C3262	8	73200000	74200000	22.411	5.301
NCIT:C3262	8	74200000	75200000	22.156	5.37
NCIT:C3262	8	75200000	76200000	22.107	5.604
NCIT:C3262	8	76200000	77200000	22.108	5.643
NCIT:C3262	8	77200000	78200000	22.151	5.774
NCIT:C3262	8	78200000	79200000	22.388	5.772
NCIT:C3262	8	79200000	80200000	22.718	5.702
NCIT:C3262	8	80200000	81200000	22.899	5.507
NCIT:C3262	8	81200000	82200000	22.701	5.407
NCIT:C3262	8	82200000	83200000	22.502	5.515
NCIT:C3262	8	83200000	84200000	22.451	5.562
NCIT:C3262	8	84200000	85200000	22.573	5.611
NCIT:C3262	8	85200000	86200000	23.088	5.647
NCIT:C3262	8	86200000	87200000	22.881	5.34
NCIT:C3262	8	87200000	88200000	22.963	5.397
NCIT:C3262	8	88200000	89200000	23.103	5.393
NCIT:C3262	8	89200000	90200000	23.824	5.514
NCIT:C3262	8	90200000	91200000	23.498	4.995
NCIT:C3262	8	91200000	92200000	23.526	4.857
NCIT:C3262	8	92200000	93200000	23.763	4.876
NCIT:C3262	8	93200000	94200000	24.307	4.764
NCIT:C3262	8	94200000	95200000	24.548	4.915
NCIT:C3262	8	95200000	96200000	24.611	4.763
NCIT:C3262	8	96200000	97200000	24.589	4.512
NCIT:C3262	8	97200000	98200000	25.015	4.819
NCIT:C3262	8	98200000	99200000	24.902	4.627
NCIT:C3262	8	99200000	100200000	25.052	4.527
NCIT:C3262	8	100200000	101200000	25.419	4.4
NCIT:C3262	8	101200000	102200000	25.582	4.535
NCIT:C3262	8	102200000	103200000	25.504	4.683
NCIT:C3262	8	103200000	104200000	25.28	4.689
NCIT:C3262	8	104200000	105200000	25.106	4.699
NCIT:C3262	8	105200000	106200000	25.282	4.7
NCIT:C3262	8	106200000	107200000	25.315	4.719
NCIT:C3262	8	107200000	108200000	25.193	4.673
NCIT:C3262	8	108200000	109200000	25.276	4.779
NCIT:C3262	8	109200000	110200000	25.373	4.974
NCIT:C3262	8	110200000	111200000	25.235	5.092
NCIT:C3262	8	111200000	112200000	25.195	7.728
NCIT:C3262	8	112200000	113200000	25.294	5.557
NCIT:C3262	8	113200000	114200000	25.351	5.414
NCIT:C3262	8	114200000	115200000	25.98	6.026
NCIT:C3262	8	115200000	116200000	25.901	4.86
NCIT:C3262	8	116200000	117200000	26.275	4.693
NCIT:C3262	8	117200000	118200000	26.664	4.427
NCIT:C3262	8	118200000	119200000	26.626	4.831
NCIT:C3262	8	119200000	120200000	26.793	4.657
NCIT:C3262	8	120200000	121200000	26.71	4.37
NCIT:C3262	8	121200000	122200000	26.676	4.193
NCIT:C3262	8	122200000	123200000	27.191	4.38
NCIT:C3262	8	123200000	124200000	27.29	4.25
NCIT:C3262	8	124200000	125200000	27.499	4.204
NCIT:C3262	8	125200000	126200000	27.563	4.136
NCIT:C3262	8	126200000	127200000	27.936	4.165
NCIT:C3262	8	127200000	128200000	29.231	4.677
NCIT:C3262	8	128200000	129200000	27.627	4.813
NCIT:C3262	8	129200000	130200000	27.449	4.564
NCIT:C3262	8	130200000	131200000	26.941	4.566
NCIT:C3262	8	131200000	132200000	26.837	4.488
NCIT:C3262	8	132200000	133200000	26.921	4.723
NCIT:C3262	8	133200000	134200000	26.799	4.671
NCIT:C3262	8	134200000	135200000	26.399	4.546
NCIT:C3262	8	135200000	136200000	26.259	4.773
NCIT:C3262	8	136200000	137200000	25.757	5.789
NCIT:C3262	8	137200000	138200000	25.783	5.117
NCIT:C3262	8	138200000	139200000	26.059	4.954
NCIT:C3262	8	139200000	140200000	26.694	5.299
NCIT:C3262	8	140200000	141200000	27.089	5.882
NCIT:C3262	8	141200000	142200000	26.277	5.364
NCIT:C3262	8	142200000	143200000	26.316	5.537
NCIT:C3262	8	143200000	144200000	25.378	6.122
NCIT:C3262	8	144200000	145138636	22.167	5.633
NCIT:C3262	9	0	1000000	9.468	20.639
NCIT:C3262	9	1000000	2000000	8.435	19.298
NCIT:C3262	9	2000000	3000000	7.843	19.096
NCIT:C3262	9	3000000	4000000	7.882	18.95
NCIT:C3262	9	4000000	5000000	8.188	19.442
NCIT:C3262	9	5000000	6000000	8.358	19.76
NCIT:C3262	9	6000000	7000000	7.749	19.797
NCIT:C3262	9	7000000	8000000	7.709	19.295
NCIT:C3262	9	8000000	9000000	7.688	20.095
NCIT:C3262	9	9000000	10000000	7.471	20.528
NCIT:C3262	9	10000000	11000000	7.769	20.303
NCIT:C3262	9	11000000	12000000	7.304	20.273
NCIT:C3262	9	12000000	13000000	7.681	20.479
NCIT:C3262	9	13000000	14000000	7.513	19.71
NCIT:C3262	9	14000000	15000000	7.572	19.678
NCIT:C3262	9	15000000	16000000	7.278	19.866
NCIT:C3262	9	16000000	17000000	7.346	20.137
NCIT:C3262	9	17000000	18000000	7.112	20.061
NCIT:C3262	9	18000000	19000000	7.006	20.016
NCIT:C3262	9	19000000	20000000	7.088	20.622
NCIT:C3262	9	20000000	21000000	6.775	20.842
NCIT:C3262	9	21000000	22000000	6.654	24.189
NCIT:C3262	9	22000000	23000000	6.578	24.938
NCIT:C3262	9	23000000	24000000	6.843	22.218
NCIT:C3262	9	24000000	25000000	6.306	20.615
NCIT:C3262	9	25000000	26000000	6.476	19.813
NCIT:C3262	9	26000000	27000000	6.661	19.252
NCIT:C3262	9	27000000	28000000	7.113	19.643
NCIT:C3262	9	28000000	29000000	6.977	19.707
NCIT:C3262	9	29000000	30000000	7.106	18.989
NCIT:C3262	9	30000000	31000000	7.035	18.835
NCIT:C3262	9	31000000	32000000	7.212	18.151
NCIT:C3262	9	32000000	33000000	8.14	17.971
NCIT:C3262	9	33000000	34000000	8.29	15.883
NCIT:C3262	9	34000000	35000000	8.375	15.343
NCIT:C3262	9	35000000	36000000	8.442	15.071
NCIT:C3262	9	36000000	37000000	8.209	15.559
NCIT:C3262	9	37000000	38000000	7.986	15.751
NCIT:C3262	9	38000000	39000000	7.645	14.559
NCIT:C3262	9	39000000	40000000	6.647	13.894
NCIT:C3262	9	40000000	41000000	6.389	12.758
NCIT:C3262	9	41000000	42000000	7.074	12.951
NCIT:C3262	9	42000000	43000000	6.503	13.206
NCIT:C3262	9	43000000	44000000	6.105	12.063
NCIT:C3262	9	44000000	45000000	6.118	12.127
NCIT:C3262	9	45000000	46000000	6.077	12.073
NCIT:C3262	9	46000000	47000000	6.076	12.088
NCIT:C3262	9	47000000	48000000	6.045	12.082
NCIT:C3262	9	48000000	49000000	6.037	12.062
NCIT:C3262	9	49000000	50000000	6.037	12.062
NCIT:C3262	9	50000000	51000000	6.037	12.062
NCIT:C3262	9	51000000	52000000	6.322	12.324
NCIT:C3262	9	52000000	53000000	6.082	11.744
NCIT:C3262	9	53000000	54000000	6.082	11.744
NCIT:C3262	9	54000000	55000000	6.082	11.744
NCIT:C3262	9	55000000	56000000	6.082	11.744
NCIT:C3262	9	56000000	57000000	6.082	11.744
NCIT:C3262	9	57000000	58000000	6.082	11.744
NCIT:C3262	9	58000000	59000000	6.082	11.744
NCIT:C3262	9	59000000	60000000	6.082	11.744
NCIT:C3262	9	60000000	61000000	6.162	11.877
NCIT:C3262	9	61000000	62000000	6.475	13.492
NCIT:C3262	9	62000000	63000000	6.231	11.767
NCIT:C3262	9	63000000	64000000	6.448	12.5
NCIT:C3262	9	64000000	65000000	6.612	12.281
NCIT:C3262	9	65000000	66000000	6.097	11.405
NCIT:C3262	9	66000000	67000000	6.196	11.733
NCIT:C3262	9	67000000	68000000	6.174	11.843
NCIT:C3262	9	68000000	69000000	7.264	13.295
NCIT:C3262	9	69000000	70000000	7.207	12.941
NCIT:C3262	9	70000000	71000000	6.945	12.845
NCIT:C3262	9	71000000	72000000	6.918	12.948
NCIT:C3262	9	72000000	73000000	7.469	13.442
NCIT:C3262	9	73000000	74000000	7.33	13.394
NCIT:C3262	9	74000000	75000000	7.115	13.325
NCIT:C3262	9	75000000	76000000	7.054	13.445
NCIT:C3262	9	76000000	77000000	7.235	13.249
NCIT:C3262	9	77000000	78000000	7.224	13.146
NCIT:C3262	9	78000000	79000000	7.107	13.266
NCIT:C3262	9	79000000	80000000	6.874	13.052
NCIT:C3262	9	80000000	81000000	6.912	13.252
NCIT:C3262	9	81000000	82000000	7.056	13.205
NCIT:C3262	9	82000000	83000000	6.948	13.045
NCIT:C3262	9	83000000	84000000	7.16	12.988
NCIT:C3262	9	84000000	85000000	7.349	13.058
NCIT:C3262	9	85000000	86000000	7.184	13.048
NCIT:C3262	9	86000000	87000000	7.133	12.95
NCIT:C3262	9	87000000	88000000	7.309	13.274
NCIT:C3262	9	88000000	89000000	7.383	13.289
NCIT:C3262	9	89000000	90000000	7.838	13.08
NCIT:C3262	9	90000000	91000000	7.664	13.004
NCIT:C3262	9	91000000	92000000	7.669	12.732
NCIT:C3262	9	92000000	93000000	7.821	12.675
NCIT:C3262	9	93000000	94000000	7.982	12.752
NCIT:C3262	9	94000000	95000000	7.76	12.747
NCIT:C3262	9	95000000	96000000	8.423	13.109
NCIT:C3262	9	96000000	97000000	7.595	12.876
NCIT:C3262	9	97000000	98000000	7.695	12.808
NCIT:C3262	9	98000000	99000000	7.885	12.934
NCIT:C3262	9	99000000	100000000	7.726	12.933
NCIT:C3262	9	100000000	101000000	7.549	13.048
NCIT:C3262	9	101000000	102000000	7.616	13.78
NCIT:C3262	9	102000000	103000000	7.497	13.537
NCIT:C3262	9	103000000	104000000	7.591	13.956
NCIT:C3262	9	104000000	105000000	8.009	13.554
NCIT:C3262	9	105000000	106000000	7.855	12.707
NCIT:C3262	9	106000000	107000000	7.719	12.241
NCIT:C3262	9	107000000	108000000	8.521	12.504
NCIT:C3262	9	108000000	109000000	8.137	12.046
NCIT:C3262	9	109000000	110000000	8.079	12.116
NCIT:C3262	9	110000000	111000000	8.349	12.825
NCIT:C3262	9	111000000	112000000	8.347	12.376
NCIT:C3262	9	112000000	113000000	8.367	12.423
NCIT:C3262	9	113000000	114000000	8.766	12.396
NCIT:C3262	9	114000000	115000000	9.385	12.672
NCIT:C3262	9	115000000	116000000	8.206	12.356
NCIT:C3262	9	116000000	117000000	8.163	12.515
NCIT:C3262	9	117000000	118000000	8.193	12.625
NCIT:C3262	9	118000000	119000000	8.057	12.659
NCIT:C3262	9	119000000	120000000	8.496	12.506
NCIT:C3262	9	120000000	121000000	8.815	12.299
NCIT:C3262	9	121000000	122000000	9.157	12.198
NCIT:C3262	9	122000000	123000000	9.009	12.09
NCIT:C3262	9	123000000	124000000	9.338	12.131
NCIT:C3262	9	124000000	125000000	9.4	12.303
NCIT:C3262	9	125000000	126000000	9.612	12.478
NCIT:C3262	9	126000000	127000000	9.72	12.251
NCIT:C3262	9	127000000	128000000	10.324	12.425
NCIT:C3262	9	128000000	129000000	10.356	12.534
NCIT:C3262	9	129000000	130000000	10.457	12.727
NCIT:C3262	9	130000000	131000000	10.607	13.178
NCIT:C3262	9	131000000	132000000	10.391	12.808
NCIT:C3262	9	132000000	133000000	10.441	12.826
NCIT:C3262	9	133000000	134000000	10.711	12.869
NCIT:C3262	9	134000000	135000000	10.666	12.6
NCIT:C3262	9	135000000	136000000	11.048	13.768
NCIT:C3262	9	136000000	137000000	11.81	12.735
NCIT:C3262	9	137000000	138000000	10.024	9.489
NCIT:C3262	9	138000000	138394717	8.98	9.18
NCIT:C3262	10	0	800000	7.854	11.104
NCIT:C3262	10	800000	1800000	8.845	13.488
NCIT:C3262	10	1800000	2800000	8.464	13.479
NCIT:C3262	10	2800000	3800000	8.969	13.039
NCIT:C3262	10	3800000	4800000	9.004	13.269
NCIT:C3262	10	4800000	5800000	9.425	13.261
NCIT:C3262	10	5800000	6800000	9.58	13.042
NCIT:C3262	10	6800000	7800000	8.288	12.55
NCIT:C3262	10	7800000	8800000	8.561	13.725
NCIT:C3262	10	8800000	9800000	8.02	13.215
NCIT:C3262	10	9800000	10800000	8.115	13.071
NCIT:C3262	10	10800000	11800000	8.742	13.488
NCIT:C3262	10	11800000	12800000	8.611	13.344
NCIT:C3262	10	12800000	13800000	8.319	13.395
NCIT:C3262	10	13800000	14800000	8.153	13.032
NCIT:C3262	10	14800000	15800000	8.017	13.063
NCIT:C3262	10	15800000	16800000	7.628	12.868
NCIT:C3262	10	16800000	17800000	7.65	12.984
NCIT:C3262	10	17800000	18800000	7.864	14.158
NCIT:C3262	10	18800000	19800000	7.379	13.361
NCIT:C3262	10	19800000	20800000	7.622	13.162
NCIT:C3262	10	20800000	21800000	7.637	12.861
NCIT:C3262	10	21800000	22800000	7.672	12.778
NCIT:C3262	10	22800000	23800000	7.232	12.559
NCIT:C3262	10	23800000	24800000	7.379	12.695
NCIT:C3262	10	24800000	25800000	7.226	12.638
NCIT:C3262	10	25800000	26800000	7.273	12.779
NCIT:C3262	10	26800000	27800000	7.457	12.798
NCIT:C3262	10	27800000	28800000	7.325	12.691
NCIT:C3262	10	28800000	29800000	7.452	12.538
NCIT:C3262	10	29800000	30800000	7.264	12.499
NCIT:C3262	10	30800000	31800000	7.213	12.624
NCIT:C3262	10	31800000	32800000	7.385	12.336
NCIT:C3262	10	32800000	33800000	7.241	12.089
NCIT:C3262	10	33800000	34800000	7.211	12.25
NCIT:C3262	10	34800000	35800000	7.275	12.142
NCIT:C3262	10	35800000	36800000	6.949	12.067
NCIT:C3262	10	36800000	37800000	6.995	12.212
NCIT:C3262	10	37800000	38800000	7.062	12.497
NCIT:C3262	10	38800000	39800000	5.312	10.554
NCIT:C3262	10	39800000	40800000	5.379	10.812
NCIT:C3262	10	40800000	41800000	5.221	10.739
NCIT:C3262	10	41800000	42800000	6.528	12.748
NCIT:C3262	10	42800000	43800000	7.88	13.491
NCIT:C3262	10	43800000	44800000	6.195	12.61
NCIT:C3262	10	44800000	45800000	6.332	13.114
NCIT:C3262	10	45800000	46800000	7.228	13.433
NCIT:C3262	10	46800000	47800000	6.076	13.112
NCIT:C3262	10	47800000	48800000	6.208	13.575
NCIT:C3262	10	48800000	49800000	5.86	13.234
NCIT:C3262	10	49800000	50800000	6.348	14.809
NCIT:C3262	10	50800000	51800000	5.45	14.565
NCIT:C3262	10	51800000	52800000	5.402	14.462
NCIT:C3262	10	52800000	53800000	5.433	14.837
NCIT:C3262	10	53800000	54800000	5.39	14.759
NCIT:C3262	10	54800000	55800000	5.297	14.998
NCIT:C3262	10	55800000	56800000	5.353	15.206
NCIT:C3262	10	56800000	57800000	5.338	14.905
NCIT:C3262	10	57800000	58800000	5.629	14.605
NCIT:C3262	10	58800000	59800000	5.979	13.892
NCIT:C3262	10	59800000	60800000	5.778	13.58
NCIT:C3262	10	60800000	61800000	5.753	13.513
NCIT:C3262	10	61800000	62800000	6.577	15.509
NCIT:C3262	10	62800000	63800000	5.635	14.553
NCIT:C3262	10	63800000	64800000	5.499	14.657
NCIT:C3262	10	64800000	65800000	5.609	16.314
NCIT:C3262	10	65800000	66800000	5.277	15.452
NCIT:C3262	10	66800000	67800000	5.78	15.6
NCIT:C3262	10	67800000	68800000	6.265	15.114
NCIT:C3262	10	68800000	69800000	6.787	15.293
NCIT:C3262	10	69800000	70800000	6.695	14.276
NCIT:C3262	10	70800000	71800000	6.731	14.559
NCIT:C3262	10	71800000	72800000	6.658	14.792
NCIT:C3262	10	72800000	73800000	6.238	14.532
NCIT:C3262	10	73800000	74800000	6.383	14.562
NCIT:C3262	10	74800000	75800000	6.364	14.77
NCIT:C3262	10	75800000	76800000	6.068	16.018
NCIT:C3262	10	76800000	77800000	6.502	14.31
NCIT:C3262	10	77800000	78800000	6.664	14.251
NCIT:C3262	10	78800000	79800000	6.871	14.997
NCIT:C3262	10	79800000	80800000	6.456	15.616
NCIT:C3262	10	80800000	81800000	5.077	15.702
NCIT:C3262	10	81800000	82800000	4.889	16.008
NCIT:C3262	10	82800000	83800000	4.472	15.889
NCIT:C3262	10	83800000	84800000	4.83	15.811
NCIT:C3262	10	84800000	85800000	4.512	15.811
NCIT:C3262	10	85800000	86800000	4.774	16.379
NCIT:C3262	10	86800000	87800000	5.04	17.369
NCIT:C3262	10	87800000	88800000	4.957	17.718
NCIT:C3262	10	88800000	89800000	4.216	17.204
NCIT:C3262	10	89800000	90800000	3.958	16.606
NCIT:C3262	10	90800000	91800000	4.128	16.659
NCIT:C3262	10	91800000	92800000	4.051	16.76
NCIT:C3262	10	92800000	93800000	4.29	16.921
NCIT:C3262	10	93800000	94800000	3.924	16.445
NCIT:C3262	10	94800000	95800000	4.373	16.624
NCIT:C3262	10	95800000	96800000	4.176	16.691
NCIT:C3262	10	96800000	97800000	4.365	16.762
NCIT:C3262	10	97800000	98800000	4.397	16.697
NCIT:C3262	10	98800000	99800000	4.302	16.861
NCIT:C3262	10	99800000	100800000	4.469	16.775
NCIT:C3262	10	100800000	101800000	4.678	16.887
NCIT:C3262	10	101800000	102800000	4.745	17.016
NCIT:C3262	10	102800000	103800000	4.881	17.17
NCIT:C3262	10	103800000	104800000	4.727	16.993
NCIT:C3262	10	104800000	105800000	4.104	16.909
NCIT:C3262	10	105800000	106800000	3.949	17.057
NCIT:C3262	10	106800000	107800000	4.033	16.945
NCIT:C3262	10	107800000	108800000	3.967	16.872
NCIT:C3262	10	108800000	109800000	4.085	16.744
NCIT:C3262	10	109800000	110800000	4.279	16.401
NCIT:C3262	10	110800000	111800000	4.415	16.392
NCIT:C3262	10	111800000	112800000	4.41	16.389
NCIT:C3262	10	112800000	113800000	4.666	16.31
NCIT:C3262	10	113800000	114800000	4.506	16.429
NCIT:C3262	10	114800000	115800000	4.434	16.743
NCIT:C3262	10	115800000	116800000	4.534	16.588
NCIT:C3262	10	116800000	117800000	4.53	16.234
NCIT:C3262	10	117800000	118800000	4.665	16.466
NCIT:C3262	10	118800000	119800000	4.911	16.588
NCIT:C3262	10	119800000	120800000	4.844	16.373
NCIT:C3262	10	120800000	121800000	5.444	16.435
NCIT:C3262	10	121800000	122800000	5.615	16.741
NCIT:C3262	10	122800000	123800000	5.275	16.059
NCIT:C3262	10	123800000	124800000	5.487	16.115
NCIT:C3262	10	124800000	125800000	5.498	16.301
NCIT:C3262	10	125800000	126800000	5.283	16.252
NCIT:C3262	10	126800000	127800000	5.2	16.377
NCIT:C3262	10	127800000	128800000	5.28	16.481
NCIT:C3262	10	128800000	129800000	5.272	16.595
NCIT:C3262	10	129800000	130800000	5.349	16.725
NCIT:C3262	10	130800000	131800000	5.518	16.941
NCIT:C3262	10	131800000	132800000	6.557	17.158
NCIT:C3262	10	132800000	133797422	6.724	13.747
NCIT:C3262	11	0	400000	5.384	7.995
NCIT:C3262	11	400000	1400000	7.726	13.494
NCIT:C3262	11	1400000	2400000	8.467	14.149
NCIT:C3262	11	2400000	3400000	7.243	13.871
NCIT:C3262	11	3400000	4400000	6.572	14.308
NCIT:C3262	11	4400000	5400000	7.438	15.143
NCIT:C3262	11	5400000	6400000	6.736	15.89
NCIT:C3262	11	6400000	7400000	6.022	13.093
NCIT:C3262	11	7400000	8400000	6.177	13.169
NCIT:C3262	11	8400000	9400000	6.048	12.848
NCIT:C3262	11	9400000	10400000	6.169	12.719
NCIT:C3262	11	10400000	11400000	6.263	12.166
NCIT:C3262	11	11400000	12400000	6.47	12.046
NCIT:C3262	11	12400000	13400000	6.251	11.707
NCIT:C3262	11	13400000	14400000	5.974	11.686
NCIT:C3262	11	14400000	15400000	6.058	11.649
NCIT:C3262	11	15400000	16400000	6.062	11.729
NCIT:C3262	11	16400000	17400000	6.45	12.3
NCIT:C3262	11	17400000	18400000	6.483	11.794
NCIT:C3262	11	18400000	19400000	7.208	12.977
NCIT:C3262	11	19400000	20400000	6.453	11.369
NCIT:C3262	11	20400000	21400000	6.33	12.255
NCIT:C3262	11	21400000	22400000	6.04	12.295
NCIT:C3262	11	22400000	23400000	5.979	11.818
NCIT:C3262	11	23400000	24400000	5.945	11.732
NCIT:C3262	11	24400000	25400000	6.49	11.936
NCIT:C3262	11	25400000	26400000	6.082	11.762
NCIT:C3262	11	26400000	27400000	6.339	11.392
NCIT:C3262	11	27400000	28400000	6.414	11.277
NCIT:C3262	11	28400000	29400000	6.287	11.214
NCIT:C3262	11	29400000	30400000	6.51	11.346
NCIT:C3262	11	30400000	31400000	6.539	11.3
NCIT:C3262	11	31400000	32400000	7.244	11.27
NCIT:C3262	11	32400000	33400000	7.431	10.899
NCIT:C3262	11	33400000	34400000	7.323	10.181
NCIT:C3262	11	34400000	35400000	7.968	10.545
NCIT:C3262	11	35400000	36400000	7.195	10.04
NCIT:C3262	11	36400000	37400000	7.173	10.831
NCIT:C3262	11	37400000	38400000	6.511	10.675
NCIT:C3262	11	38400000	39400000	6.427	10.738
NCIT:C3262	11	39400000	40400000	6.21	10.837
NCIT:C3262	11	40400000	41400000	6.214	10.723
NCIT:C3262	11	41400000	42400000	6.275	10.656
NCIT:C3262	11	42400000	43400000	6.565	11.106
NCIT:C3262	11	43400000	44400000	7.341	10.28
NCIT:C3262	11	44400000	45400000	7.662	9.477
NCIT:C3262	11	45400000	46400000	7.995	9.898
NCIT:C3262	11	46400000	47400000	8.111	10.073
NCIT:C3262	11	47400000	48400000	7.792	10.513
NCIT:C3262	11	48400000	49400000	7.082	10.554
NCIT:C3262	11	49400000	50400000	6.718	10.465
NCIT:C3262	11	50400000	51400000	6.229	8.983
NCIT:C3262	11	51400000	52400000	5.813	8.215
NCIT:C3262	11	52400000	53400000	6.121	8.401
NCIT:C3262	11	53400000	54400000	5.95	8.112
NCIT:C3262	11	54400000	55400000	7.531	9.671
NCIT:C3262	11	55400000	56400000	9.028	11.876
NCIT:C3262	11	56400000	57400000	8.027	8.896
NCIT:C3262	11	57400000	58400000	8.079	8.835
NCIT:C3262	11	58400000	59400000	7.741	8.515
NCIT:C3262	11	59400000	60400000	8.089	8.653
NCIT:C3262	11	60400000	61400000	9.814	9.23
NCIT:C3262	11	61400000	62400000	10.073	8.841
NCIT:C3262	11	62400000	63400000	10.605	9.445
NCIT:C3262	11	63400000	64400000	10.983	9.496
NCIT:C3262	11	64400000	65400000	11.333	9.091
NCIT:C3262	11	65400000	66400000	12.185	8.505
NCIT:C3262	11	66400000	67400000	12.986	8.178
NCIT:C3262	11	67400000	68400000	13.55	8.587
NCIT:C3262	11	68400000	69400000	14.879	8.077
NCIT:C3262	11	69400000	70400000	15.531	8.269
NCIT:C3262	11	70400000	71400000	13.712	8.455
NCIT:C3262	11	71400000	72400000	12.688	9.5
NCIT:C3262	11	72400000	73400000	12.012	9.09
NCIT:C3262	11	73400000	74400000	11.796	9.244
NCIT:C3262	11	74400000	75400000	11.861	9.373
NCIT:C3262	11	75400000	76400000	11.873	9.392
NCIT:C3262	11	76400000	77400000	12.226	10.346
NCIT:C3262	11	77400000	78400000	10.896	10.128
NCIT:C3262	11	78400000	79400000	10.749	10.791
NCIT:C3262	11	79400000	80400000	9.748	11.359
NCIT:C3262	11	80400000	81400000	9.243	12.137
NCIT:C3262	11	81400000	82400000	9.195	12.319
NCIT:C3262	11	82400000	83400000	8.746	11.74
NCIT:C3262	11	83400000	84400000	8.564	12.257
NCIT:C3262	11	84400000	85400000	8.375	12.575
NCIT:C3262	11	85400000	86400000	8.633	12.67
NCIT:C3262	11	86400000	87400000	8.596	12.796
NCIT:C3262	11	87400000	88400000	8.235	12.668
NCIT:C3262	11	88400000	89400000	8.2	13.092
NCIT:C3262	11	89400000	90400000	8.176	13.451
NCIT:C3262	11	90400000	91400000	7.834	13.282
NCIT:C3262	11	91400000	92400000	7.873	13.394
NCIT:C3262	11	92400000	93400000	7.69	13.403
NCIT:C3262	11	93400000	94400000	7.697	13.497
NCIT:C3262	11	94400000	95400000	7.928	13.706
NCIT:C3262	11	95400000	96400000	7.934	13.902
NCIT:C3262	11	96400000	97400000	7.652	14.286
NCIT:C3262	11	97400000	98400000	7.437	14.522
NCIT:C3262	11	98400000	99400000	7.429	14.675
NCIT:C3262	11	99400000	100400000	7.607	15.046
NCIT:C3262	11	100400000	101400000	8.103	15.458
NCIT:C3262	11	101400000	102400000	8.527	14.925
NCIT:C3262	11	102400000	103400000	7.851	14.894
NCIT:C3262	11	103400000	104400000	7.814	15.103
NCIT:C3262	11	104400000	105400000	7.173	15.383
NCIT:C3262	11	105400000	106400000	7.074	15.739
NCIT:C3262	11	106400000	107400000	7.033	16.028
NCIT:C3262	11	107400000	108400000	7.295	17.089
NCIT:C3262	11	108400000	109400000	6.803	16.191
NCIT:C3262	11	109400000	110400000	6.881	16.202
NCIT:C3262	11	110400000	111400000	6.972	16.236
NCIT:C3262	11	111400000	112400000	7.111	16.426
NCIT:C3262	11	112400000	113400000	6.994	16.378
NCIT:C3262	11	113400000	114400000	7.072	16.526
NCIT:C3262	11	114400000	115400000	7.075	16.283
NCIT:C3262	11	115400000	116400000	7.184	16.026
NCIT:C3262	11	116400000	117400000	7.656	16.427
NCIT:C3262	11	117400000	118400000	7.813	16.1
NCIT:C3262	11	118400000	119400000	8.259	16.408
NCIT:C3262	11	119400000	120400000	7.864	16.25
NCIT:C3262	11	120400000	121400000	7.446	15.994
NCIT:C3262	11	121400000	122400000	6.915	15.82
NCIT:C3262	11	122400000	123400000	6.952	15.912
NCIT:C3262	11	123400000	124400000	7.045	16.248
NCIT:C3262	11	124400000	125400000	7.129	16.492
NCIT:C3262	11	125400000	126400000	7.268	15.827
NCIT:C3262	11	126400000	127400000	7.807	15.896
NCIT:C3262	11	127400000	128400000	7.161	15.925
NCIT:C3262	11	128400000	129400000	7.639	16.219
NCIT:C3262	11	129400000	130400000	7.335	15.638
NCIT:C3262	11	130400000	131400000	7.39	15.677
NCIT:C3262	11	131400000	132400000	7.183	15.742
NCIT:C3262	11	132400000	133400000	7.099	15.555
NCIT:C3262	11	133400000	134400000	7.484	15.878
NCIT:C3262	11	134400000	135086622	5.604	10.066
NCIT:C3262	12	0	500000	13.267	7.163
NCIT:C3262	12	500000	1500000	15.048	9.436
NCIT:C3262	12	1500000	2500000	15.031	7.867
NCIT:C3262	12	2500000	3500000	15.079	7.367
NCIT:C3262	12	3500000	4500000	14.9	7.599
NCIT:C3262	12	4500000	5500000	14.133	7.535
NCIT:C3262	12	5500000	6500000	14.589	8.207
NCIT:C3262	12	6500000	7500000	14.307	7.954
NCIT:C3262	12	7500000	8500000	14.977	9.559
NCIT:C3262	12	8500000	9500000	14.567	12.213
NCIT:C3262	12	9500000	10500000	14.659	13.172
NCIT:C3262	12	10500000	11500000	13.421	11.19
NCIT:C3262	12	11500000	12500000	13.368	9.462
NCIT:C3262	12	12500000	13500000	13.815	10.146
NCIT:C3262	12	13500000	14500000	12.383	8.549
NCIT:C3262	12	14500000	15500000	12.506	8.25
NCIT:C3262	12	15500000	16500000	12.479	8.227
NCIT:C3262	12	16500000	17500000	12.235	7.867
NCIT:C3262	12	17500000	18500000	12.585	8.947
NCIT:C3262	12	18500000	19500000	12.823	8.236
NCIT:C3262	12	19500000	20500000	12.649	7.646
NCIT:C3262	12	20500000	21500000	12.811	7.263
NCIT:C3262	12	21500000	22500000	13.007	6.988
NCIT:C3262	12	22500000	23500000	12.942	6.722
NCIT:C3262	12	23500000	24500000	13.088	6.852
NCIT:C3262	12	24500000	25500000	14.042	6.673
NCIT:C3262	12	25500000	26500000	13.578	6.016
NCIT:C3262	12	26500000	27500000	13.345	6.255
NCIT:C3262	12	27500000	28500000	13.086	6.311
NCIT:C3262	12	28500000	29500000	12.688	5.963
NCIT:C3262	12	29500000	30500000	12.954	6.532
NCIT:C3262	12	30500000	31500000	14.167	6.669
NCIT:C3262	12	31500000	32500000	13.412	7.071
NCIT:C3262	12	32500000	33500000	12.886	9.811
NCIT:C3262	12	33500000	34500000	12.285	6.183
NCIT:C3262	12	34500000	35500000	10.869	5.594
NCIT:C3262	12	35500000	36500000	9.553	4.974
NCIT:C3262	12	36500000	37500000	10.084	5.338
NCIT:C3262	12	37500000	38500000	10.954	6.413
NCIT:C3262	12	38500000	39500000	10.5	5.699
NCIT:C3262	12	39500000	40500000	10.662	6.206
NCIT:C3262	12	40500000	41500000	10.493	6.049
NCIT:C3262	12	41500000	42500000	10.602	6.059
NCIT:C3262	12	42500000	43500000	10.687	5.943
NCIT:C3262	12	43500000	44500000	10.342	5.923
NCIT:C3262	12	44500000	45500000	10.588	5.813
NCIT:C3262	12	45500000	46500000	11.262	8.743
[truncated: 1,107 more rows]

## Sheet: Figure2-B-TCGA
TCGAcancers	Chromosome	start position (bp)	end position (bp)	gain_frequency (%)	loss_frequency (%)
pgx:cohort-TCGAcancers	1	0	400000	0	0
pgx:cohort-TCGAcancers	1	400000	1400000	0	0
pgx:cohort-TCGAcancers	1	1400000	2400000	0	0
pgx:cohort-TCGAcancers	1	2400000	3400000	10.392	23.797
pgx:cohort-TCGAcancers	1	3400000	4400000	10.933	25.135
pgx:cohort-TCGAcancers	1	4400000	5400000	9.994	25.631
pgx:cohort-TCGAcancers	1	5400000	6400000	10.366	25.817
pgx:cohort-TCGAcancers	1	6400000	7400000	10.268	25.374
pgx:cohort-TCGAcancers	1	7400000	8400000	10.623	25.932
pgx:cohort-TCGAcancers	1	8400000	9400000	10.091	25.339
pgx:cohort-TCGAcancers	1	9400000	10400000	10.189	24.878
pgx:cohort-TCGAcancers	1	10400000	11400000	10.401	24.931
pgx:cohort-TCGAcancers	1	11400000	12400000	10.251	24.435
pgx:cohort-TCGAcancers	1	12400000	13400000	9.763	23.629
pgx:cohort-TCGAcancers	1	13400000	14400000	9.808	24.338
pgx:cohort-TCGAcancers	1	14400000	15400000	10.056	25.011
pgx:cohort-TCGAcancers	1	15400000	16400000	10.33	24.285
pgx:cohort-TCGAcancers	1	16400000	17400000	9.533	24.577
pgx:cohort-TCGAcancers	1	17400000	18400000	9.09	24.993
pgx:cohort-TCGAcancers	1	18400000	19400000	9.072	24.976
pgx:cohort-TCGAcancers	1	19400000	20400000	9.002	24.825
pgx:cohort-TCGAcancers	1	20400000	21400000	8.895	24.967
pgx:cohort-TCGAcancers	1	21400000	22400000	9.09	25.233
pgx:cohort-TCGAcancers	1	22400000	23400000	8.913	24.878
pgx:cohort-TCGAcancers	1	23400000	24400000	9.276	25.215
pgx:cohort-TCGAcancers	1	24400000	25400000	8.833	24.621
pgx:cohort-TCGAcancers	1	25400000	26400000	8.346	24.922
pgx:cohort-TCGAcancers	1	26400000	27400000	8.541	25.543
pgx:cohort-TCGAcancers	1	27400000	28400000	8.966	24.666
pgx:cohort-TCGAcancers	1	28400000	29400000	9.489	23.824
pgx:cohort-TCGAcancers	1	29400000	30400000	9.453	23.301
pgx:cohort-TCGAcancers	1	30400000	31400000	10.685	24.037
pgx:cohort-TCGAcancers	1	31400000	32400000	11.42	21.148
pgx:cohort-TCGAcancers	1	32400000	33400000	11.677	20.413
pgx:cohort-TCGAcancers	1	33400000	34400000	11.394	19.784
pgx:cohort-TCGAcancers	1	34400000	35400000	11.633	19.066
pgx:cohort-TCGAcancers	1	35400000	36400000	12.342	18.446
pgx:cohort-TCGAcancers	1	36400000	37400000	12.563	18.464
pgx:cohort-TCGAcancers	1	37400000	38400000	12.953	17.835
pgx:cohort-TCGAcancers	1	38400000	39400000	13.529	16.834
pgx:cohort-TCGAcancers	1	39400000	40400000	14.016	16.816
pgx:cohort-TCGAcancers	1	40400000	41400000	14.087	16.683
pgx:cohort-TCGAcancers	1	41400000	42400000	13.768	16.497
pgx:cohort-TCGAcancers	1	42400000	43400000	13.821	16.754
pgx:cohort-TCGAcancers	1	43400000	44400000	13.706	16.727
pgx:cohort-TCGAcancers	1	44400000	45400000	13.405	16.709
pgx:cohort-TCGAcancers	1	45400000	46400000	13.706	16.497
pgx:cohort-TCGAcancers	1	46400000	47400000	13.582	17.046
pgx:cohort-TCGAcancers	1	47400000	48400000	13.378	17.356
pgx:cohort-TCGAcancers	1	48400000	49400000	12.864	18.331
pgx:cohort-TCGAcancers	1	49400000	50400000	12.457	18.162
pgx:cohort-TCGAcancers	1	50400000	51400000	12.537	18.233
pgx:cohort-TCGAcancers	1	51400000	52400000	12.226	17.72
pgx:cohort-TCGAcancers	1	52400000	53400000	12.59	18.083
pgx:cohort-TCGAcancers	1	53400000	54400000	12.9	18.021
pgx:cohort-TCGAcancers	1	54400000	55400000	13.405	18.357
pgx:cohort-TCGAcancers	1	55400000	56400000	13.006	18.03
pgx:cohort-TCGAcancers	1	56400000	57400000	12.802	18.375
pgx:cohort-TCGAcancers	1	57400000	58400000	12.74	18.313
pgx:cohort-TCGAcancers	1	58400000	59400000	13.015	18.18
pgx:cohort-TCGAcancers	1	59400000	60400000	12.909	18.251
pgx:cohort-TCGAcancers	1	60400000	61400000	13.068	18.038
pgx:cohort-TCGAcancers	1	61400000	62400000	13.201	18.065
pgx:cohort-TCGAcancers	1	62400000	63400000	12.882	18.676
pgx:cohort-TCGAcancers	1	63400000	64400000	12.572	18.703
pgx:cohort-TCGAcancers	1	64400000	65400000	12.475	18.703
pgx:cohort-TCGAcancers	1	65400000	66400000	12.076	18.774
pgx:cohort-TCGAcancers	1	66400000	67400000	12.049	18.827
pgx:cohort-TCGAcancers	1	67400000	68400000	12.253	18.809
pgx:cohort-TCGAcancers	1	68400000	69400000	11.899	18.862
pgx:cohort-TCGAcancers	1	69400000	70400000	11.473	19.075
pgx:cohort-TCGAcancers	1	70400000	71400000	11.278	19.74
pgx:cohort-TCGAcancers	1	71400000	72400000	11.172	20.36
pgx:cohort-TCGAcancers	1	72400000	73400000	11.146	19.695
pgx:cohort-TCGAcancers	1	73400000	74400000	11.03	19.74
pgx:cohort-TCGAcancers	1	74400000	75400000	11.394	19.633
pgx:cohort-TCGAcancers	1	75400000	76400000	11.137	19.678
pgx:cohort-TCGAcancers	1	76400000	77400000	11.225	19.571
pgx:cohort-TCGAcancers	1	77400000	78400000	11.402	19.766
pgx:cohort-TCGAcancers	1	78400000	79400000	11.349	20.218
pgx:cohort-TCGAcancers	1	79400000	80400000	11.128	20.218
pgx:cohort-TCGAcancers	1	80400000	81400000	11.075	20.165
pgx:cohort-TCGAcancers	1	81400000	82400000	11.163	20.422
pgx:cohort-TCGAcancers	1	82400000	83400000	11.225	20.36
pgx:cohort-TCGAcancers	1	83400000	84400000	11.633	20.617
pgx:cohort-TCGAcancers	1	84400000	85400000	11.473	20.351
pgx:cohort-TCGAcancers	1	85400000	86400000	14.424	20.776
pgx:cohort-TCGAcancers	1	86400000	87400000	11.208	20.51
pgx:cohort-TCGAcancers	1	87400000	88400000	11.216	20.625
pgx:cohort-TCGAcancers	1	88400000	89400000	11.19	20.422
pgx:cohort-TCGAcancers	1	89400000	90400000	11.19	20.599
pgx:cohort-TCGAcancers	1	90400000	91400000	10.942	20.882
pgx:cohort-TCGAcancers	1	91400000	92400000	10.853	21.104
pgx:cohort-TCGAcancers	1	92400000	93400000	10.871	21.042
pgx:cohort-TCGAcancers	1	93400000	94400000	11.633	21.139
pgx:cohort-TCGAcancers	1	94400000	95400000	11.775	20.998
pgx:cohort-TCGAcancers	1	95400000	96400000	11.252	20.971
pgx:cohort-TCGAcancers	1	96400000	97400000	10.968	21.317
pgx:cohort-TCGAcancers	1	97400000	98400000	10.827	21.494
pgx:cohort-TCGAcancers	1	98400000	99400000	10.88	21.024
pgx:cohort-TCGAcancers	1	99400000	100400000	10.933	20.882
pgx:cohort-TCGAcancers	1	100400000	101400000	10.676	21.21
pgx:cohort-TCGAcancers	1	101400000	102400000	10.579	21.193
pgx:cohort-TCGAcancers	1	102400000	103400000	10.543	21.29
pgx:cohort-TCGAcancers	1	103400000	104400000	10.711	20.953
pgx:cohort-TCGAcancers	1	104400000	105400000	10.579	21.219
pgx:cohort-TCGAcancers	1	105400000	106400000	10.747	21.068
pgx:cohort-TCGAcancers	1	106400000	107400000	11.252	21.104
pgx:cohort-TCGAcancers	1	107400000	108400000	11.721	20.723
pgx:cohort-TCGAcancers	1	108400000	109400000	11.828	20.936
pgx:cohort-TCGAcancers	1	109400000	110400000	11.757	20.696
pgx:cohort-TCGAcancers	1	110400000	111400000	11.278	20.998
pgx:cohort-TCGAcancers	1	111400000	112400000	11.323	21.051
pgx:cohort-TCGAcancers	1	112400000	113400000	11.589	20.865
pgx:cohort-TCGAcancers	1	113400000	114400000	11.828	20.546
pgx:cohort-TCGAcancers	1	114400000	115400000	12.138	20.369
pgx:cohort-TCGAcancers	1	115400000	116400000	12.607	20.236
pgx:cohort-TCGAcancers	1	116400000	117400000	13.298	19.571
pgx:cohort-TCGAcancers	1	117400000	118400000	14.052	18.712
pgx:cohort-TCGAcancers	1	118400000	119400000	15.248	17.994
pgx:cohort-TCGAcancers	1	119400000	120400000	25.091	16.966
pgx:cohort-TCGAcancers	1	120400000	121400000	21.636	4.27
pgx:cohort-TCGAcancers	1	121400000	122400000	21.636	4.27
pgx:cohort-TCGAcancers	1	122400000	123400000	21.636	4.27
pgx:cohort-TCGAcancers	1	123400000	124400000	21.636	4.27
pgx:cohort-TCGAcancers	1	124400000	125400000	21.636	4.27
pgx:cohort-TCGAcancers	1	125400000	126400000	21.636	4.27
pgx:cohort-TCGAcancers	1	126400000	127400000	21.636	4.27
pgx:cohort-TCGAcancers	1	127400000	128400000	21.636	4.27
pgx:cohort-TCGAcancers	1	128400000	129400000	21.636	4.27
pgx:cohort-TCGAcancers	1	129400000	130400000	21.636	4.27
pgx:cohort-TCGAcancers	1	130400000	131400000	21.636	4.27
pgx:cohort-TCGAcancers	1	131400000	132400000	21.636	4.27
pgx:cohort-TCGAcancers	1	132400000	133400000	21.636	4.27
pgx:cohort-TCGAcancers	1	133400000	134400000	21.636	4.27
pgx:cohort-TCGAcancers	1	134400000	135400000	21.636	4.27
pgx:cohort-TCGAcancers	1	135400000	136400000	21.636	4.27
pgx:cohort-TCGAcancers	1	136400000	137400000	21.636	4.27
pgx:cohort-TCGAcancers	1	137400000	138400000	21.636	4.27
pgx:cohort-TCGAcancers	1	138400000	139400000	21.636	4.27
pgx:cohort-TCGAcancers	1	139400000	140400000	21.636	4.27
pgx:cohort-TCGAcancers	1	140400000	141400000	21.636	4.27
pgx:cohort-TCGAcancers	1	141400000	142400000	21.636	4.27
pgx:cohort-TCGAcancers	1	142400000	143400000	21.636	4.27
pgx:cohort-TCGAcancers	1	143400000	144400000	21.636	4.27
pgx:cohort-TCGAcancers	1	144400000	145400000	21.636	4.27
pgx:cohort-TCGAcancers	1	145400000	146400000	21.636	4.27
pgx:cohort-TCGAcancers	1	146400000	147400000	21.636	4.27
pgx:cohort-TCGAcancers	1	147400000	148400000	21.636	4.27
pgx:cohort-TCGAcancers	1	148400000	149400000	21.636	4.27
pgx:cohort-TCGAcancers	1	149400000	150400000	38.753	5.023
pgx:cohort-TCGAcancers	1	150400000	151400000	38.602	3.349
pgx:cohort-TCGAcancers	1	151400000	152400000	39.266	3.579
pgx:cohort-TCGAcancers	1	152400000	153400000	39.045	3.845
pgx:cohort-TCGAcancers	1	153400000	154400000	39.151	3.517
pgx:cohort-TCGAcancers	1	154400000	155400000	38.903	3.641
pgx:cohort-TCGAcancers	1	155400000	156400000	38.761	3.641
pgx:cohort-TCGAcancers	1	156400000	157400000	38.531	4.483
pgx:cohort-TCGAcancers	1	157400000	158400000	37.964	4.448
pgx:cohort-TCGAcancers	1	158400000	159400000	37.636	4.846
pgx:cohort-TCGAcancers	1	159400000	160400000	38.044	4.013
pgx:cohort-TCGAcancers	1	160400000	161400000	38.186	3.969
pgx:cohort-TCGAcancers	1	161400000	162400000	38.38	4.288
pgx:cohort-TCGAcancers	1	162400000	163400000	38.106	4.075
pgx:cohort-TCGAcancers	1	163400000	164400000	37.964	4.403
pgx:cohort-TCGAcancers	1	164400000	165400000	37.654	4.545
pgx:cohort-TCGAcancers	1	165400000	166400000	37.37	4.899
pgx:cohort-TCGAcancers	1	166400000	167400000	37.246	4.651
pgx:cohort-TCGAcancers	1	167400000	168400000	37.149	4.713
pgx:cohort-TCGAcancers	1	168400000	169400000	37.176	4.784
pgx:cohort-TCGAcancers	1	169400000	170400000	36.954	4.891
pgx:cohort-TCGAcancers	1	170400000	171400000	36.848	4.767
pgx:cohort-TCGAcancers	1	171400000	172400000	37.096	4.545
pgx:cohort-TCGAcancers	1	172400000	173400000	36.945	4.439
pgx:cohort-TCGAcancers	1	173400000	174400000	36.644	4.651
pgx:cohort-TCGAcancers	1	174400000	175400000	36.52	5.13
pgx:cohort-TCGAcancers	1	175400000	176400000	36.121	4.536
pgx:cohort-TCGAcancers	1	176400000	177400000	36.307	4.811
pgx:cohort-TCGAcancers	1	177400000	178400000	36.396	4.882
pgx:cohort-TCGAcancers	1	178400000	179400000	36.307	4.82
pgx:cohort-TCGAcancers	1	179400000	180400000	36.405	4.837
pgx:cohort-TCGAcancers	1	180400000	181400000	36.538	5.484
pgx:cohort-TCGAcancers	1	181400000	182400000	36.041	5.183
pgx:cohort-TCGAcancers	1	182400000	183400000	36.405	4.784
pgx:cohort-TCGAcancers	1	183400000	184400000	36.325	4.846
pgx:cohort-TCGAcancers	1	184400000	185400000	36.095	5.085
pgx:cohort-TCGAcancers	1	185400000	186400000	35.909	5.236
pgx:cohort-TCGAcancers	1	186400000	187400000	35.536	5.52
pgx:cohort-TCGAcancers	1	187400000	188400000	35.031	5.706
pgx:cohort-TCGAcancers	1	188400000	189400000	34.73	6.202
pgx:cohort-TCGAcancers	1	189400000	190400000	34.713	5.892
pgx:cohort-TCGAcancers	1	190400000	191400000	34.491	5.839
pgx:cohort-TCGAcancers	1	191400000	192400000	34.473	5.98
pgx:cohort-TCGAcancers	1	192400000	193400000	34.553	6.751
pgx:cohort-TCGAcancers	1	193400000	194400000	34.42	6.485
pgx:cohort-TCGAcancers	1	194400000	195400000	34.083	6.007
pgx:cohort-TCGAcancers	1	195400000	196400000	34.181	6.485
pgx:cohort-TCGAcancers	1	196400000	197400000	34.394	5.661
pgx:cohort-TCGAcancers	1	197400000	198400000	34.394	5.989
pgx:cohort-TCGAcancers	1	198400000	199400000	34.473	5.865
pgx:cohort-TCGAcancers	1	199400000	200400000	35.12	5.865
pgx:cohort-TCGAcancers	1	200400000	201400000	35.563	5.785
pgx:cohort-TCGAcancers	1	201400000	202400000	35.687	5.927
pgx:cohort-TCGAcancers	1	202400000	203400000	35.448	5.458
pgx:cohort-TCGAcancers	1	203400000	204400000	36.263	5.404
pgx:cohort-TCGAcancers	1	204400000	205400000	36.476	5.732
pgx:cohort-TCGAcancers	1	205400000	206400000	35.43	6.645
pgx:cohort-TCGAcancers	1	206400000	207400000	34.81	6.158
pgx:cohort-TCGAcancers	1	207400000	208400000	34.828	6.778
pgx:cohort-TCGAcancers	1	208400000	209400000	34.642	6.583
pgx:cohort-TCGAcancers	1	209400000	210400000	34.5	6.698
pgx:cohort-TCGAcancers	1	210400000	211400000	34.092	6.822
pgx:cohort-TCGAcancers	1	211400000	212400000	33.968	6.902
pgx:cohort-TCGAcancers	1	212400000	213400000	33.853	6.742
pgx:cohort-TCGAcancers	1	213400000	214400000	34.19	6.902
pgx:cohort-TCGAcancers	1	214400000	215400000	34.42	7.274
pgx:cohort-TCGAcancers	1	215400000	216400000	34.163	7.07
pgx:cohort-TCGAcancers	1	216400000	217400000	34.216	7.052
pgx:cohort-TCGAcancers	1	217400000	218400000	34.199	7.3
pgx:cohort-TCGAcancers	1	218400000	219400000	34.119	6.663
pgx:cohort-TCGAcancers	1	219400000	220400000	34.181	6.84
pgx:cohort-TCGAcancers	1	220400000	221400000	33.818	7.451
pgx:cohort-TCGAcancers	1	221400000	222400000	33.951	7.114
pgx:cohort-TCGAcancers	1	222400000	223400000	34.296	6.902
pgx:cohort-TCGAcancers	1	223400000	224400000	34.438	6.485
pgx:cohort-TCGAcancers	1	224400000	225400000	34.615	6.53
pgx:cohort-TCGAcancers	1	225400000	226400000	34.792	6.698
pgx:cohort-TCGAcancers	1	226400000	227400000	34.27	6.521
pgx:cohort-TCGAcancers	1	227400000	228400000	34.278	7.017
pgx:cohort-TCGAcancers	1	228400000	229400000	34.296	6.503
pgx:cohort-TCGAcancers	1	229400000	230400000	34.402	7.274
pgx:cohort-TCGAcancers	1	230400000	231400000	34.394	7.035
pgx:cohort-TCGAcancers	1	231400000	232400000	34.456	6.866
pgx:cohort-TCGAcancers	1	232400000	233400000	34.411	7.23
pgx:cohort-TCGAcancers	1	233400000	234400000	34.783	7.194
pgx:cohort-TCGAcancers	1	234400000	235400000	35.581	7.593
pgx:cohort-TCGAcancers	1	235400000	236400000	34.713	7.026
pgx:cohort-TCGAcancers	1	236400000	237400000	34.766	7.442
pgx:cohort-TCGAcancers	1	237400000	238400000	34.367	7.238
pgx:cohort-TCGAcancers	1	238400000	239400000	34.287	8
pgx:cohort-TCGAcancers	1	239400000	240400000	34.128	7.611
pgx:cohort-TCGAcancers	1	240400000	241400000	33.942	7.673
pgx:cohort-TCGAcancers	1	241400000	242400000	33.773	7.832
pgx:cohort-TCGAcancers	1	242400000	243400000	33.906	6.937
pgx:cohort-TCGAcancers	1	243400000	244400000	34.323	6.68
pgx:cohort-TCGAcancers	1	244400000	245400000	34.562	7.407
pgx:cohort-TCGAcancers	1	245400000	246400000	34.358	7.673
pgx:cohort-TCGAcancers	1	246400000	247400000	34.42	6.964
pgx:cohort-TCGAcancers	1	247400000	248400000	35.093	7.46
pgx:cohort-TCGAcancers	1	248400000	248956422	0	0
pgx:cohort-TCGAcancers	2	0	900000	16.621	8.762
pgx:cohort-TCGAcancers	2	900000	1900000	15.992	7.814
pgx:cohort-TCGAcancers	2	1900000	2900000	16.887	8.984
pgx:cohort-TCGAcancers	2	2900000	3900000	16.807	9.055
pgx:cohort-TCGAcancers	2	3900000	4900000	16.665	9.453
pgx:cohort-TCGAcancers	2	4900000	5900000	16.399	8.621
pgx:cohort-TCGAcancers	2	5900000	6900000	16.417	8.532
pgx:cohort-TCGAcancers	2	6900000	7900000	16.825	8.523
pgx:cohort-TCGAcancers	2	7900000	8900000	17.339	8.426
pgx:cohort-TCGAcancers	2	8900000	9900000	17.835	8.824
pgx:cohort-TCGAcancers	2	9900000	10900000	17.72	8.585
pgx:cohort-TCGAcancers	2	10900000	11900000	17.604	8.417
pgx:cohort-TCGAcancers	2	11900000	12900000	17.312	8.408
pgx:cohort-TCGAcancers	2	12900000	13900000	17.17	8.426
pgx:cohort-TCGAcancers	2	13900000	14900000	17.064	8.461
pgx:cohort-TCGAcancers	2	14900000	15900000	17.356	8.319
pgx:cohort-TCGAcancers	2	15900000	16900000	17.622	7.859
pgx:cohort-TCGAcancers	2	16900000	17900000	17.764	8.116
pgx:cohort-TCGAcancers	2	17900000	18900000	17.737	8.178
pgx:cohort-TCGAcancers	2	18900000	19900000	18.1	8.169
pgx:cohort-TCGAcancers	2	19900000	20900000	18.694	8.248
pgx:cohort-TCGAcancers	2	20900000	21900000	17.64	7.832
pgx:cohort-TCGAcancers	2	21900000	22900000	17.303	8.054
pgx:cohort-TCGAcancers	2	22900000	23900000	17.631	8.178
pgx:cohort-TCGAcancers	2	23900000	24900000	17.108	7.469
pgx:cohort-TCGAcancers	2	24900000	25900000	17.108	7.486
pgx:cohort-TCGAcancers	2	25900000	26900000	17.445	7.3
pgx:cohort-TCGAcancers	2	26900000	27900000	17.95	6.663
pgx:cohort-TCGAcancers	2	27900000	28900000	18.109	6.902
pgx:cohort-TCGAcancers	2	28900000	29900000	17.826	6.813
pgx:cohort-TCGAcancers	2	29900000	30900000	17.436	6.866
pgx:cohort-TCGAcancers	2	30900000	31900000	17.374	6.751
pgx:cohort-TCGAcancers	2	31900000	32900000	17.285	6.414
pgx:cohort-TCGAcancers	2	32900000	33900000	17.25	6.769
pgx:cohort-TCGAcancers	2	33900000	34900000	17.223	7.238
pgx:cohort-TCGAcancers	2	34900000	35900000	17.161	7.079
pgx:cohort-TCGAcancers	2	35900000	36900000	17.489	7.265
pgx:cohort-TCGAcancers	2	36900000	37900000	17.179	6.476
pgx:cohort-TCGAcancers	2	37900000	38900000	17.808	6.973
pgx:cohort-TCGAcancers	2	38900000	39900000	17.755	6.698
pgx:cohort-TCGAcancers	2	39900000	40900000	17.72	7.017
pgx:cohort-TCGAcancers	2	40900000	41900000	18.109	7.451
pgx:cohort-TCGAcancers	2	41900000	42900000	18.322	7.088
pgx:cohort-TCGAcancers	2	42900000	43900000	18.357	7.486
pgx:cohort-TCGAcancers	2	43900000	44900000	17.755	7.114
pgx:cohort-TCGAcancers	2	44900000	45900000	17.835	6.751
pgx:cohort-TCGAcancers	2	45900000	46900000	18.118	6.875
pgx:cohort-TCGAcancers	2	46900000	47900000	18.189	6.282
pgx:cohort-TCGAcancers	2	47900000	48900000	17.773	6.202
pgx:cohort-TCGAcancers	2	48900000	49900000	17.516	6.627
pgx:cohort-TCGAcancers	2	49900000	50900000	17.303	6.547
pgx:cohort-TCGAcancers	2	50900000	51900000	17.693	7.584
pgx:cohort-TCGAcancers	2	51900000	52900000	17.418	6.733
pgx:cohort-TCGAcancers	2	52900000	53900000	17.826	6.689
pgx:cohort-TCGAcancers	2	53900000	54900000	17.64	5.989
pgx:cohort-TCGAcancers	2	54900000	55900000	17.844	6.193
pgx:cohort-TCGAcancers	2	55900000	56900000	17.959	6.565
pgx:cohort-TCGAcancers	2	56900000	57900000	17.525	7.38
pgx:cohort-TCGAcancers	2	57900000	58900000	17.507	6.485
pgx:cohort-TCGAcancers	2	58900000	59900000	17.861	6.468
pgx:cohort-TCGAcancers	2	59900000	60900000	18.18	6.122
pgx:cohort-TCGAcancers	2	60900000	61900000	18.021	6.033
pgx:cohort-TCGAcancers	2	61900000	62900000	18.216	6.051
pgx:cohort-TCGAcancers	2	62900000	63900000	17.844	6.158
pgx:cohort-TCGAcancers	2	63900000	64900000	17.808	6.069
pgx:cohort-TCGAcancers	2	64900000	65900000	18.021	6.45
pgx:cohort-TCGAcancers	2	65900000	66900000	17.844	6.654
pgx:cohort-TCGAcancers	2	66900000	67900000	17.72	6.831
pgx:cohort-TCGAcancers	2	67900000	68900000	17.312	6.556
pgx:cohort-TCGAcancers	2	68900000	69900000	17.303	6.592
pgx:cohort-TCGAcancers	2	69900000	70900000	17.064	6.512
pgx:cohort-TCGAcancers	2	70900000	71900000	16.603	6.476
pgx:cohort-TCGAcancers	2	71900000	72900000	16.621	6.282
pgx:cohort-TCGAcancers	2	72900000	73900000	16.798	6.113
pgx:cohort-TCGAcancers	2	73900000	74900000	17.064	6.22
pgx:cohort-TCGAcancers	2	74900000	75900000	17.56	6.175
pgx:cohort-TCGAcancers	2	75900000	76900000	16.736	6.813
pgx:cohort-TCGAcancers	2	76900000	77900000	16.213	7.637
pgx:cohort-TCGAcancers	2	77900000	78900000	16.098	7.336
pgx:cohort-TCGAcancers	2	78900000	79900000	15.735	6.787
pgx:cohort-TCGAcancers	2	79900000	80900000	15.877	7.221
pgx:cohort-TCGAcancers	2	80900000	81900000	15.815	7.752
pgx:cohort-TCGAcancers	2	81900000	82900000	15.965	6.725
pgx:cohort-TCGAcancers	2	82900000	83900000	16.47	6.601
pgx:cohort-TCGAcancers	2	83900000	84900000	17.303	6.264
pgx:cohort-TCGAcancers	2	84900000	85900000	17.631	7.088
pgx:cohort-TCGAcancers	2	85900000	86900000	16.488	6.113
pgx:cohort-TCGAcancers	2	86900000	87900000	15.203	5.387
pgx:cohort-TCGAcancers	2	87900000	88900000	16.426	6.335
pgx:cohort-TCGAcancers	2	88900000	89900000	13.352	4.297
pgx:cohort-TCGAcancers	2	89900000	90900000	13.352	4.297
pgx:cohort-TCGAcancers	2	90900000	91900000	13.352	4.297
pgx:cohort-TCGAcancers	2	91900000	92900000	13.352	4.297
pgx:cohort-TCGAcancers	2	92900000	93900000	13.352	4.297
pgx:cohort-TCGAcancers	2	93900000	94900000	15.939	5.396
pgx:cohort-TCGAcancers	2	94900000	95900000	15.531	5.599
pgx:cohort-TCGAcancers	2	95900000	96900000	15.868	5.697
pgx:cohort-TCGAcancers	2	96900000	97900000	15.629	5.75
pgx:cohort-TCGAcancers	2	97900000	98900000	15.487	6.503
pgx:cohort-TCGAcancers	2	98900000	99900000	15.345	6.494
pgx:cohort-TCGAcancers	2	99900000	100900000	15.372	6.99
pgx:cohort-TCGAcancers	2	100900000	101900000	15.203	6.813
pgx:cohort-TCGAcancers	2	101900000	102900000	15.017	6.981
pgx:cohort-TCGAcancers	2	102900000	103900000	14.734	7.283
pgx:cohort-TCGAcancers	2	103900000	104900000	14.388	7.274
pgx:cohort-TCGAcancers	2	104900000	105900000	14.424	8.195
pgx:cohort-TCGAcancers	2	105900000	106900000	14.167	7.557
pgx:cohort-TCGAcancers	2	106900000	107900000	14.202	7.309
pgx:cohort-TCGAcancers	2	107900000	108900000	14.636	7.611
pgx:cohort-TCGAcancers	2	108900000	109900000	14.3	7.495
pgx:cohort-TCGAcancers	2	109900000	110900000	13.998	7.557
pgx:cohort-TCGAcancers	2	110900000	111900000	14.273	7.611
pgx:cohort-TCGAcancers	2	111900000	112900000	14.574	7.495
pgx:cohort-TCGAcancers	2	112900000	113900000	15.053	7.823
pgx:cohort-TCGAcancers	2	113900000	114900000	14.255	8.098
pgx:cohort-TCGAcancers	2	114900000	115900000	13.564	8.133
pgx:cohort-TCGAcancers	2	115900000	116900000	13.476	8.39
pgx:cohort-TCGAcancers	2	116900000	117900000	13.662	8.124
pgx:cohort-TCGAcancers	2	117900000	118900000	13.706	8.302
pgx:cohort-TCGAcancers	2	118900000	119900000	13.954	8.745
pgx:cohort-TCGAcancers	2	119900000	120900000	14.14	8.355
pgx:cohort-TCGAcancers	2	120900000	121900000	14.255	8.851
pgx:cohort-TCGAcancers	2	121900000	122900000	13.857	9.028
pgx:cohort-TCGAcancers	2	122900000	123900000	13.582	9.684
pgx:cohort-TCGAcancers	2	123900000	124900000	12.492	8.665
pgx:cohort-TCGAcancers	2	124900000	125900000	12.342	8.798
pgx:cohort-TCGAcancers	2	125900000	126900000	12.82	9.4
pgx:cohort-TCGAcancers	2	126900000	127900000	12.714	9.294
pgx:cohort-TCGAcancers	2	127900000	128900000	12.669	9.471
pgx:cohort-TCGAcancers	2	128900000	129900000	12.324	9.533
pgx:cohort-TCGAcancers	2	129900000	130900000	12.306	9.037
pgx:cohort-TCGAcancers	2	130900000	131900000	12.359	9.338
pgx:cohort-TCGAcancers	2	131900000	132900000	12.475	10.233
pgx:cohort-TCGAcancers	2	132900000	133900000	12.829	11.385
pgx:cohort-TCGAcancers	2	133900000	134900000	12.421	10.481
pgx:cohort-TCGAcancers	2	134900000	135900000	11.899	10.26
pgx:cohort-TCGAcancers	2	135900000	136900000	11.987	10.729
pgx:cohort-TCGAcancers	2	136900000	137900000	11.978	10.525
pgx:cohort-TCGAcancers	2	137900000	138900000	11.908	10.091
pgx:cohort-TCGAcancers	2	138900000	139900000	12.297	10.463
pgx:cohort-TCGAcancers	2	139900000	140900000	12.395	13.564
pgx:cohort-TCGAcancers	2	140900000	141900000	12.723	17.356
pgx:cohort-TCGAcancers	2	141900000	142900000	12.448	11.225
pgx:cohort-TCGAcancers	2	142900000	143900000	11.881	10.41
pgx:cohort-TCGAcancers	2	143900000	144900000	11.615	10.49
pgx:cohort-TCGAcancers	2	144900000	145900000	11.73	10.437
pgx:cohort-TCGAcancers	2	145900000	146900000	11.819	10.517
pgx:cohort-TCGAcancers	2	146900000	147900000	12.067	10.277
pgx:cohort-TCGAcancers	2	147900000	148900000	12.457	10.508
pgx:cohort-TCGAcancers	2	148900000	149900000	12.731	9.746
pgx:cohort-TCGAcancers	2	149900000	150900000	12.926	9.861
pgx:cohort-TCGAcancers	2	150900000	151900000	12.988	9.737
pgx:cohort-TCGAcancers	2	151900000	152900000	13.183	9.622
pgx:cohort-TCGAcancers	2	152900000	153900000	13.228	10.047
pgx:cohort-TCGAcancers	2	153900000	154900000	13.272	9.639
pgx:cohort-TCGAcancers	2	154900000	155900000	13.653	9.4
pgx:cohort-TCGAcancers	2	155900000	156900000	13.777	8.993
pgx:cohort-TCGAcancers	2	156900000	157900000	13.892	8.86
pgx:cohort-TCGAcancers	2	157900000	158900000	14.495	9.48
pgx:cohort-TCGAcancers	2	158900000	159900000	15.124	9.533
pgx:cohort-TCGAcancers	2	159900000	160900000	15	8.993
pgx:cohort-TCGAcancers	2	160900000	161900000	14.193	9.055
pgx:cohort-TCGAcancers	2	161900000	162900000	14.069	8.869
pgx:cohort-TCGAcancers	2	162900000	163900000	14.184	9.179
pgx:cohort-TCGAcancers	2	163900000	164900000	14.415	8.966
pgx:cohort-TCGAcancers	2	164900000	165900000	14.406	9.489
pgx:cohort-TCGAcancers	2	165900000	166900000	14.326	9.391
pgx:cohort-TCGAcancers	2	166900000	167900000	14.353	8.984
pgx:cohort-TCGAcancers	2	167900000	168900000	14.707	9.081
pgx:cohort-TCGAcancers	2	168900000	169900000	14.716	8.939
pgx:cohort-TCGAcancers	2	169900000	170900000	14.743	9.019
pgx:cohort-TCGAcancers	2	170900000	171900000	14.787	8.913
pgx:cohort-TCGAcancers	2	171900000	172900000	15.106	8.594
pgx:cohort-TCGAcancers	2	172900000	173900000	15.168	8.709
pgx:cohort-TCGAcancers	2	173900000	174900000	15.044	8.709
pgx:cohort-TCGAcancers	2	174900000	175900000	14.982	8.709
pgx:cohort-TCGAcancers	2	175900000	176900000	15.212	8.488
pgx:cohort-TCGAcancers	2	176900000	177900000	15.85	8.727
pgx:cohort-TCGAcancers	2	177900000	178900000	15.372	8.842
pgx:cohort-TCGAcancers	2	178900000	179900000	14.849	8.824
pgx:cohort-TCGAcancers	2	179900000	180900000	14.636	8.922
pgx:cohort-TCGAcancers	2	180900000	181900000	14.592	9.01
pgx:cohort-TCGAcancers	2	181900000	182900000	14.805	9.037
pgx:cohort-TCGAcancers	2	182900000	183900000	14.654	9.002
pgx:cohort-TCGAcancers	2	183900000	184900000	14.698	8.824
pgx:cohort-TCGAcancers	2	184900000	185900000	14.379	8.434
pgx:cohort-TCGAcancers	2	185900000	186900000	15.132	10.215
pgx:cohort-TCGAcancers	2	186900000	187900000	14.955	8.771
pgx:cohort-TCGAcancers	2	187900000	188900000	14.929	8.541
pgx:cohort-TCGAcancers	2	188900000	189900000	15.23	8.629
pgx:cohort-TCGAcancers	2	189900000	190900000	15.354	8.284
pgx:cohort-TCGAcancers	2	190900000	191900000	15.274	8.762
pgx:cohort-TCGAcancers	2	191900000	192900000	14.681	8.683
pgx:cohort-TCGAcancers	2	192900000	193900000	14.229	8.957
pgx:cohort-TCGAcancers	2	193900000	194900000	14.105	9.037
pgx:cohort-TCGAcancers	2	194900000	195900000	13.963	8.621
pgx:cohort-TCGAcancers	2	195900000	196900000	14.016	9.143
pgx:cohort-TCGAcancers	2	196900000	197900000	14.149	9.117
pgx:cohort-TCGAcancers	2	197900000	198900000	14.069	9.914
pgx:cohort-TCGAcancers	2	198900000	199900000	13.848	9.569
pgx:cohort-TCGAcancers	2	199900000	200900000	13.981	9.843
pgx:cohort-TCGAcancers	2	200900000	201900000	13.644	10.614
pgx:cohort-TCGAcancers	2	201900000	202900000	13.281	10.747
pgx:cohort-TCGAcancers	2	202900000	203900000	13.52	10.765
pgx:cohort-TCGAcancers	2	203900000	204900000	13.52	11.845
pgx:cohort-TCGAcancers	2	204900000	205900000	13.476	12.793
pgx:cohort-TCGAcancers	2	205900000	206900000	12.749	11.677
pgx:cohort-TCGAcancers	2	206900000	207900000	12.731	12.315
pgx:cohort-TCGAcancers	2	207900000	208900000	12.776	12.306
pgx:cohort-TCGAcancers	2	208900000	209900000	12.315	12.2
pgx:cohort-TCGAcancers	2	209900000	210900000	12.12	12.802
pgx:cohort-TCGAcancers	2	210900000	211900000	12.271	13.6
pgx:cohort-TCGAcancers	2	211900000	212900000	12.271	14.503
pgx:cohort-TCGAcancers	2	212900000	213900000	11.925	14.362
pgx:cohort-TCGAcancers	2	213900000	214900000	12.12	13.936
pgx:cohort-TCGAcancers	2	214900000	215900000	11.615	13.679
pgx:cohort-TCGAcancers	2	215900000	216900000	11.801	13.795
pgx:cohort-TCGAcancers	2	216900000	217900000	11.783	13.777
pgx:cohort-TCGAcancers	2	217900000	218900000	11.881	13.75
pgx:cohort-TCGAcancers	2	218900000	219900000	11.863	14.184
pgx:cohort-TCGAcancers	2	219900000	220900000	11.287	14.282
pgx:cohort-TCGAcancers	2	220900000	221900000	11.27	14.282
pgx:cohort-TCGAcancers	2	221900000	222900000	11.376	14.415
pgx:cohort-TCGAcancers	2	222900000	223900000	10.96	14.672
pgx:cohort-TCGAcancers	2	223900000	224900000	10.703	14.76
pgx:cohort-TCGAcancers	2	224900000	225900000	10.605	15.15
pgx:cohort-TCGAcancers	2	225900000	226900000	10.605	14.689
pgx:cohort-TCGAcancers	2	226900000	227900000	10.765	14.938
pgx:cohort-TCGAcancers	2	227900000	228900000	10.561	15.327
pgx:cohort-TCGAcancers	2	228900000	229900000	10.339	16.134
pgx:cohort-TCGAcancers	2	229900000	230900000	11.075	16.08
pgx:cohort-TCGAcancers	2	230900000	231900000	10.481	15.965
pgx:cohort-TCGAcancers	2	231900000	232900000	10.339	17.037
pgx:cohort-TCGAcancers	2	232900000	233900000	10.561	17.082
pgx:cohort-TCGAcancers	2	233900000	234900000	10.694	16.913
pgx:cohort-TCGAcancers	2	234900000	235900000	10.667	17.152
pgx:cohort-TCGAcancers	2	235900000	236900000	10.605	17.303
pgx:cohort-TCGAcancers	2	236900000	237900000	10.579	17.383
pgx:cohort-TCGAcancers	2	237900000	238900000	10.587	17.064
pgx:cohort-TCGAcancers	2	238900000	239900000	10.082	17.471
pgx:cohort-TCGAcancers	2	239900000	240900000	10.375	17.835
pgx:cohort-TCGAcancers	2	240900000	241900000	10.304	17.604
pgx:cohort-TCGAcancers	2	241900000	242193529	0	0
pgx:cohort-TCGAcancers	3	0	900000	0	0
pgx:cohort-TCGAcancers	3	900000	1900000	0	0
pgx:cohort-TCGAcancers	3	1900000	2900000	12.758	25.791
pgx:cohort-TCGAcancers	3	2900000	3900000	12.918	26.641
pgx:cohort-TCGAcancers	3	3900000	4900000	13.006	25.8
pgx:cohort-TCGAcancers	3	4900000	5900000	12.918	25.224
pgx:cohort-TCGAcancers	3	5900000	6900000	12.82	25.587
pgx:cohort-TCGAcancers	3	6900000	7900000	12.971	25.738
pgx:cohort-TCGAcancers	3	7900000	8900000	13.936	25.56
pgx:cohort-TCGAcancers	3	8900000	9900000	14.114	25.472
pgx:cohort-TCGAcancers	3	9900000	10900000	13.343	25.507
pgx:cohort-TCGAcancers	3	10900000	11900000	13.015	25.791
pgx:cohort-TCGAcancers	3	11900000	12900000	13.13	25.49
pgx:cohort-TCGAcancers	3	12900000	13900000	13.201	25.676
pgx:cohort-TCGAcancers	3	13900000	14900000	12.971	25.844
pgx:cohort-TCGAcancers	3	14900000	15900000	12.731	25.552
pgx:cohort-TCGAcancers	3	15900000	16900000	12.262	26.039
pgx:cohort-TCGAcancers	3	16900000	17900000	11.952	25.95
pgx:cohort-TCGAcancers	3	17900000	18900000	11.854	25.711
pgx:cohort-TCGAcancers	3	18900000	19900000	11.757	25.826
pgx:cohort-TCGAcancers	3	19900000	20900000	11.633	26.278
pgx:cohort-TCGAcancers	3	20900000	21900000	11.482	26.597
pgx:cohort-TCGAcancers	3	21900000	22900000	11.349	26.136
pgx:cohort-TCGAcancers	3	22900000	23900000	11.544	26.216
pgx:cohort-TCGAcancers	3	23900000	24900000	11.934	26.145
pgx:cohort-TCGAcancers	3	24900000	25900000	11.943	26.305
pgx:cohort-TCGAcancers	3	25900000	26900000	11.447	25.87
pgx:cohort-TCGAcancers	3	26900000	27900000	11.509	26.375
pgx:cohort-TCGAcancers	3	27900000	28900000	11.447	26.969
pgx:cohort-TCGAcancers	3	28900000	29900000	11.606	26.579
pgx:cohort-TCGAcancers	3	29900000	30900000	11.668	26.579
pgx:cohort-TCGAcancers	3	30900000	31900000	11.633	26.632
pgx:cohort-TCGAcancers	3	31900000	32900000	11.73	26.384
pgx:cohort-TCGAcancers	3	32900000	33900000	11.58	26.181
pgx:cohort-TCGAcancers	3	33900000	34900000	11.376	26.659
pgx:cohort-TCGAcancers	3	34900000	35900000	11.163	27.075
pgx:cohort-TCGAcancers	3	35900000	36900000	11.261	27.146
pgx:cohort-TCGAcancers	3	36900000	37900000	11.199	26.792
pgx:cohort-TCGAcancers	3	37900000	38900000	11.19	27.226
pgx:cohort-TCGAcancers	3	38900000	39900000	10.942	27.253
pgx:cohort-TCGAcancers	3	39900000	40900000	10.57	27.51
pgx:cohort-TCGAcancers	3	40900000	41900000	10.587	28.28
pgx:cohort-TCGAcancers	3	41900000	42900000	10.348	27.997
pgx:cohort-TCGAcancers	3	42900000	43900000	10.153	28.493
pgx:cohort-TCGAcancers	3	43900000	44900000	9.825	28.803
pgx:cohort-TCGAcancers	3	44900000	45900000	9.994	29.308
pgx:cohort-TCGAcancers	3	45900000	46900000	9.834	29.778
pgx:cohort-TCGAcancers	3	46900000	47900000	10.003	30.088
pgx:cohort-TCGAcancers	3	47900000	48900000	9.737	30.327
pgx:cohort-TCGAcancers	3	48900000	49900000	9.666	30.531
pgx:cohort-TCGAcancers	3	49900000	50900000	9.719	30.699
pgx:cohort-TCGAcancers	3	50900000	51900000	9.072	30.345
pgx:cohort-TCGAcancers	3	51900000	52900000	10.056	30.681
pgx:cohort-TCGAcancers	3	52900000	53900000	10.313	30.672
pgx:cohort-TCGAcancers	3	53900000	54900000	9.657	30.442
pgx:cohort-TCGAcancers	3	54900000	55900000	9.666	30.291
pgx:cohort-TCGAcancers	3	55900000	56900000	9.976	29.866
pgx:cohort-TCGAcancers	3	56900000	57900000	10.162	29.538
pgx:cohort-TCGAcancers	3	57900000	58900000	10.649	29.689
pgx:cohort-TCGAcancers	3	58900000	59900000	10.419	29.53
pgx:cohort-TCGAcancers	3	59900000	60900000	9.498	27.696
pgx:cohort-TCGAcancers	3	60900000	61900000	11.686	31.142
pgx:cohort-TCGAcancers	3	61900000	62900000	11.154	28.75
pgx:cohort-TCGAcancers	3	62900000	63900000	11.216	28.333
pgx:cohort-TCGAcancers	3	63900000	64900000	11.411	27.908
pgx:cohort-TCGAcancers	3	64900000	65900000	11.314	28.156
pgx:cohort-TCGAcancers	3	65900000	66900000	11.748	27.82
pgx:cohort-TCGAcancers	3	66900000	67900000	11.314	27.793
pgx:cohort-TCGAcancers	3	67900000	68900000	11.048	27.873
pgx:cohort-TCGAcancers	3	68900000	69900000	11.562	27.412
pgx:cohort-TCGAcancers	3	69900000	70900000	11.314	27.421
pgx:cohort-TCGAcancers	3	70900000	71900000	11.314	28.218
pgx:cohort-TCGAcancers	3	71900000	72900000	11.27	27.775
pgx:cohort-TCGAcancers	3	72900000	73900000	11.562	27.439
pgx:cohort-TCGAcancers	3	73900000	74900000	11.42	26.801
pgx:cohort-TCGAcancers	3	74900000	75900000	10.924	26.234
pgx:cohort-TCGAcancers	3	75900000	76900000	10.986	26.694
pgx:cohort-TCGAcancers	3	76900000	77900000	11.084	26.402
pgx:cohort-TCGAcancers	3	77900000	78900000	10.933	25.977
pgx:cohort-TCGAcancers	3	78900000	79900000	11.199	25.729
pgx:cohort-TCGAcancers	3	79900000	80900000	11.411	25.862
pgx:cohort-TCGAcancers	3	80900000	81900000	11.562	25.241
pgx:cohort-TCGAcancers	3	81900000	82900000	11.58	24.798
pgx:cohort-TCGAcancers	3	82900000	83900000	11.686	24.187
pgx:cohort-TCGAcancers	3	83900000	84900000	12.182	23.948
pgx:cohort-TCGAcancers	3	84900000	85900000	12.59	23.425
pgx:cohort-TCGAcancers	3	85900000	86900000	13.183	23.204
pgx:cohort-TCGAcancers	3	86900000	87900000	13.573	21.777
pgx:cohort-TCGAcancers	3	87900000	88900000	14.078	21.449
pgx:cohort-TCGAcancers	3	88900000	89900000	14.92	20.625
pgx:cohort-TCGAcancers	3	89900000	90900000	16.745	19.89
pgx:cohort-TCGAcancers	3	90900000	91900000	14.282	9.79
pgx:cohort-TCGAcancers	3	91900000	92900000	14.282	9.79
pgx:cohort-TCGAcancers	3	92900000	93900000	14.282	9.79
pgx:cohort-TCGAcancers	3	93900000	94900000	22.424	11.943
pgx:cohort-TCGAcancers	3	94900000	95900000	22.025	11.323
pgx:cohort-TCGAcancers	3	95900000	96900000	22.061	10.729
pgx:cohort-TCGAcancers	3	96900000	97900000	22.335	10.658
pgx:cohort-TCGAcancers	3	97900000	98900000	22.389	10.738
pgx:cohort-TCGAcancers	3	98900000	99900000	22.211	10.401
pgx:cohort-TCGAcancers	3	99900000	100900000	22.291	10.189
pgx:cohort-TCGAcancers	3	100900000	101900000	22.504	10.251
pgx:cohort-TCGAcancers	3	101900000	102900000	22.557	10.198
pgx:cohort-TCGAcancers	3	102900000	103900000	22.22	10.295
pgx:cohort-TCGAcancers	3	103900000	104900000	22.433	10.508
pgx:cohort-TCGAcancers	3	104900000	105900000	22.53	10.437
pgx:cohort-TCGAcancers	3	105900000	106900000	22.858	10.552
pgx:cohort-TCGAcancers	3	106900000	107900000	22.947	10.109
pgx:cohort-TCGAcancers	3	107900000	108900000	23.292	10.375
pgx:cohort-TCGAcancers	3	108900000	109900000	22.69	9.781
pgx:cohort-TCGAcancers	3	109900000	110900000	23.018	10.198
pgx:cohort-TCGAcancers	3	110900000	111900000	23.372	10.1
pgx:cohort-TCGAcancers	3	111900000	112900000	23.611	9.967
pgx:cohort-TCGAcancers	3	112900000	113900000	23.691	10.047
pgx:cohort-TCGAcancers	3	113900000	114900000	23.629	10.543
pgx:cohort-TCGAcancers	3	114900000	115900000	23.39	10.676
pgx:cohort-TCGAcancers	3	115900000	116900000	23.496	13.086
pgx:cohort-TCGAcancers	3	116900000	117900000	23.337	12.306
pgx:cohort-TCGAcancers	3	117900000	118900000	23.744	11.19
pgx:cohort-TCGAcancers	3	118900000	119900000	23.824	10.056
pgx:cohort-TCGAcancers	3	119900000	120900000	23.957	9.825
pgx:cohort-TCGAcancers	3	120900000	121900000	24.001	9.71
pgx:cohort-TCGAcancers	3	121900000	122900000	24.276	9.781
pgx:cohort-TCGAcancers	3	122900000	123900000	24.63	10.082
pgx:cohort-TCGAcancers	3	123900000	124900000	24.958	9.648
pgx:cohort-TCGAcancers	3	124900000	125900000	24.914	9.613
pgx:cohort-TCGAcancers	3	125900000	126900000	24.479	9.914
pgx:cohort-TCGAcancers	3	126900000	127900000	24.63	9.586
pgx:cohort-TCGAcancers	3	127900000	128900000	24.94	9.48
pgx:cohort-TCGAcancers	3	128900000	129900000	25.321	9.79
pgx:cohort-TCGAcancers	3	129900000	130900000	25.419	9.356
pgx:cohort-TCGAcancers	3	130900000	131900000	25.436	9.56
pgx:cohort-TCGAcancers	3	131900000	132900000	25.729	9.338
pgx:cohort-TCGAcancers	3	132900000	133900000	25.959	9.382
pgx:cohort-TCGAcancers	3	133900000	134900000	26.216	8.745
pgx:cohort-TCGAcancers	3	134900000	135900000	26.367	8.576
pgx:cohort-TCGAcancers	3	135900000	136900000	26.774	8.957
pgx:cohort-TCGAcancers	3	136900000	137900000	26.907	8.567
pgx:cohort-TCGAcancers	3	137900000	138900000	27.315	8.186
pgx:cohort-TCGAcancers	3	138900000	139900000	27.572	8.186
pgx:cohort-TCGAcancers	3	139900000	140900000	27.35	8.399
pgx:cohort-TCGAcancers	3	140900000	141900000	27.722	8.39
pgx:cohort-TCGAcancers	3	141900000	142900000	27.775	8.045
pgx:cohort-TCGAcancers	3	142900000	143900000	27.97	8.107
pgx:cohort-TCGAcancers	3	143900000	144900000	28.13	8.488
pgx:cohort-TCGAcancers	3	144900000	145900000	28.36	8.621
pgx:cohort-TCGAcancers	3	145900000	146900000	28.52	7.965
pgx:cohort-TCGAcancers	3	146900000	147900000	28.59	7.628
pgx:cohort-TCGAcancers	3	147900000	148900000	29.264	7.761
pgx:cohort-TCGAcancers	3	148900000	149900000	29.689	7.504
pgx:cohort-TCGAcancers	3	149900000	150900000	29.414	7.495
pgx:cohort-TCGAcancers	3	150900000	151900000	29.202	7.646
pgx:cohort-TCGAcancers	3	151900000	152900000	29.255	7.947
pgx:cohort-TCGAcancers	3	152900000	153900000	29.042	7.991
pgx:cohort-TCGAcancers	3	153900000	154900000	29.122	7.566
pgx:cohort-TCGAcancers	3	154900000	155900000	29.308	7.593
pgx:cohort-TCGAcancers	3	155900000	156900000	29.53	7.504
pgx:cohort-TCGAcancers	3	156900000	157900000	29.742	7.859
pgx:cohort-TCGAcancers	3	157900000	158900000	29.698	8.621
pgx:cohort-TCGAcancers	3	158900000	159900000	29.751	7.708
pgx:cohort-TCGAcancers	3	159900000	160900000	30.07	7.442
pgx:cohort-TCGAcancers	3	160900000	161900000	30.495	7.469
pgx:cohort-TCGAcancers	3	161900000	162900000	30.469	7.442
pgx:cohort-TCGAcancers	3	162900000	163900000	30.593	7.735
pgx:cohort-TCGAcancers	3	163900000	164900000	30.699	7.726
pgx:cohort-TCGAcancers	3	164900000	165900000	31	7.983
pgx:cohort-TCGAcancers	3	165900000	166900000	31.399	7.611
pgx:cohort-TCGAcancers	3	166900000	167900000	31.939	7.079
pgx:cohort-TCGAcancers	3	167900000	168900000	32.781	6.76
pgx:cohort-TCGAcancers	3	168900000	169900000	33.632	7.238
pgx:cohort-TCGAcancers	3	169900000	170900000	33.127	6.538
pgx:cohort-TCGAcancers	3	170900000	171900000	32.684	7.256
pgx:cohort-TCGAcancers	3	171900000	172900000	33.02	6.919
pgx:cohort-TCGAcancers	3	172900000	173900000	32.56	6.583
pgx:cohort-TCGAcancers	3	173900000	174900000	32.675	8.284
pgx:cohort-TCGAcancers	3	174900000	175900000	32.125	9.294
pgx:cohort-TCGAcancers	3	175900000	176900000	32.214	7.247
pgx:cohort-TCGAcancers	3	176900000	177900000	32.303	7.114
pgx:cohort-TCGAcancers	3	177900000	178900000	32.187	7.185
pgx:cohort-TCGAcancers	3	178900000	179900000	32.019	7.292
pgx:cohort-TCGAcancers	3	179900000	180900000	31.709	7.681
pgx:cohort-TCGAcancers	3	180900000	181900000	31.869	7.602
pgx:cohort-TCGAcancers	3	181900000	182900000	32.161	7.451
pgx:cohort-TCGAcancers	3	182900000	183900000	31.939	7.079
pgx:cohort-TCGAcancers	3	183900000	184900000	31.647	7.451
pgx:cohort-TCGAcancers	3	184900000	185900000	31.426	7.788
pgx:cohort-TCGAcancers	3	185900000	186900000	31.266	8.266
pgx:cohort-TCGAcancers	3	186900000	187900000	31.301	8.372
pgx:cohort-TCGAcancers	3	187900000	188900000	31.434	9.152
pgx:cohort-TCGAcancers	3	188900000	189900000	31.488	9.205
pgx:cohort-TCGAcancers	3	189900000	190900000	31.266	8.745
pgx:cohort-TCGAcancers	3	190900000	191900000	30.867	8.709
pgx:cohort-TCGAcancers	3	191900000	192900000	30.664	8.709
pgx:cohort-TCGAcancers	3	192900000	193900000	31.018	8.665
pgx:cohort-TCGAcancers	3	193900000	194900000	31.169	9.56
pgx:cohort-TCGAcancers	3	194900000	195900000	30.212	8.594
pgx:cohort-TCGAcancers	3	195900000	196900000	30.566	8.984
pgx:cohort-TCGAcancers	3	196900000	197900000	30.584	9.223
pgx:cohort-TCGAcancers	3	197900000	198295559	0	0
pgx:cohort-TCGAcancers	4	0	1000000	0	0
pgx:cohort-TCGAcancers	4	1000000	2000000	11.642	23.443
pgx:cohort-TCGAcancers	4	2000000	3000000	11.066	22.787
pgx:cohort-TCGAcancers	4	3000000	4000000	10.818	22.778
pgx:cohort-TCGAcancers	4	4000000	5000000	10.268	22.77
pgx:cohort-TCGAcancers	4	5000000	6000000	10.189	23.213
pgx:cohort-TCGAcancers	4	6000000	7000000	10.57	22.867
pgx:cohort-TCGAcancers	4	7000000	8000000	10.561	23
pgx:cohort-TCGAcancers	4	8000000	9000000	10.322	22.548
pgx:cohort-TCGAcancers	4	9000000	10000000	10.153	22.096
pgx:cohort-TCGAcancers	4	10000000	11000000	10.339	22.814
pgx:cohort-TCGAcancers	4	11000000	12000000	9.71	22.291
pgx:cohort-TCGAcancers	4	12000000	13000000	9.719	22.654
pgx:cohort-TCGAcancers	4	13000000	14000000	9.276	22.486
pgx:cohort-TCGAcancers	4	14000000	15000000	9.32	22.495
pgx:cohort-TCGAcancers	4	15000000	16000000	9.631	22.38
pgx:cohort-TCGAcancers	4	16000000	17000000	9.631	22.291
pgx:cohort-TCGAcancers	4	17000000	18000000	9.374	22.646
pgx:cohort-TCGAcancers	4	18000000	19000000	9.374	22.84
pgx:cohort-TCGAcancers	4	19000000	20000000	9.391	23.762
pgx:cohort-TCGAcancers	4	20000000	21000000	9.374	23.142
pgx:cohort-TCGAcancers	4	21000000	22000000	9.285	23.337
pgx:cohort-TCGAcancers	4	22000000	23000000	9.267	22.805
pgx:cohort-TCGAcancers	4	23000000	24000000	9.17	22.805
pgx:cohort-TCGAcancers	4	24000000	25000000	9.356	22.646
pgx:cohort-TCGAcancers	4	25000000	26000000	9.675	23.071
pgx:cohort-TCGAcancers	4	26000000	27000000	9.312	22.486
pgx:cohort-TCGAcancers	4	27000000	28000000	9.276	23.177
pgx:cohort-TCGAcancers	4	28000000	29000000	9.081	23.018
pgx:cohort-TCGAcancers	4	29000000	30000000	9.126	23.159
pgx:cohort-TCGAcancers	4	30000000	31000000	9.01	22.681
pgx:cohort-TCGAcancers	4	31000000	32000000	9.152	22.832
pgx:cohort-TCGAcancers	4	32000000	33000000	9.179	23
pgx:cohort-TCGAcancers	4	33000000	34000000	8.851	22.743
pgx:cohort-TCGAcancers	4	34000000	35000000	9.037	22.77
pgx:cohort-TCGAcancers	4	35000000	36000000	9.072	22.929
pgx:cohort-TCGAcancers	4	36000000	37000000	9.515	22.282
pgx:cohort-TCGAcancers	4	37000000	38000000	9.941	22.008
pgx:cohort-TCGAcancers	4	38000000	39000000	9.879	21.822
pgx:cohort-TCGAcancers	4	39000000	40000000	10.038	21.653
pgx:cohort-TCGAcancers	4	40000000	41000000	10.339	21.804
pgx:cohort-TCGAcancers	4	41000000	42000000	10.091	21.786
pgx:cohort-TCGAcancers	4	42000000	43000000	9.781	22.043
pgx:cohort-TCGAcancers	4	43000000	44000000	9.294	21.246
pgx:cohort-TCGAcancers	4	44000000	45000000	9.391	21.006
pgx:cohort-TCGAcancers	4	45000000	46000000	9.498	20.475
pgx:cohort-TCGAcancers	4	46000000	47000000	9.949	20.067
pgx:cohort-TCGAcancers	4	47000000	48000000	10.632	19.305
pgx:cohort-TCGAcancers	4	48000000	49000000	10.552	18.154
pgx:cohort-TCGAcancers	4	49000000	50000000	8.514	14.946
pgx:cohort-TCGAcancers	4	50000000	51000000	8.514	14.946
pgx:cohort-TCGAcancers	4	51000000	52000000	11.429	16.825
pgx:cohort-TCGAcancers	4	52000000	53000000	11.996	16.47
pgx:cohort-TCGAcancers	4	53000000	54000000	12.643	16.984
pgx:cohort-TCGAcancers	4	54000000	55000000	13.015	16.798
pgx:cohort-TCGAcancers	4	55000000	56000000	12.421	17.037
pgx:cohort-TCGAcancers	4	56000000	57000000	11.908	17.471
pgx:cohort-TCGAcancers	4	57000000	58000000	11.491	18.792
pgx:cohort-TCGAcancers	4	58000000	59000000	10.676	19.119
pgx:cohort-TCGAcancers	4	59000000	60000000	10.189	19.607
pgx:cohort-TCGAcancers	4	60000000	61000000	10.844	20.129
pgx:cohort-TCGAcancers	4	61000000	62000000	9.737	19.961
pgx:cohort-TCGAcancers	4	62000000	63000000	9.71	20.094
pgx:cohort-TCGAcancers	4	63000000	64000000	9.533	20.236
pgx:cohort-TCGAcancers	4	64000000	65000000	9.48	20.2
pgx:cohort-TCGAcancers	4	65000000	66000000	9.507	20.333
pgx:cohort-TCGAcancers	4	66000000	67000000	9.489	20.209
pgx:cohort-TCGAcancers	4	67000000	68000000	9.56	19.899
pgx:cohort-TCGAcancers	4	68000000	69000000	9.391	18.969
pgx:cohort-TCGAcancers	4	69000000	70000000	9.923	19.678
pgx:cohort-TCGAcancers	4	70000000	71000000	10.056	19.89
pgx:cohort-TCGAcancers	4	71000000	72000000	10.038	19.332
pgx:cohort-TCGAcancers	4	72000000	73000000	10.384	19.518
pgx:cohort-TCGAcancers	4	73000000	74000000	11.013	19.5
pgx:cohort-TCGAcancers	4	74000000	75000000	10.401	19.651
pgx:cohort-TCGAcancers	4	75000000	76000000	9.905	20.209
pgx:cohort-TCGAcancers	4	76000000	77000000	10.118	20.493
pgx:cohort-TCGAcancers	4	77000000	78000000	9.489	21.015
pgx:cohort-TCGAcancers	4	78000000	79000000	9.028	21.334
pgx:cohort-TCGAcancers	4	79000000	80000000	8.337	22.424
pgx:cohort-TCGAcancers	4	80000000	81000000	8.107	22.504
pgx:cohort-TCGAcancers	4	81000000	82000000	7.921	22.725
pgx:cohort-TCGAcancers	4	82000000	83000000	7.805	23.097
pgx:cohort-TCGAcancers	4	83000000	84000000	7.673	22.858
pgx:cohort-TCGAcancers	4	84000000	85000000	7.593	23.204
pgx:cohort-TCGAcancers	4	85000000	86000000	7.513	23.558
pgx:cohort-TCGAcancers	4	86000000	87000000	7.859	23.948
pgx:cohort-TCGAcancers	4	87000000	88000000	7.637	23.673
pgx:cohort-TCGAcancers	4	88000000	89000000	7.221	23.248
pgx:cohort-TCGAcancers	4	89000000	90000000	7.743	23.54
pgx:cohort-TCGAcancers	4	90000000	91000000	8.293	27.04
pgx:cohort-TCGAcancers	4	91000000	92000000	7.46	26.473
pgx:cohort-TCGAcancers	4	92000000	93000000	6.857	24.4
pgx:cohort-TCGAcancers	4	93000000	94000000	7.017	24.028
pgx:cohort-TCGAcancers	4	94000000	95000000	7.176	24.081
pgx:cohort-TCGAcancers	4	95000000	96000000	6.955	24.471
pgx:cohort-TCGAcancers	4	96000000	97000000	6.485	24.506
pgx:cohort-TCGAcancers	4	97000000	98000000	6.441	24.878
pgx:cohort-TCGAcancers	4	98000000	99000000	6.406	24.293
pgx:cohort-TCGAcancers	4	99000000	100000000	6.556	24.099
pgx:cohort-TCGAcancers	4	100000000	101000000	6.273	24.258
pgx:cohort-TCGAcancers	4	101000000	102000000	6.255	24.373
pgx:cohort-TCGAcancers	4	102000000	103000000	6.379	24.258
pgx:cohort-TCGAcancers	4	103000000	104000000	6.282	24.125
pgx:cohort-TCGAcancers	4	104000000	105000000	6.273	24.391
pgx:cohort-TCGAcancers	4	105000000	106000000	6.361	24.515
pgx:cohort-TCGAcancers	4	106000000	107000000	6.406	24.302
pgx:cohort-TCGAcancers	4	107000000	108000000	6.53	24.958
pgx:cohort-TCGAcancers	4	108000000	109000000	6.556	24.311
pgx:cohort-TCGAcancers	4	109000000	110000000	6.512	24.063
pgx:cohort-TCGAcancers	4	110000000	111000000	6.627	24.231
pgx:cohort-TCGAcancers	4	111000000	112000000	6.503	25.295
pgx:cohort-TCGAcancers	4	112000000	113000000	6.468	24.4
pgx:cohort-TCGAcancers	4	113000000	114000000	6.521	24.506
pgx:cohort-TCGAcancers	4	114000000	115000000	6.494	24.329
pgx:cohort-TCGAcancers	4	115000000	116000000	6.37	24.559
pgx:cohort-TCGAcancers	4	116000000	117000000	6.397	24.754
pgx:cohort-TCGAcancers	4	117000000	118000000	6.538	24.781
pgx:cohort-TCGAcancers	4	118000000	119000000	6.831	24.409
pgx:cohort-TCGAcancers	4	119000000	120000000	6.964	24.444
pgx:cohort-TCGAcancers	4	120000000	121000000	6.707	24.231
pgx:cohort-TCGAcancers	4	121000000	122000000	6.645	24.24
pgx:cohort-TCGAcancers	4	122000000	123000000	6.725	24.161
pgx:cohort-TCGAcancers	4	123000000	124000000	6.857	24.054
pgx:cohort-TCGAcancers	4	124000000	125000000	7.265	26.544
pgx:cohort-TCGAcancers	4	125000000	126000000	6.645	24.763
pgx:cohort-TCGAcancers	4	126000000	127000000	6.512	25.109
pgx:cohort-TCGAcancers	4	127000000	128000000	6.556	24.32
pgx:cohort-TCGAcancers	4	128000000	129000000	6.397	23.974
pgx:cohort-TCGAcancers	4	129000000	130000000	6.689	24.736
pgx:cohort-TCGAcancers	4	130000000	131000000	6.671	24.71
pgx:cohort-TCGAcancers	4	131000000	132000000	6.308	24.355
pgx:cohort-TCGAcancers	4	132000000	133000000	6.592	24.648
pgx:cohort-TCGAcancers	4	133000000	134000000	6.583	24.231
pgx:cohort-TCGAcancers	4	134000000	135000000	6.538	24.497
pgx:cohort-TCGAcancers	4	135000000	136000000	6.68	24.542
pgx:cohort-TCGAcancers	4	136000000	137000000	6.804	24.604
pgx:cohort-TCGAcancers	4	137000000	138000000	6.893	24.568
pgx:cohort-TCGAcancers	4	138000000	139000000	7.203	24.054
pgx:cohort-TCGAcancers	4	139000000	140000000	7.681	23.859
pgx:cohort-TCGAcancers	4	140000000	141000000	7.495	23.505
pgx:cohort-TCGAcancers	4	141000000	142000000	7.433	23.372
pgx:cohort-TCGAcancers	4	142000000	143000000	7.717	23.611
pgx:cohort-TCGAcancers	4	143000000	144000000	7.956	23.478
pgx:cohort-TCGAcancers	4	144000000	145000000	7.442	23.629
pgx:cohort-TCGAcancers	4	145000000	146000000	7.416	23.85
pgx:cohort-TCGAcancers	4	146000000	147000000	7.176	24.107
pgx:cohort-TCGAcancers	4	147000000	148000000	7.23	24.453
pgx:cohort-TCGAcancers	4	148000000	149000000	7.088	24.657
pgx:cohort-TCGAcancers	4	149000000	150000000	7.168	24.479
pgx:cohort-TCGAcancers	4	150000000	151000000	7.389	24.763
pgx:cohort-TCGAcancers	4	151000000	152000000	7.141	24.896
pgx:cohort-TCGAcancers	4	152000000	153000000	7.141	25.295
pgx:cohort-TCGAcancers	4	153000000	154000000	7.247	25.357
pgx:cohort-TCGAcancers	4	154000000	155000000	6.911	25.596
pgx:cohort-TCGAcancers	4	155000000	156000000	6.857	25.684
pgx:cohort-TCGAcancers	4	156000000	157000000	7.061	25.72
pgx:cohort-TCGAcancers	4	157000000	158000000	6.813	25.658
pgx:cohort-TCGAcancers	4	158000000	159000000	6.831	25.436
pgx:cohort-TCGAcancers	4	159000000	160000000	6.849	25.755
pgx:cohort-TCGAcancers	4	160000000	161000000	6.751	26.269
pgx:cohort-TCGAcancers	4	161000000	162000000	6.583	26.641
pgx:cohort-TCGAcancers	4	162000000	163000000	6.538	26.26
pgx:cohort-TCGAcancers	4	163000000	164000000	6.556	26.429
pgx:cohort-TCGAcancers	4	164000000	165000000	6.494	26.207
pgx:cohort-TCGAcancers	4	165000000	166000000	6.698	26.172
pgx:cohort-TCGAcancers	4	166000000	167000000	6.663	26.429
pgx:cohort-TCGAcancers	4	167000000	168000000	6.857	26.296
pgx:cohort-TCGAcancers	4	168000000	169000000	7.132	26.269
pgx:cohort-TCGAcancers	4	169000000	170000000	7.097	26.437
pgx:cohort-TCGAcancers	4	170000000	171000000	6.875	27.093
pgx:cohort-TCGAcancers	4	171000000	172000000	6.521	27.058
pgx:cohort-TCGAcancers	4	172000000	173000000	6.468	26.907
pgx:cohort-TCGAcancers	4	173000000	174000000	6.654	27.43
pgx:cohort-TCGAcancers	4	174000000	175000000	6.441	27.607
pgx:cohort-TCGAcancers	4	175000000	176000000	6.344	27.669
pgx:cohort-TCGAcancers	4	176000000	177000000	6.282	28.183
pgx:cohort-TCGAcancers	4	177000000	178000000	6.308	28.865
pgx:cohort-TCGAcancers	4	178000000	179000000	6.211	28.395
pgx:cohort-TCGAcancers	4	179000000	180000000	6.423	29.157
pgx:cohort-TCGAcancers	4	180000000	181000000	6.335	29.255
pgx:cohort-TCGAcancers	4	181000000	182000000	6.698	30.38
pgx:cohort-TCGAcancers	4	182000000	183000000	6.459	29.033
pgx:cohort-TCGAcancers	4	183000000	184000000	6.521	28.28
pgx:cohort-TCGAcancers	4	184000000	185000000	6.725	28.927
pgx:cohort-TCGAcancers	4	185000000	186000000	6.964	28.865
pgx:cohort-TCGAcancers	4	186000000	187000000	7.194	29.494
pgx:cohort-TCGAcancers	4	187000000	188000000	7.203	28.847
pgx:cohort-TCGAcancers	4	188000000	189000000	0	0
pgx:cohort-TCGAcancers	4	189000000	190000000	0	0
pgx:cohort-TCGAcancers	4	190000000	190214555	0	0
pgx:cohort-TCGAcancers	5	0	800000	0	0
pgx:cohort-TCGAcancers	5	800000	1800000	31.842	8.266
pgx:cohort-TCGAcancers	5	1800000	2800000	30.912	9.002
pgx:cohort-TCGAcancers	5	2800000	3800000	30.416	8.815
pgx:cohort-TCGAcancers	5	3800000	4800000	30.283	8.497
pgx:cohort-TCGAcancers	5	4800000	5800000	30.185	8.488
pgx:cohort-TCGAcancers	5	5800000	6800000	30.256	8.931
pgx:cohort-TCGAcancers	5	6800000	7800000	30.229	8.559
pgx:cohort-TCGAcancers	5	7800000	8800000	30.628	8.302
pgx:cohort-TCGAcancers	5	8800000	9800000	30.761	7.77
pgx:cohort-TCGAcancers	5	9800000	10800000	30.912	7.797
pgx:cohort-TCGAcancers	5	10800000	11800000	30.602	7.85
pgx:cohort-TCGAcancers	5	11800000	12800000	30.557	7.876
pgx:cohort-TCGAcancers	5	12800000	13800000	30.85	7.07
pgx:cohort-TCGAcancers	5	13800000	14800000	31.222	7.23
pgx:cohort-TCGAcancers	5	14800000	15800000	30.796	7.035
pgx:cohort-TCGAcancers	5	15800000	16800000	30.788	7.362
pgx:cohort-TCGAcancers	5	16800000	17800000	30.672	7.283
pgx:cohort-TCGAcancers	5	17800000	18800000	30.398	7.655
pgx:cohort-TCGAcancers	5	18800000	19800000	29.769	7.859
pgx:cohort-TCGAcancers	5	19800000	20800000	29.521	7.495
pgx:cohort-TCGAcancers	5	20800000	21800000	29.565	7.77
pgx:cohort-TCGAcancers	5	21800000	22800000	29.476	7.495
pgx:cohort-TCGAcancers	5	22800000	23800000	29.219	7.921
pgx:cohort-TCGAcancers	5	23800000	24800000	29.211	7.956
pgx:cohort-TCGAcancers	5	24800000	25800000	29.219	7.522
pgx:cohort-TCGAcancers	5	25800000	26800000	29.29	8.275
pgx:cohort-TCGAcancers	5	26800000	27800000	29.317	7.646
pgx:cohort-TCGAcancers	5	27800000	28800000	29.14	7.619
pgx:cohort-TCGAcancers	5	28800000	29800000	29.193	7.478
pgx:cohort-TCGAcancers	5	29800000	30800000	29.609	7.283
pgx:cohort-TCGAcancers	5	30800000	31800000	30.079	7.495
pgx:cohort-TCGAcancers	5	31800000	32800000	30.052	6.751
pgx:cohort-TCGAcancers	5	32800000	33800000	29.848	6.663
pgx:cohort-TCGAcancers	5	33800000	34800000	29.485	6.264
pgx:cohort-TCGAcancers	5	34800000	35800000	29.68	7.238
pgx:cohort-TCGAcancers	5	35800000	36800000	30.052	6.893
pgx:cohort-TCGAcancers	5	36800000	37800000	29.946	6.849
pgx:cohort-TCGAcancers	5	37800000	38800000	29.662	6.68
pgx:cohort-TCGAcancers	5	38800000	39800000	29.671	6.733
pgx:cohort-TCGAcancers	5	39800000	40800000	28.918	6.716
pgx:cohort-TCGAcancers	5	40800000	41800000	28.741	6.733
pgx:cohort-TCGAcancers	5	41800000	42800000	28.608	6.538
pgx:cohort-TCGAcancers	5	42800000	43800000	28.599	6.521
pgx:cohort-TCGAcancers	5	43800000	44800000	28.325	6.902
pgx:cohort-TCGAcancers	5	44800000	45800000	28.139	9.188
pgx:cohort-TCGAcancers	5	45800000	46800000	15.939	7.557
pgx:cohort-TCGAcancers	5	46800000	47800000	15.939	7.557
pgx:cohort-TCGAcancers	5	47800000	48800000	15.939	7.557
pgx:cohort-TCGAcancers	5	48800000	49800000	15.939	7.557
pgx:cohort-TCGAcancers	5	49800000	50800000	15.939	7.557
pgx:cohort-TCGAcancers	5	50800000	51800000	17.87	19.536
pgx:cohort-TCGAcancers	5	51800000	52800000	14.592	20.555
pgx:cohort-TCGAcancers	5	52800000	53800000	14.184	21.201
pgx:cohort-TCGAcancers	5	53800000	54800000	13.245	22.052
pgx:cohort-TCGAcancers	5	54800000	55800000	12.829	22.415
pgx:cohort-TCGAcancers	5	55800000	56800000	12.82	23.54
pgx:cohort-TCGAcancers	5	56800000	57800000	12.067	23.788
pgx:cohort-TCGAcancers	5	57800000	58800000	12.023	23.691
pgx:cohort-TCGAcancers	5	58800000	59800000	12.537	26.305
pgx:cohort-TCGAcancers	5	59800000	60800000	11.943	25.932
pgx:cohort-TCGAcancers	5	60800000	61800000	11.58	24.497
pgx:cohort-TCGAcancers	5	61800000	62800000	11.447	24.293
pgx:cohort-TCGAcancers	5	62800000	63800000	10.871	24.285
pgx:cohort-TCGAcancers	5	63800000	64800000	11.03	24.86
pgx:cohort-TCGAcancers	5	64800000	65800000	11.013	24.719
pgx:cohort-TCGAcancers	5	65800000	66800000	10.942	25.49
pgx:cohort-TCGAcancers	5	66800000	67800000	10.685	25.95
pgx:cohort-TCGAcancers	5	67800000	68800000	10.605	25.906
pgx:cohort-TCGAcancers	5	68800000	69800000	10.446	25.578
pgx:cohort-TCGAcancers	5	69800000	70800000	9.896	24.417
pgx:cohort-TCGAcancers	5	70800000	71800000	10.543	25.188
pgx:cohort-TCGAcancers	5	71800000	72800000	10.649	25.259
pgx:cohort-TCGAcancers	5	72800000	73800000	10.72	25.206
pgx:cohort-TCGAcancers	5	73800000	74800000	10.862	25.472
pgx:cohort-TCGAcancers	5	74800000	75800000	10.623	25.109
pgx:cohort-TCGAcancers	5	75800000	76800000	10.729	25.693
pgx:cohort-TCGAcancers	5	76800000	77800000	10.534	24.984
pgx:cohort-TCGAcancers	5	77800000	78800000	10.534	25.011
pgx:cohort-TCGAcancers	5	78800000	79800000	10.711	25.029
pgx:cohort-TCGAcancers	5	79800000	80800000	10.756	25.047
pgx:cohort-TCGAcancers	5	80800000	81800000	10.809	24.621
pgx:cohort-TCGAcancers	5	81800000	82800000	10.835	24.55
pgx:cohort-TCGAcancers	5	82800000	83800000	10.8	24.754
pgx:cohort-TCGAcancers	5	83800000	84800000	10.685	24.94
pgx:cohort-TCGAcancers	5	84800000	85800000	10.508	25.374
pgx:cohort-TCGAcancers	5	85800000	86800000	10.508	25.206
pgx:cohort-TCGAcancers	5	86800000	87800000	10.517	25.153
pgx:cohort-TCGAcancers	5	87800000	88800000	10.446	25.002
pgx:cohort-TCGAcancers	5	88800000	89800000	10.756	25.135
pgx:cohort-TCGAcancers	5	89800000	90800000	11.216	24.843
pgx:cohort-TCGAcancers	5	90800000	91800000	11.349	24.798
pgx:cohort-TCGAcancers	5	91800000	92800000	11.402	24.604
pgx:cohort-TCGAcancers	5	92800000	93800000	11.482	24.71
pgx:cohort-TCGAcancers	5	93800000	94800000	11.491	25.1
pgx:cohort-TCGAcancers	5	94800000	95800000	11.721	24.453
pgx:cohort-TCGAcancers	5	95800000	96800000	11.961	24.205
pgx:cohort-TCGAcancers	5	96800000	97800000	12.04	24.037
pgx:cohort-TCGAcancers	5	97800000	98800000	11.748	24.559
pgx:cohort-TCGAcancers	5	98800000	99800000	11.642	23.824
pgx:cohort-TCGAcancers	5	99800000	100800000	11.633	24.072
pgx:cohort-TCGAcancers	5	100800000	101800000	11.766	24.347
pgx:cohort-TCGAcancers	5	101800000	102800000	12.023	24.169
pgx:cohort-TCGAcancers	5	102800000	103800000	12.138	23.824
pgx:cohort-TCGAcancers	5	103800000	104800000	12.342	24.382
pgx:cohort-TCGAcancers	5	104800000	105800000	12.226	24.205
pgx:cohort-TCGAcancers	5	105800000	106800000	12.306	23.682
pgx:cohort-TCGAcancers	5	106800000	107800000	12.59	23.788
pgx:cohort-TCGAcancers	5	107800000	108800000	12.475	23.85
pgx:cohort-TCGAcancers	5	108800000	109800000	12.359	23.842
pgx:cohort-TCGAcancers	5	109800000	110800000	12.457	23.912
pgx:cohort-TCGAcancers	5	110800000	111800000	12.413	23.886
pgx:cohort-TCGAcancers	5	111800000	112800000	12.554	23.895
pgx:cohort-TCGAcancers	5	112800000	113800000	13.05	24.099
pgx:cohort-TCGAcancers	5	113800000	114800000	12.785	23.248
pgx:cohort-TCGAcancers	5	114800000	115800000	12.953	23.496
pgx:cohort-TCGAcancers	5	115800000	116800000	12.918	23.177
pgx:cohort-TCGAcancers	5	116800000	117800000	12.811	23.071
pgx:cohort-TCGAcancers	5	117800000	118800000	12.731	23.301
pgx:cohort-TCGAcancers	5	118800000	119800000	12.918	23.221
pgx:cohort-TCGAcancers	5	119800000	120800000	12.758	23.009
pgx:cohort-TCGAcancers	5	120800000	121800000	12.935	23.177
pgx:cohort-TCGAcancers	5	121800000	122800000	13.148	22.672
pgx:cohort-TCGAcancers	5	122800000	123800000	13.352	22.362
pgx:cohort-TCGAcancers	5	123800000	124800000	13.511	22.282
pgx:cohort-TCGAcancers	5	124800000	125800000	13.529	22.3
pgx:cohort-TCGAcancers	5	125800000	126800000	13.741	22.096
pgx:cohort-TCGAcancers	5	126800000	127800000	13.706	21.68
pgx:cohort-TCGAcancers	5	127800000	128800000	13.786	22.158
pgx:cohort-TCGAcancers	5	128800000	129800000	13.396	22.211
pgx:cohort-TCGAcancers	5	129800000	130800000	13.245	21.928
pgx:cohort-TCGAcancers	5	130800000	131800000	13.378	22.132
pgx:cohort-TCGAcancers	5	131800000	132800000	13.768	21.724
pgx:cohort-TCGAcancers	5	132800000	133800000	13.839	21.795
pgx:cohort-TCGAcancers	5	133800000	134800000	13.901	21.565
pgx:cohort-TCGAcancers	5	134800000	135800000	14.096	21.414
pgx:cohort-TCGAcancers	5	135800000	136800000	14.06	21.184
pgx:cohort-TCGAcancers	5	136800000	137800000	14.255	20.874
pgx:cohort-TCGAcancers	5	137800000	138800000	14.574	20.448
pgx:cohort-TCGAcancers	5	138800000	139800000	14.858	20.439
pgx:cohort-TCGAcancers	5	139800000	140800000	14.689	20.094
pgx:cohort-TCGAcancers	5	140800000	141800000	14.415	20.528
pgx:cohort-TCGAcancers	5	141800000	142800000	14.583	20.829
pgx:cohort-TCGAcancers	5	142800000	143800000	14.459	20.599
pgx:cohort-TCGAcancers	5	143800000	144800000	14.308	20.528
pgx:cohort-TCGAcancers	5	144800000	145800000	14.53	20.617
pgx:cohort-TCGAcancers	5	145800000	146800000	14.636	20.076
pgx:cohort-TCGAcancers	5	146800000	147800000	14.716	20.129
pgx:cohort-TCGAcancers	5	147800000	148800000	14.973	20.271
pgx:cohort-TCGAcancers	5	148800000	149800000	15.177	20.12
pgx:cohort-TCGAcancers	5	149800000	150800000	15.186	19.872
pgx:cohort-TCGAcancers	5	150800000	151800000	14.672	20.2
pgx:cohort-TCGAcancers	5	151800000	152800000	14.495	20.741
pgx:cohort-TCGAcancers	5	152800000	153800000	14.255	20.342
pgx:cohort-TCGAcancers	5	153800000	154800000	14.583	20.191
pgx:cohort-TCGAcancers	5	154800000	155800000	14.681	20.236
pgx:cohort-TCGAcancers	5	155800000	156800000	14.406	20.555
pgx:cohort-TCGAcancers	5	156800000	157800000	14.238	20.431
pgx:cohort-TCGAcancers	5	157800000	158800000	14.716	21.981
pgx:cohort-TCGAcancers	5	158800000	159800000	14.503	20.351
pgx:cohort-TCGAcancers	5	159800000	160800000	14.681	20.183
pgx:cohort-TCGAcancers	5	160800000	161800000	14.689	20.794
pgx:cohort-TCGAcancers	5	161800000	162800000	14.601	20.599
pgx:cohort-TCGAcancers	5	162800000	163800000	14.61	20.971
pgx:cohort-TCGAcancers	5	163800000	164800000	14.539	20.9
pgx:cohort-TCGAcancers	5	164800000	165800000	14.672	21.706
pgx:cohort-TCGAcancers	5	165800000	166800000	14.964	21.503
pgx:cohort-TCGAcancers	5	166800000	167800000	15.531	20.847
pgx:cohort-TCGAcancers	5	167800000	168800000	15.965	20.493
pgx:cohort-TCGAcancers	5	168800000	169800000	15.726	20.652
pgx:cohort-TCGAcancers	5	169800000	170800000	16.072	20.466
pgx:cohort-TCGAcancers	5	170800000	171800000	16.417	19.89
pgx:cohort-TCGAcancers	5	171800000	172800000	16.683	19.5
pgx:cohort-TCGAcancers	5	172800000	173800000	16.798	19.598
pgx:cohort-TCGAcancers	5	173800000	174800000	16.621	20.067
pgx:cohort-TCGAcancers	5	174800000	175800000	16.612	20.351
pgx:cohort-TCGAcancers	5	175800000	176800000	16.665	19.633
pgx:cohort-TCGAcancers	5	176800000	177800000	17.126	19.314
pgx:cohort-TCGAcancers	5	177800000	178800000	16.594	20.448
pgx:cohort-TCGAcancers	5	178800000	179800000	17.241	20.085
pgx:cohort-TCGAcancers	5	179800000	180800000	16.851	19.509
pgx:cohort-TCGAcancers	5	180800000	181538259	17.277	18.889
pgx:cohort-TCGAcancers	6	0	800000	0	0
pgx:cohort-TCGAcancers	6	800000	1800000	20.289	14.805
pgx:cohort-TCGAcancers	6	1800000	2800000	20.369	15.389
pgx:cohort-TCGAcancers	6	2800000	3800000	20.51	13.396
pgx:cohort-TCGAcancers	6	3800000	4800000	20.218	13.104
pgx:cohort-TCGAcancers	6	4800000	5800000	20.174	13.352
pgx:cohort-TCGAcancers	6	5800000	6800000	20.519	12.988
pgx:cohort-TCGAcancers	6	6800000	7800000	20.9	12.926
pgx:cohort-TCGAcancers	6	7800000	8800000	20.865	12.847
pgx:cohort-TCGAcancers	6	8800000	9800000	20.723	12.891
pgx:cohort-TCGAcancers	6	9800000	10800000	21.042	12.696
pgx:cohort-TCGAcancers	6	10800000	11800000	21.131	12.342
pgx:cohort-TCGAcancers	6	11800000	12800000	20.856	12.634
pgx:cohort-TCGAcancers	6	12800000	13800000	20.652	11.908
pgx:cohort-TCGAcancers	6	13800000	14800000	20.129	11.837
pgx:cohort-TCGAcancers	6	14800000	15800000	19.926	12.014
pgx:cohort-TCGAcancers	6	15800000	16800000	20.333	11.996
pgx:cohort-TCGAcancers	6	16800000	17800000	20.785	11.704
pgx:cohort-TCGAcancers	6	17800000	18800000	21.618	11.81
pgx:cohort-TCGAcancers	6	18800000	19800000	21.582	11.845
pgx:cohort-TCGAcancers	6	19800000	20800000	21.706	11.837
pgx:cohort-TCGAcancers	6	20800000	21800000	21.405	11.473
pgx:cohort-TCGAcancers	6	21800000	22800000	21.556	12.138
pgx:cohort-TCGAcancers	6	22800000	23800000	21.582	12.209
pgx:cohort-TCGAcancers	6	23800000	24800000	21.113	12.058
pgx:cohort-TCGAcancers	6	24800000	25800000	19.678	11.978
pgx:cohort-TCGAcancers	6	25800000	26800000	19.084	12.572
pgx:cohort-TCGAcancers	6	26800000	27800000	18.207	11.943
pgx:cohort-TCGAcancers	6	27800000	28800000	18.473	11.704
pgx:cohort-TCGAcancers	6	28800000	29800000	19.022	11.562
pgx:cohort-TCGAcancers	6	29800000	30800000	19.855	11.128
pgx:cohort-TCGAcancers	6	30800000	31800000	19.704	10.968
pgx:cohort-TCGAcancers	6	31800000	32800000	17.985	9.799
pgx:cohort-TCGAcancers	6	32800000	33800000	19.784	12.413
pgx:cohort-TCGAcancers	6	33800000	34800000	19.624	11.518
pgx:cohort-TCGAcancers	6	34800000	35800000	18.862	11.119
pgx:cohort-TCGAcancers	6	35800000	36800000	19.226	11.172
pgx:cohort-TCGAcancers	6	36800000	37800000	19.961	11.411
pgx:cohort-TCGAcancers	6	37800000	38800000	20.174	11.686
pgx:cohort-TCGAcancers	6	38800000	39800000	19.934	11.101
pgx:cohort-TCGAcancers	6	39800000	40800000	19.917	11.402
pgx:cohort-TCGAcancers	6	40800000	41800000	20.741	10.889
pgx:cohort-TCGAcancers	6	41800000	42800000	20.342	10.703
pgx:cohort-TCGAcancers	6	42800000	43800000	20.971	10.446
pgx:cohort-TCGAcancers	6	43800000	44800000	21.565	10.871
pgx:cohort-TCGAcancers	6	44800000	45800000	20.546	10.96
pgx:cohort-TCGAcancers	6	45800000	46800000	20.767	10.818
pgx:cohort-TCGAcancers	6	46800000	47800000	21.095	10.773
pgx:cohort-TCGAcancers	6	47800000	48800000	20.404	10.951
pgx:cohort-TCGAcancers	6	48800000	49800000	19.704	10.88
pgx:cohort-TCGAcancers	6	49800000	50800000	19.624	11.137
pgx:cohort-TCGAcancers	6	50800000	51800000	19.855	10.782
pgx:cohort-TCGAcancers	6	51800000	52800000	20.262	10.658
pgx:cohort-TCGAcancers	6	52800000	53800000	20.484	11.181
pgx:cohort-TCGAcancers	6	53800000	54800000	20.67	11.004
pgx:cohort-TCGAcancers	6	54800000	55800000	20.448	11.013
pgx:cohort-TCGAcancers	6	55800000	56800000	20.563	10.72
pgx:cohort-TCGAcancers	6	56800000	57800000	19.802	10.118
pgx:cohort-TCGAcancers	6	57800000	58800000	15.682	8.523
pgx:cohort-TCGAcancers	6	58800000	59800000	15.682	8.523
pgx:cohort-TCGAcancers	6	59800000	60800000	15.682	8.523
pgx:cohort-TCGAcancers	6	60800000	61800000	18.419	13.254
pgx:cohort-TCGAcancers	6	61800000	62800000	16.461	14.317
pgx:cohort-TCGAcancers	6	62800000	63800000	15.974	15.035
pgx:cohort-TCGAcancers	6	63800000	64800000	15.416	16.373
pgx:cohort-TCGAcancers	6	64800000	65800000	14.317	17.498
pgx:cohort-TCGAcancers	6	65800000	66800000	13.582	18.295
pgx:cohort-TCGAcancers	6	66800000	67800000	13.352	19.119
pgx:cohort-TCGAcancers	6	67800000	68800000	12.749	19.359
pgx:cohort-TCGAcancers	6	68800000	69800000	12.501	19.793
pgx:cohort-TCGAcancers	6	69800000	70800000	12.182	19.864
pgx:cohort-TCGAcancers	6	70800000	71800000	11.961	20.439
pgx:cohort-TCGAcancers	6	71800000	72800000	11.837	20.767
pgx:cohort-TCGAcancers	6	72800000	73800000	11.943	21.122
pgx:cohort-TCGAcancers	6	73800000	74800000	11.535	21.033
pgx:cohort-TCGAcancers	6	74800000	75800000	11.597	21.201
pgx:cohort-TCGAcancers	6	75800000	76800000	11.243	21.715
pgx:cohort-TCGAcancers	6	76800000	77800000	10.871	22.052
pgx:cohort-TCGAcancers	6	77800000	78800000	10.782	22.566
pgx:cohort-TCGAcancers	6	78800000	79800000	10.605	22.078
pgx:cohort-TCGAcancers	6	79800000	80800000	10.375	23.195
pgx:cohort-TCGAcancers	6	80800000	81800000	10.313	23.08
pgx:cohort-TCGAcancers	6	81800000	82800000	10.268	23.089
pgx:cohort-TCGAcancers	6	82800000	83800000	10.206	23.549
pgx:cohort-TCGAcancers	6	83800000	84800000	10.038	23.726
pgx:cohort-TCGAcancers	6	84800000	85800000	9.994	24.081
pgx:cohort-TCGAcancers	6	85800000	86800000	9.693	24.497
pgx:cohort-TCGAcancers	6	86800000	87800000	9.737	24.701
pgx:cohort-TCGAcancers	6	87800000	88800000	9.586	24.674
pgx:cohort-TCGAcancers	6	88800000	89800000	9.489	24.568
pgx:cohort-TCGAcancers	6	89800000	90800000	9.701	24.878
pgx:cohort-TCGAcancers	6	90800000	91800000	9.604	25.02
pgx:cohort-TCGAcancers	6	91800000	92800000	9.444	25.392
pgx:cohort-TCGAcancers	6	92800000	93800000	9.489	25.454
pgx:cohort-TCGAcancers	6	93800000	94800000	8.966	24.719
pgx:cohort-TCGAcancers	6	94800000	95800000	9.046	25.02
pgx:cohort-TCGAcancers	6	95800000	96800000	9.152	25.808
pgx:cohort-TCGAcancers	6	96800000	97800000	9.134	25.374
pgx:cohort-TCGAcancers	6	97800000	98800000	9.312	25.711
pgx:cohort-TCGAcancers	6	98800000	99800000	9.382	25.41
pgx:cohort-TCGAcancers	6	99800000	100800000	9.569	25.693
pgx:cohort-TCGAcancers	6	100800000	101800000	9.569	26.491
pgx:cohort-TCGAcancers	6	101800000	102800000	9.648	25.72
pgx:cohort-TCGAcancers	6	102800000	103800000	9.675	25.782
pgx:cohort-TCGAcancers	6	103800000	104800000	9.755	25.676
pgx:cohort-TCGAcancers	6	104800000	105800000	9.932	25.481
pgx:cohort-TCGAcancers	6	105800000	106800000	10.268	25.596
pgx:cohort-TCGAcancers	6	106800000	107800000	10.091	25.587
pgx:cohort-TCGAcancers	6	107800000	108800000	9.772	25.614
pgx:cohort-TCGAcancers	6	108800000	109800000	9.604	25.596
pgx:cohort-TCGAcancers	6	109800000	110800000	9.356	25.826
pgx:cohort-TCGAcancers	6	110800000	111800000	9.639	25.8
pgx:cohort-TCGAcancers	6	111800000	112800000	9.808	25.649
pgx:cohort-TCGAcancers	6	112800000	113800000	9.586	25.879
pgx:cohort-TCGAcancers	6	113800000	114800000	9.391	25.746
pgx:cohort-TCGAcancers	6	114800000	115800000	9.524	25.986
pgx:cohort-TCGAcancers	6	115800000	116800000	9.595	25.552
pgx:cohort-TCGAcancers	6	116800000	117800000	9.657	25.383
pgx:cohort-TCGAcancers	6	117800000	118800000	9.427	24.781
pgx:cohort-TCGAcancers	6	118800000	119800000	9.861	25.516
pgx:cohort-TCGAcancers	6	119800000	120800000	9.799	25.277
pgx:cohort-TCGAcancers	6	120800000	121800000	9.834	24.905
pgx:cohort-TCGAcancers	6	121800000	122800000	10.02	24.728
pgx:cohort-TCGAcancers	6	122800000	123800000	10.162	24.639
pgx:cohort-TCGAcancers	6	123800000	124800000	10.508	25.596
pgx:cohort-TCGAcancers	6	124800000	125800000	10.96	24.683
pgx:cohort-TCGAcancers	6	125800000	126800000	10.977	24.657
pgx:cohort-TCGAcancers	6	126800000	127800000	10.552	24.205
pgx:cohort-TCGAcancers	6	127800000	128800000	10.57	24.435
pgx:cohort-TCGAcancers	6	128800000	129800000	10.455	24.479
pgx:cohort-TCGAcancers	6	129800000	130800000	10.074	24.674
pgx:cohort-TCGAcancers	6	130800000	131800000	10.056	24.134
pgx:cohort-TCGAcancers	6	131800000	132800000	10.313	24.285
pgx:cohort-TCGAcancers	6	132800000	133800000	10.348	24.249
pgx:cohort-TCGAcancers	6	133800000	134800000	10.623	24.187
pgx:cohort-TCGAcancers	6	134800000	135800000	10.968	25.622
pgx:cohort-TCGAcancers	6	135800000	136800000	10.339	24.01
pgx:cohort-TCGAcancers	6	136800000	137800000	10.33	23.718
pgx:cohort-TCGAcancers	6	137800000	138800000	10.41	24.107
pgx:cohort-TCGAcancers	6	138800000	139800000	10.118	24.134
pgx:cohort-TCGAcancers	6	139800000	140800000	9.834	24.231
pgx:cohort-TCGAcancers	6	140800000	141800000	9.976	24.595
pgx:cohort-TCGAcancers	6	141800000	142800000	10.003	24.355
pgx:cohort-TCGAcancers	6	142800000	143800000	10.038	24.426
pgx:cohort-TCGAcancers	6	143800000	144800000	9.763	24.763
pgx:cohort-TCGAcancers	6	144800000	145800000	9.648	24.657
pgx:cohort-TCGAcancers	6	145800000	146800000	9.507	24.922
pgx:cohort-TCGAcancers	6	146800000	147800000	9.843	26.092
pgx:cohort-TCGAcancers	6	147800000	148800000	9.728	26.145
pgx:cohort-TCGAcancers	6	148800000	149800000	9.569	25.427
pgx:cohort-TCGAcancers	6	149800000	150800000	9.843	25.879
pgx:cohort-TCGAcancers	6	150800000	151800000	10.251	25.091
pgx:cohort-TCGAcancers	6	151800000	152800000	10.038	25.463
pgx:cohort-TCGAcancers	6	152800000	153800000	9.436	25.498
pgx:cohort-TCGAcancers	6	153800000	154800000	9.347	26.101
pgx:cohort-TCGAcancers	6	154800000	155800000	9.622	26.039
pgx:cohort-TCGAcancers	6	155800000	156800000	8.993	26.189
pgx:cohort-TCGAcancers	6	156800000	157800000	9.196	26.57
pgx:cohort-TCGAcancers	6	157800000	158800000	9.294	26.03
pgx:cohort-TCGAcancers	6	158800000	159800000	9.152	25.959
pgx:cohort-TCGAcancers	6	159800000	160800000	9.064	26.508
pgx:cohort-TCGAcancers	6	160800000	161800000	9.196	27.385
pgx:cohort-TCGAcancers	6	161800000	162800000	8.869	28.768
pgx:cohort-TCGAcancers	6	162800000	163800000	8.86	27.731
pgx:cohort-TCGAcancers	6	163800000	164800000	8.877	26.517
pgx:cohort-TCGAcancers	6	164800000	165800000	9.064	26.624
pgx:cohort-TCGAcancers	6	165800000	166800000	9.055	26.606
pgx:cohort-TCGAcancers	6	166800000	167800000	8.913	26.163
pgx:cohort-TCGAcancers	6	167800000	168800000	9.117	26.039
pgx:cohort-TCGAcancers	6	168800000	169800000	9.188	26.243
pgx:cohort-TCGAcancers	6	169800000	170805979	9.232	25.87
pgx:cohort-TCGAcancers	7	0	100000	0	0
pgx:cohort-TCGAcancers	7	100000	1100000	36.733	8.452
pgx:cohort-TCGAcancers	7	1100000	2100000	36.467	7.974
pgx:cohort-TCGAcancers	7	2100000	3100000	36.671	8.24
pgx:cohort-TCGAcancers	7	3100000	4100000	36.396	8.186
pgx:cohort-TCGAcancers	7	4100000	5100000	36.458	7.885
pgx:cohort-TCGAcancers	7	5100000	6100000	36.679	7.38
pgx:cohort-TCGAcancers	7	6100000	7100000	36.857	7.141
pgx:cohort-TCGAcancers	7	7100000	8100000	37.743	7.486
pgx:cohort-TCGAcancers	7	8100000	9100000	37.176	6.893
pgx:cohort-TCGAcancers	7	9100000	10100000	37.176	7.097
pgx:cohort-TCGAcancers	7	10100000	11100000	37.078	7.141
pgx:cohort-TCGAcancers	7	11100000	12100000	37.521	7.717
pgx:cohort-TCGAcancers	7	12100000	13100000	37.627	7.504
pgx:cohort-TCGAcancers	7	13100000	14100000	37.689	7.681
pgx:cohort-TCGAcancers	7	14100000	15100000	37.618	7.416
pgx:cohort-TCGAcancers	7	15100000	16100000	38.07	7.097
pgx:cohort-TCGAcancers	7	16100000	17100000	38.487	8.293
pgx:cohort-TCGAcancers	7	17100000	18100000	37.84	6.06
pgx:cohort-TCGAcancers	7	18100000	19100000	37.875	6.388
pgx:cohort-TCGAcancers	7	19100000	20100000	37.681	6.149
pgx:cohort-TCGAcancers	7	20100000	21100000	37.937	6.521
pgx:cohort-TCGAcancers	7	21100000	22100000	37.76	6.432
pgx:cohort-TCGAcancers	7	22100000	23100000	37.734	6.087
pgx:cohort-TCGAcancers	7	23100000	24100000	39.408	7.956
pgx:cohort-TCGAcancers	7	24100000	25100000	37.503	6.601
pgx:cohort-TCGAcancers	7	25100000	26100000	37.698	6.22
pgx:cohort-TCGAcancers	7	26100000	27100000	37.725	6.096
pgx:cohort-TCGAcancers	7	27100000	28100000	37.645	5.777
pgx:cohort-TCGAcancers	7	28100000	29100000	37.45	6.033
pgx:cohort-TCGAcancers	7	29100000	30100000	37.556	5.511
pgx:cohort-TCGAcancers	7	30100000	31100000	37.884	5.741
pgx:cohort-TCGAcancers	7	31100000	32100000	37.716	5.909
pgx:cohort-TCGAcancers	7	32100000	33100000	37.991	5.963
pgx:cohort-TCGAcancers	7	33100000	34100000	37.539	6.025
pgx:cohort-TCGAcancers	7	34100000	35100000	37.308	6.636
pgx:cohort-TCGAcancers	7	35100000	36100000	37.069	6.202
pgx:cohort-TCGAcancers	7	36100000	37100000	36.564	5.945
pgx:cohort-TCGAcancers	7	37100000	38100000	36.405	6.193
pgx:cohort-TCGAcancers	7	38100000	39100000	36.688	6.158
pgx:cohort-TCGAcancers	7	39100000	40100000	36.795	5.785
pgx:cohort-TCGAcancers	7	40100000	41100000	36.768	5.954
pgx:cohort-TCGAcancers	7	41100000	42100000	36.6	5.971
pgx:cohort-TCGAcancers	7	42100000	43100000	36.529	5.75
pgx:cohort-TCGAcancers	7	43100000	44100000	36.963	5.732
pgx:cohort-TCGAcancers	7	44100000	45100000	36.44	5.245
pgx:cohort-TCGAcancers	7	45100000	46100000	37.043	5.83
pgx:cohort-TCGAcancers	7	46100000	47100000	37.167	5.874
pgx:cohort-TCGAcancers	7	47100000	48100000	37.521	5.44
pgx:cohort-TCGAcancers	7	48100000	49100000	37.069	5.688
pgx:cohort-TCGAcancers	7	49100000	50100000	36.396	5.785
pgx:cohort-TCGAcancers	7	50100000	51100000	36.352	5.856
pgx:cohort-TCGAcancers	7	51100000	52100000	36.573	6.184
pgx:cohort-TCGAcancers	7	52100000	53100000	37.051	5.998
pgx:cohort-TCGAcancers	7	53100000	54100000	37.176	5.413
pgx:cohort-TCGAcancers	7	54100000	55100000	38.841	5.183
pgx:cohort-TCGAcancers	7	55100000	56100000	38.487	5.015
pgx:cohort-TCGAcancers	7	56100000	57100000	36.422	4.35
pgx:cohort-TCGAcancers	7	57100000	58100000	36.458	4.527
pgx:cohort-TCGAcancers	7	58100000	59100000	32.976	3.19
pgx:cohort-TCGAcancers	7	59100000	60100000	32.976	3.19
pgx:cohort-TCGAcancers	7	60100000	61100000	32.976	3.19
pgx:cohort-TCGAcancers	7	61100000	62100000	32.976	3.19
pgx:cohort-TCGAcancers	7	62100000	63100000	32.976	3.19
pgx:cohort-TCGAcancers	7	63100000	64100000	35.829	5.05
pgx:cohort-TCGAcancers	7	64100000	65100000	34.456	5.236
pgx:cohort-TCGAcancers	7	65100000	66100000	33.747	4.74
pgx:cohort-TCGAcancers	7	66100000	67100000	33.897	5.148
pgx:cohort-TCGAcancers	7	67100000	68100000	33.729	5.821
pgx:cohort-TCGAcancers	7	68100000	69100000	33.171	6.592
pgx:cohort-TCGAcancers	7	69100000	70100000	33.437	6.53
pgx:cohort-TCGAcancers	7	70100000	71100000	33.942	7.008
pgx:cohort-TCGAcancers	7	71100000	72100000	33.366	5.936
pgx:cohort-TCGAcancers	7	72100000	73100000	33.667	6.033
pgx:cohort-TCGAcancers	7	73100000	74100000	33.632	5.653
pgx:cohort-TCGAcancers	7	74100000	75100000	33.649	6.14
pgx:cohort-TCGAcancers	7	75100000	76100000	33.632	6.76
pgx:cohort-TCGAcancers	7	76100000	77100000	34.039	5.661
pgx:cohort-TCGAcancers	7	77100000	78100000	36.05	6.769
pgx:cohort-TCGAcancers	7	78100000	79100000	35.563	6.831
pgx:cohort-TCGAcancers	7	79100000	80100000	35.439	6.06
pgx:cohort-TCGAcancers	7	80100000	81100000	35.607	5.883
pgx:cohort-TCGAcancers	7	81100000	82100000	35.749	6.211
pgx:cohort-TCGAcancers	7	82100000	83100000	35.412	6.175
pgx:cohort-TCGAcancers	7	83100000	84100000	35.705	6.397
pgx:cohort-TCGAcancers	7	84100000	85100000	35.554	6.228
pgx:cohort-TCGAcancers	7	85100000	86100000	35.793	5.954
pgx:cohort-TCGAcancers	7	86100000	87100000	35.616	6.051
pgx:cohort-TCGAcancers	7	87100000	88100000	35.519	5.971
pgx:cohort-TCGAcancers	7	88100000	89100000	35.315	5.821
pgx:cohort-TCGAcancers	7	89100000	90100000	34.349	5.077
pgx:cohort-TCGAcancers	7	90100000	91100000	35.944	6.37
pgx:cohort-TCGAcancers	7	91100000	92100000	36.272	6.37
pgx:cohort-TCGAcancers	7	92100000	93100000	36.476	5.741
pgx:cohort-TCGAcancers	7	93100000	94100000	36.608	5.75
pgx:cohort-TCGAcancers	7	94100000	95100000	36.564	5.599
pgx:cohort-TCGAcancers	7	95100000	96100000	36.671	5.812
pgx:cohort-TCGAcancers	7	96100000	97100000	36.493	5.901
pgx:cohort-TCGAcancers	7	97100000	98100000	36.52	5.865
pgx:cohort-TCGAcancers	7	98100000	99100000	35.59	5.936
pgx:cohort-TCGAcancers	7	99100000	100100000	35.714	5.865
pgx:cohort-TCGAcancers	7	100100000	101100000	35.306	6.166
pgx:cohort-TCGAcancers	7	101100000	102100000	34.518	6.769
pgx:cohort-TCGAcancers	7	102100000	103100000	35.625	6.787
pgx:cohort-TCGAcancers	7	103100000	104100000	35.598	6.716
pgx:cohort-TCGAcancers	7	104100000	105100000	35.785	7.044
pgx:cohort-TCGAcancers	7	105100000	106100000	35.501	7.247
pgx:cohort-TCGAcancers	7	106100000	107100000	35.093	6.857
pgx:cohort-TCGAcancers	7	107100000	108100000	34.961	6.973
pgx:cohort-TCGAcancers	7	108100000	109100000	35.164	7.681
pgx:cohort-TCGAcancers	7	109100000	110100000	34.854	7.938
pgx:cohort-TCGAcancers	7	110100000	111100000	34.881	10.587
pgx:cohort-TCGAcancers	7	111100000	112100000	34.296	8.798
pgx:cohort-TCGAcancers	7	112100000	113100000	34.27	7.752
pgx:cohort-TCGAcancers	7	113100000	114100000	34.19	8
pgx:cohort-TCGAcancers	7	114100000	115100000	34.013	8.169
pgx:cohort-TCGAcancers	7	115100000	116100000	34.225	8.009
pgx:cohort-TCGAcancers	7	116100000	117100000	34.81	7.841
pgx:cohort-TCGAcancers	7	117100000	118100000	34.881	7.956
pgx:cohort-TCGAcancers	7	118100000	119100000	34.438	8.213
pgx:cohort-TCGAcancers	7	119100000	120100000	34.004	8.913
pgx:cohort-TCGAcancers	7	120100000	121100000	34.181	8.107
pgx:cohort-TCGAcancers	7	121100000	122100000	34.278	8.798
pgx:cohort-TCGAcancers	7	122100000	123100000	34.137	8.372
pgx:cohort-TCGAcancers	7	123100000	124100000	33.809	8.372
pgx:cohort-TCGAcancers	7	124100000	125100000	33.534	8.691
pgx:cohort-TCGAcancers	7	125100000	126100000	33.295	9.046
pgx:cohort-TCGAcancers	7	126100000	127100000	33.463	9.232
pgx:cohort-TCGAcancers	7	127100000	128100000	34.021	9.338
pgx:cohort-TCGAcancers	7	128100000	129100000	34.137	8.302
pgx:cohort-TCGAcancers	7	129100000	130100000	34.349	8.133
pgx:cohort-TCGAcancers	7	130100000	131100000	34.199	8.054
pgx:cohort-TCGAcancers	7	131100000	132100000	34.385	8.266
pgx:cohort-TCGAcancers	7	132100000	133100000	34.234	8.151
pgx:cohort-TCGAcancers	7	133100000	134100000	34.438	8.638
pgx:cohort-TCGAcancers	7	134100000	135100000	34.642	8.426
pgx:cohort-TCGAcancers	7	135100000	136100000	34.739	8.603
pgx:cohort-TCGAcancers	7	136100000	137100000	34.482	8.541
pgx:cohort-TCGAcancers	7	137100000	138100000	34.642	8.824
pgx:cohort-TCGAcancers	7	138100000	139100000	34.473	8.302
pgx:cohort-TCGAcancers	7	139100000	140100000	34.411	8.186
pgx:cohort-TCGAcancers	7	140100000	141100000	34.473	8.47
pgx:cohort-TCGAcancers	7	141100000	142100000	34.11	8.7
pgx:cohort-TCGAcancers	7	142100000	143100000	33.765	8.381
pgx:cohort-TCGAcancers	7	143100000	144100000	33.809	8.647
pgx:cohort-TCGAcancers	7	144100000	145100000	33.977	8.895
pgx:cohort-TCGAcancers	7	145100000	146100000	33.525	9.462
pgx:cohort-TCGAcancers	7	146100000	147100000	33.437	10.251
pgx:cohort-TCGAcancers	7	147100000	148100000	33.702	10.065
pgx:cohort-TCGAcancers	7	148100000	149100000	33.8	9.808
pgx:cohort-TCGAcancers	7	149100000	150100000	33.552	9.436
pgx:cohort-TCGAcancers	7	150100000	151100000	33.561	10.26
pgx:cohort-TCGAcancers	7	151100000	152100000	33.339	10.224
pgx:cohort-TCGAcancers	7	152100000	153100000	33.322	11.057
pgx:cohort-TCGAcancers	7	153100000	154100000	32.754	9.87
pgx:cohort-TCGAcancers	7	154100000	155100000	33.02	10.472
pgx:cohort-TCGAcancers	7	155100000	156100000	33.304	10.658
pgx:cohort-TCGAcancers	7	156100000	157100000	33.384	10.658
pgx:cohort-TCGAcancers	7	157100000	158100000	33.313	10.605
pgx:cohort-TCGAcancers	7	158100000	159100000	32.781	10.118
pgx:cohort-TCGAcancers	7	159100000	159345973	0	0
pgx:cohort-TCGAcancers	8	0	200000	0	0
pgx:cohort-TCGAcancers	8	200000	1200000	13.697	34.323
pgx:cohort-TCGAcancers	8	1200000	2200000	13.928	35.492
pgx:cohort-TCGAcancers	8	2200000	3200000	13.21	34.792
pgx:cohort-TCGAcancers	8	3200000	4200000	13.493	37.494
pgx:cohort-TCGAcancers	8	4200000	5200000	13.44	36.228
pgx:cohort-TCGAcancers	8	5200000	6200000	13.077	34.376
pgx:cohort-TCGAcancers	8	6200000	7200000	13.555	35.182
pgx:cohort-TCGAcancers	8	7200000	8200000	12.581	33.508
pgx:cohort-TCGAcancers	8	8200000	9200000	13.591	35.226
pgx:cohort-TCGAcancers	8	9200000	10200000	13.414	35.067
pgx:cohort-TCGAcancers	8	10200000	11200000	13.502	34.863
pgx:cohort-TCGAcancers	8	11200000	12200000	13.644	34.996
pgx:cohort-TCGAcancers	8	12200000	13200000	13.405	34.961
pgx:cohort-TCGAcancers	8	13200000	14200000	13.644	35.705
pgx:cohort-TCGAcancers	8	14200000	15200000	13.334	36.298
pgx:cohort-TCGAcancers	8	15200000	16200000	13.201	35.811
pgx:cohort-TCGAcancers	8	16200000	17200000	13.591	35.545
pgx:cohort-TCGAcancers	8	17200000	18200000	13.91	35.9
pgx:cohort-TCGAcancers	8	18200000	19200000	13.476	35.749
pgx:cohort-TCGAcancers	8	19200000	20200000	13.228	36.041
pgx:cohort-TCGAcancers	8	20200000	21200000	12.696	36.139
pgx:cohort-TCGAcancers	8	21200000	22200000	12.855	36.281
pgx:cohort-TCGAcancers	8	22200000	23200000	12.723	36.352
pgx:cohort-TCGAcancers	8	23200000	24200000	12.705	36.378
pgx:cohort-TCGAcancers	8	24200000	25200000	12.696	36.192
pgx:cohort-TCGAcancers	8	25200000	26200000	12.634	36.095
pgx:cohort-TCGAcancers	8	26200000	27200000	13.201	35.802
pgx:cohort-TCGAcancers	8	27200000	28200000	13.582	35.306
pgx:cohort-TCGAcancers	8	28200000	29200000	13.972	34.783
pgx:cohort-TCGAcancers	8	29200000	30200000	14.246	34.163
pgx:cohort-TCGAcancers	8	30200000	31200000	14.583	33.561
pgx:cohort-TCGAcancers	8	31200000	32200000	15.443	33.038
pgx:cohort-TCGAcancers	8	32200000	33200000	15.753	32.143
pgx:cohort-TCGAcancers	8	33200000	34200000	16.479	31.275
pgx:cohort-TCGAcancers	8	34200000	35200000	17.294	30.185
pgx:cohort-TCGAcancers	8	35200000	36200000	18.818	28.28
pgx:cohort-TCGAcancers	8	36200000	37200000	21.387	26.615
pgx:cohort-TCGAcancers	8	37200000	38200000	23.407	24.187
pgx:cohort-TCGAcancers	8	38200000	39200000	24.391	22.318
pgx:cohort-TCGAcancers	8	39200000	40200000	24.896	21.715
pgx:cohort-TCGAcancers	8	40200000	41200000	25.401	20.652
pgx:cohort-TCGAcancers	8	41200000	42200000	25.932	18.986
pgx:cohort-TCGAcancers	8	42200000	43200000	28.776	17.826
pgx:cohort-TCGAcancers	8	43200000	44200000	23.7	6.99
pgx:cohort-TCGAcancers	8	44200000	45200000	23.7	6.99
pgx:cohort-TCGAcancers	8	45200000	46200000	23.7	6.99
pgx:cohort-TCGAcancers	8	46200000	47200000	33.463	8.869
pgx:cohort-TCGAcancers	8	47200000	48200000	33.419	7.974
pgx:cohort-TCGAcancers	8	48200000	49200000	33.765	7.673
pgx:cohort-TCGAcancers	8	49200000	50200000	33.561	7.956
pgx:cohort-TCGAcancers	8	50200000	51200000	33.508	7.735
pgx:cohort-TCGAcancers	8	51200000	52200000	33.862	7.628
pgx:cohort-TCGAcancers	8	52200000	53200000	33.933	7.557
pgx:cohort-TCGAcancers	8	53200000	54200000	34.332	7.247
pgx:cohort-TCGAcancers	8	54200000	55200000	34.588	7.265
pgx:cohort-TCGAcancers	8	55200000	56200000	34.243	7.008
pgx:cohort-TCGAcancers	8	56200000	57200000	34.314	7.681
pgx:cohort-TCGAcancers	8	57200000	58200000	34.473	7.07
pgx:cohort-TCGAcancers	8	58200000	59200000	34.801	7.283
pgx:cohort-TCGAcancers	8	59200000	60200000	34.943	7.017
pgx:cohort-TCGAcancers	8	60200000	61200000	35.2	7.735
pgx:cohort-TCGAcancers	8	61200000	62200000	35.421	6.769
pgx:cohort-TCGAcancers	8	62200000	63200000	35.368	6.99
pgx:cohort-TCGAcancers	8	63200000	64200000	35.129	7.052
pgx:cohort-TCGAcancers	8	64200000	65200000	35.421	6.485
pgx:cohort-TCGAcancers	8	65200000	66200000	35.873	6.158
pgx:cohort-TCGAcancers	8	66200000	67200000	36.121	6.033
pgx:cohort-TCGAcancers	8	67200000	68200000	36.511	6.104
pgx:cohort-TCGAcancers	8	68200000	69200000	36.724	6.583
pgx:cohort-TCGAcancers	8	69200000	70200000	36.989	8.479
pgx:cohort-TCGAcancers	8	70200000	71200000	37.06	5.67
pgx:cohort-TCGAcancers	8	71200000	72200000	37.353	5.679
pgx:cohort-TCGAcancers	8	72200000	73200000	37.592	5.901
pgx:cohort-TCGAcancers	8	73200000	74200000	37.725	5.466
pgx:cohort-TCGAcancers	8	74200000	75200000	37.902	5.679
pgx:cohort-TCGAcancers	8	75200000	76200000	37.76	6.087
pgx:cohort-TCGAcancers	8	76200000	77200000	37.592	5.883
pgx:cohort-TCGAcancers	8	77200000	78200000	37.822	6.414
pgx:cohort-TCGAcancers	8	78200000	79200000	38.106	6.184
pgx:cohort-TCGAcancers	8	79200000	80200000	38.478	5.661
pgx:cohort-TCGAcancers	8	80200000	81200000	38.451	5.626
pgx:cohort-TCGAcancers	8	81200000	82200000	38.416	5.909
pgx:cohort-TCGAcancers	8	82200000	83200000	38.079	5.83
pgx:cohort-TCGAcancers	8	83200000	84200000	37.964	6.476
pgx:cohort-TCGAcancers	8	84200000	85200000	37.875	5.794
pgx:cohort-TCGAcancers	8	85200000	86200000	38.088	5.874
pgx:cohort-TCGAcancers	8	86200000	87200000	38.15	5.785
pgx:cohort-TCGAcancers	8	87200000	88200000	38.442	6.344
pgx:cohort-TCGAcancers	8	88200000	89200000	38.797	6.255
pgx:cohort-TCGAcancers	8	89200000	90200000	38.992	6.468
pgx:cohort-TCGAcancers	8	90200000	91200000	39.054	5.528
pgx:cohort-TCGAcancers	8	91200000	92200000	39.222	5.174
pgx:cohort-TCGAcancers	8	92200000	93200000	39.754	5.156
pgx:cohort-TCGAcancers	8	93200000	94200000	40.294	5.236
pgx:cohort-TCGAcancers	8	94200000	95200000	40.507	5.218
pgx:cohort-TCGAcancers	8	95200000	96200000	40.56	5.192
pgx:cohort-TCGAcancers	8	96200000	97200000	40.533	5.325
pgx:cohort-TCGAcancers	8	97200000	98200000	41.304	4.802
pgx:cohort-TCGAcancers	8	98200000	99200000	41.41	5.05
pgx:cohort-TCGAcancers	8	99200000	100200000	41.712	4.802
pgx:cohort-TCGAcancers	8	100200000	101200000	42.208	4.749
pgx:cohort-TCGAcancers	8	101200000	102200000	42.19	4.82
pgx:cohort-TCGAcancers	8	102200000	103200000	42.172	4.767
pgx:cohort-TCGAcancers	8	103200000	104200000	42.252	5.201
pgx:cohort-TCGAcancers	8	104200000	105200000	42.013	5.351
pgx:cohort-TCGAcancers	8	105200000	106200000	41.765	4.846
pgx:cohort-TCGAcancers	8	106200000	107200000	41.667	5.006
pgx:cohort-TCGAcancers	8	107200000	108200000	41.809	5.059
pgx:cohort-TCGAcancers	8	108200000	109200000	41.526	5.006
pgx:cohort-TCGAcancers	8	109200000	110200000	41.623	5.041
pgx:cohort-TCGAcancers	8	110200000	111200000	41.641	5.218
pgx:cohort-TCGAcancers	8	111200000	112200000	41.65	5.289
pgx:cohort-TCGAcancers	8	112200000	113200000	41.88	5.608
pgx:cohort-TCGAcancers	8	113200000	114200000	42.279	5.511
pgx:cohort-TCGAcancers	8	114200000	115200000	42.536	4.917
pgx:cohort-TCGAcancers	8	115200000	116200000	42.739	4.802
pgx:cohort-TCGAcancers	8	116200000	117200000	43.156	4.722
pgx:cohort-TCGAcancers	8	117200000	118200000	43.457	4.802
pgx:cohort-TCGAcancers	8	118200000	119200000	43.776	5.192
pgx:cohort-TCGAcancers	8	119200000	120200000	43.909	4.713
pgx:cohort-TCGAcancers	8	120200000	121200000	43.944	4.634
pgx:cohort-TCGAcancers	8	121200000	122200000	43.723	4.43
pgx:cohort-TCGAcancers	8	122200000	123200000	44.033	4.855
pgx:cohort-TCGAcancers	8	123200000	124200000	43.918	4.35
pgx:cohort-TCGAcancers	8	124200000	125200000	43.944	4.394
pgx:cohort-TCGAcancers	8	125200000	126200000	44.272	4.262
pgx:cohort-TCGAcancers	8	126200000	127200000	45.158	4.873
pgx:cohort-TCGAcancers	8	127200000	128200000	46.159	5.723
pgx:cohort-TCGAcancers	8	128200000	129200000	45.194	5.218
pgx:cohort-TCGAcancers	8	129200000	130200000	44.06	4.651
pgx:cohort-TCGAcancers	8	130200000	131200000	43.608	4.678
pgx:cohort-TCGAcancers	8	131200000	132200000	43.395	4.873
pgx:cohort-TCGAcancers	8	132200000	133200000	43.085	5.422
pgx:cohort-TCGAcancers	8	133200000	134200000	42.81	5.334
pgx:cohort-TCGAcancers	8	134200000	135200000	42.518	5.325
pgx:cohort-TCGAcancers	8	135200000	136200000	42.137	6.14
pgx:cohort-TCGAcancers	8	136200000	137200000	41.907	5.75
pgx:cohort-TCGAcancers	8	137200000	138200000	41.791	5.963
pgx:cohort-TCGAcancers	8	138200000	139200000	41.995	5.901
pgx:cohort-TCGAcancers	8	139200000	140200000	42.217	6.158
pgx:cohort-TCGAcancers	8	140200000	141200000	42.057	5.927
pgx:cohort-TCGAcancers	8	141200000	142200000	41.375	5.139
pgx:cohort-TCGAcancers	8	142200000	143200000	41.561	5.564
pgx:cohort-TCGAcancers	8	143200000	144200000	41.57	6.521
pgx:cohort-TCGAcancers	8	144200000	145138636	0	0
pgx:cohort-TCGAcancers	9	0	1000000	12.776	29.6
pgx:cohort-TCGAcancers	9	1000000	2000000	12.944	29.946
pgx:cohort-TCGAcancers	9	2000000	3000000	13.166	30.407
pgx:cohort-TCGAcancers	9	3000000	4000000	13.245	30.318
pgx:cohort-TCGAcancers	9	4000000	5000000	13.52	30.726
pgx:cohort-TCGAcancers	9	5000000	6000000	12.997	29.99
pgx:cohort-TCGAcancers	9	6000000	7000000	12.43	29.414
pgx:cohort-TCGAcancers	9	7000000	8000000	12.918	30.779
pgx:cohort-TCGAcancers	9	8000000	9000000	12.705	31.177
pgx:cohort-TCGAcancers	9	9000000	10000000	12.492	33.277
pgx:cohort-TCGAcancers	9	10000000	11000000	12.288	31.532
pgx:cohort-TCGAcancers	9	11000000	12000000	12.005	30.504
pgx:cohort-TCGAcancers	9	12000000	13000000	12.377	30.548
pgx:cohort-TCGAcancers	9	13000000	14000000	12.793	31.213
pgx:cohort-TCGAcancers	9	14000000	15000000	12.625	30.876
pgx:cohort-TCGAcancers	9	15000000	16000000	12.377	31.045
pgx:cohort-TCGAcancers	9	16000000	17000000	11.899	31.496
pgx:cohort-TCGAcancers	9	17000000	18000000	11.916	31.558
pgx:cohort-TCGAcancers	9	18000000	19000000	11.624	31.647
pgx:cohort-TCGAcancers	9	19000000	20000000	11.872	32.17
pgx:cohort-TCGAcancers	9	20000000	21000000	11.376	33.295
pgx:cohort-TCGAcancers	9	21000000	22000000	11.039	38.442
pgx:cohort-TCGAcancers	9	22000000	23000000	10.649	37.725
pgx:cohort-TCGAcancers	9	23000000	24000000	10.525	34.562
pgx:cohort-TCGAcancers	9	24000000	25000000	10.685	33.171
pgx:cohort-TCGAcancers	9	25000000	26000000	11.137	32.356
pgx:cohort-TCGAcancers	9	26000000	27000000	11.527	31.603
pgx:cohort-TCGAcancers	9	27000000	28000000	12.138	30.983
pgx:cohort-TCGAcancers	9	28000000	29000000	11.775	30.15
pgx:cohort-TCGAcancers	9	29000000	30000000	11.952	29.565
pgx:cohort-TCGAcancers	9	30000000	31000000	12.413	28.608
pgx:cohort-TCGAcancers	9	31000000	32000000	12.82	28.103
pgx:cohort-TCGAcancers	9	32000000	33000000	14.158	27.297
pgx:cohort-TCGAcancers	9	33000000	34000000	14.964	25.445
pgx:cohort-TCGAcancers	9	34000000	35000000	14.716	24.32
pgx:cohort-TCGAcancers	9	35000000	36000000	14.619	23.656
pgx:cohort-TCGAcancers	9	36000000	37000000	14.335	24.471
pgx:cohort-TCGAcancers	9	37000000	38000000	13.555	26.172
pgx:cohort-TCGAcancers	9	38000000	39000000	14.087	25.808
pgx:cohort-TCGAcancers	9	39000000	40000000	9.427	17.277
pgx:cohort-TCGAcancers	9	40000000	41000000	9.427	17.277
pgx:cohort-TCGAcancers	9	41000000	42000000	9.427	17.277
pgx:cohort-TCGAcancers	9	42000000	43000000	9.427	17.277
pgx:cohort-TCGAcancers	9	43000000	44000000	9.427	17.277
pgx:cohort-TCGAcancers	9	44000000	45000000	9.427	17.277
pgx:cohort-TCGAcancers	9	45000000	46000000	9.427	17.277
pgx:cohort-TCGAcancers	9	46000000	47000000	9.427	17.277
pgx:cohort-TCGAcancers	9	47000000	48000000	9.427	17.277
pgx:cohort-TCGAcancers	9	48000000	49000000	9.427	17.277
pgx:cohort-TCGAcancers	9	49000000	50000000	9.427	17.277
pgx:cohort-TCGAcancers	9	50000000	51000000	9.427	17.277
pgx:cohort-TCGAcancers	9	51000000	52000000	9.427	17.277
pgx:cohort-TCGAcancers	9	52000000	53000000	9.427	17.277
pgx:cohort-TCGAcancers	9	53000000	54000000	9.427	17.277
pgx:cohort-TCGAcancers	9	54000000	55000000	9.427	17.277
pgx:cohort-TCGAcancers	9	55000000	56000000	9.427	17.277
pgx:cohort-TCGAcancers	9	56000000	57000000	9.427	17.277
pgx:cohort-TCGAcancers	9	57000000	58000000	9.427	17.277
pgx:cohort-TCGAcancers	9	58000000	59000000	9.427	17.277
pgx:cohort-TCGAcancers	9	59000000	60000000	9.427	17.277
pgx:cohort-TCGAcancers	9	60000000	61000000	9.427	17.277
pgx:cohort-TCGAcancers	9	61000000	62000000	9.427	17.277
pgx:cohort-TCGAcancers	9	62000000	63000000	9.427	17.277
pgx:cohort-TCGAcancers	9	63000000	64000000	9.427	17.277
pgx:cohort-TCGAcancers	9	64000000	65000000	9.427	17.277
pgx:cohort-TCGAcancers	9	65000000	66000000	9.427	17.277
pgx:cohort-TCGAcancers	9	66000000	67000000	9.427	17.277
pgx:cohort-TCGAcancers	9	67000000	68000000	9.427	17.277
pgx:cohort-TCGAcancers	9	68000000	69000000	13.52	23.363
pgx:cohort-TCGAcancers	9	69000000	70000000	12.528	22.619
pgx:cohort-TCGAcancers	9	70000000	71000000	12.049	22.078
pgx:cohort-TCGAcancers	9	71000000	72000000	11.908	22.078
pgx:cohort-TCGAcancers	9	72000000	73000000	12.43	22.096
pgx:cohort-TCGAcancers	9	73000000	74000000	12.43	22.061
pgx:cohort-TCGAcancers	9	74000000	75000000	11.845	22.061
pgx:cohort-TCGAcancers	9	75000000	76000000	11.606	22.043
pgx:cohort-TCGAcancers	9	76000000	77000000	11.739	22.309
pgx:cohort-TCGAcancers	9	77000000	78000000	11.695	22.203
pgx:cohort-TCGAcancers	9	78000000	79000000	11.624	22.451
pgx:cohort-TCGAcancers	9	79000000	80000000	11.181	22.389
pgx:cohort-TCGAcancers	9	80000000	81000000	11.34	22.778
pgx:cohort-TCGAcancers	9	81000000	82000000	11.473	22.087
pgx:cohort-TCGAcancers	9	82000000	83000000	11.518	22.132
pgx:cohort-TCGAcancers	9	83000000	84000000	11.615	21.884
pgx:cohort-TCGAcancers	9	84000000	85000000	11.668	21.627
pgx:cohort-TCGAcancers	9	85000000	86000000	11.695	21.644
pgx:cohort-TCGAcancers	9	86000000	87000000	11.651	21.76
pgx:cohort-TCGAcancers	9	87000000	88000000	11.544	22.141
pgx:cohort-TCGAcancers	9	88000000	89000000	11.721	22.619
pgx:cohort-TCGAcancers	9	89000000	90000000	11.934	21.981
pgx:cohort-TCGAcancers	9	90000000	91000000	11.677	21.538
pgx:cohort-TCGAcancers	9	91000000	92000000	11.801	21.529
pgx:cohort-TCGAcancers	9	92000000	93000000	11.899	21.538
pgx:cohort-TCGAcancers	9	93000000	94000000	11.81	22.078
pgx:cohort-TCGAcancers	9	94000000	95000000	12.156	21.999
pgx:cohort-TCGAcancers	9	95000000	96000000	12.067	21.839
pgx:cohort-TCGAcancers	9	96000000	97000000	11.73	22.096
pgx:cohort-TCGAcancers	9	97000000	98000000	11.89	21.822
pgx:cohort-TCGAcancers	9	98000000	99000000	12.138	22.078
pgx:cohort-TCGAcancers	9	99000000	100000000	11.863	21.503
pgx:cohort-TCGAcancers	9	100000000	101000000	12.2	21.777
pgx:cohort-TCGAcancers	9	101000000	102000000	12.475	21.768
pgx:cohort-TCGAcancers	9	102000000	103000000	12.466	21.441
pgx:cohort-TCGAcancers	9	103000000	104000000	12.483	21.476
pgx:cohort-TCGAcancers	9	104000000	105000000	12.855	21.148
pgx:cohort-TCGAcancers	9	105000000	106000000	12.802	21.113
pgx:cohort-TCGAcancers	9	106000000	107000000	12.767	20.891
pgx:cohort-TCGAcancers	9	107000000	108000000	12.9	21.024
pgx:cohort-TCGAcancers	9	108000000	109000000	13.024	20.9
pgx:cohort-TCGAcancers	9	109000000	110000000	13.068	21.157
pgx:cohort-TCGAcancers	9	110000000	111000000	12.953	21.068
pgx:cohort-TCGAcancers	9	111000000	112000000	13.467	20.927
pgx:cohort-TCGAcancers	9	112000000	113000000	13.298	21.113
pgx:cohort-TCGAcancers	9	113000000	114000000	13.75	20.599
pgx:cohort-TCGAcancers	9	114000000	115000000	13.511	20.803
pgx:cohort-TCGAcancers	9	115000000	116000000	13.121	20.776
pgx:cohort-TCGAcancers	9	116000000	117000000	12.882	21.441
pgx:cohort-TCGAcancers	9	117000000	118000000	12.652	21.627
pgx:cohort-TCGAcancers	9	118000000	119000000	12.545	21.175
pgx:cohort-TCGAcancers	9	119000000	120000000	12.687	21.237
pgx:cohort-TCGAcancers	9	120000000	121000000	13.245	21.033
pgx:cohort-TCGAcancers	9	121000000	122000000	13.316	20.98
pgx:cohort-TCGAcancers	9	122000000	123000000	12.997	20.794
pgx:cohort-TCGAcancers	9	123000000	124000000	13.201	20.944
pgx:cohort-TCGAcancers	9	124000000	125000000	13.104	21.06
pgx:cohort-TCGAcancers	9	125000000	126000000	12.82	21.317
pgx:cohort-TCGAcancers	9	126000000	127000000	12.882	21.131
pgx:cohort-TCGAcancers	9	127000000	128000000	13.662	21.166
pgx:cohort-TCGAcancers	9	128000000	129000000	13.423	21.698
pgx:cohort-TCGAcancers	9	129000000	130000000	12.971	21.954
pgx:cohort-TCGAcancers	9	130000000	131000000	12.475	22.318
pgx:cohort-TCGAcancers	9	131000000	132000000	12.82	22.096
pgx:cohort-TCGAcancers	9	132000000	133000000	12.519	22.016
pgx:cohort-TCGAcancers	9	133000000	134000000	12.767	22.105
pgx:cohort-TCGAcancers	9	134000000	135000000	12.838	22.424
pgx:cohort-TCGAcancers	9	135000000	136000000	12.882	22.149
pgx:cohort-TCGAcancers	9	136000000	137000000	14.176	22.185
pgx:cohort-TCGAcancers	9	137000000	138000000	14.433	21.272
pgx:cohort-TCGAcancers	9	138000000	138394717	13.369	20.714
pgx:cohort-TCGAcancers	10	0	800000	15.877	21.396
pgx:cohort-TCGAcancers	10	800000	1800000	16.16	21.361
pgx:cohort-TCGAcancers	10	1800000	2800000	15.956	20.679
pgx:cohort-TCGAcancers	10	2800000	3800000	16.178	20.519
pgx:cohort-TCGAcancers	10	3800000	4800000	16.612	20.484
pgx:cohort-TCGAcancers	10	4800000	5800000	17.702	20.431
pgx:cohort-TCGAcancers	10	5800000	6800000	16.47	20.076
pgx:cohort-TCGAcancers	10	6800000	7800000	15.744	20.439
pgx:cohort-TCGAcancers	10	7800000	8800000	15.886	20.324
pgx:cohort-TCGAcancers	10	8800000	9800000	15.903	20.156
pgx:cohort-TCGAcancers	10	9800000	10800000	15.735	20.094
pgx:cohort-TCGAcancers	10	10800000	11800000	15.974	20.014
pgx:cohort-TCGAcancers	10	11800000	12800000	16.001	20.36
pgx:cohort-TCGAcancers	10	12800000	13800000	15.859	20.094
pgx:cohort-TCGAcancers	10	13800000	14800000	15.611	19.89
pgx:cohort-TCGAcancers	10	14800000	15800000	15.31	19.908
pgx:cohort-TCGAcancers	10	15800000	16800000	14.955	20.085
pgx:cohort-TCGAcancers	10	16800000	17800000	14.743	19.784
pgx:cohort-TCGAcancers	10	17800000	18800000	14.858	20.12
pgx:cohort-TCGAcancers	10	18800000	19800000	14.743	20.475
pgx:cohort-TCGAcancers	10	19800000	20800000	14.867	20.191
pgx:cohort-TCGAcancers	10	20800000	21800000	14.814	19.642
pgx:cohort-TCGAcancers	10	21800000	22800000	14.548	19.651
pgx:cohort-TCGAcancers	10	22800000	23800000	14.477	19.598
pgx:cohort-TCGAcancers	10	23800000	24800000	14.557	20.076
pgx:cohort-TCGAcancers	10	24800000	25800000	14.415	19.775
pgx:cohort-TCGAcancers	10	25800000	26800000	14.734	19.846
pgx:cohort-TCGAcancers	10	26800000	27800000	14.3	19.589
pgx:cohort-TCGAcancers	10	27800000	28800000	14.397	20.103
pgx:cohort-TCGAcancers	10	28800000	29800000	14.636	19.864
pgx:cohort-TCGAcancers	10	29800000	30800000	14.636	19.589
pgx:cohort-TCGAcancers	10	30800000	31800000	14.415	19.438
pgx:cohort-TCGAcancers	10	31800000	32800000	14.964	19.146
pgx:cohort-TCGAcancers	10	32800000	33800000	15.283	18.623
pgx:cohort-TCGAcancers	10	33800000	34800000	15.283	19.208
pgx:cohort-TCGAcancers	10	34800000	35800000	14.796	18.304
pgx:cohort-TCGAcancers	10	35800000	36800000	14.636	18.978
pgx:cohort-TCGAcancers	10	36800000	37800000	14.291	18.703
pgx:cohort-TCGAcancers	10	37800000	38800000	14.238	19.261
pgx:cohort-TCGAcancers	10	38800000	39800000	9.852	15.646
pgx:cohort-TCGAcancers	10	39800000	40800000	9.852	15.646
pgx:cohort-TCGAcancers	10	40800000	41800000	9.852	15.646
pgx:cohort-TCGAcancers	10	41800000	42800000	11.943	19.669
pgx:cohort-TCGAcancers	10	42800000	43800000	11.5	20.989
pgx:cohort-TCGAcancers	10	43800000	44800000	10.791	20.82
pgx:cohort-TCGAcancers	10	44800000	45800000	10.508	21.139
pgx:cohort-TCGAcancers	10	45800000	46800000	9.693	20.776
pgx:cohort-TCGAcancers	10	46800000	47800000	9.666	21.556
pgx:cohort-TCGAcancers	10	47800000	48800000	9.471	22.114
pgx:cohort-TCGAcancers	10	48800000	49800000	9.755	22.61
pgx:cohort-TCGAcancers	10	49800000	50800000	9.657	22.194
pgx:cohort-TCGAcancers	10	50800000	51800000	10.26	24.063
pgx:cohort-TCGAcancers	10	51800000	52800000	10.127	23.204
pgx:cohort-TCGAcancers	10	52800000	53800000	10.038	23.337
pgx:cohort-TCGAcancers	10	53800000	54800000	9.817	23.62
pgx:cohort-TCGAcancers	10	54800000	55800000	9.586	23.009
pgx:cohort-TCGAcancers	10	55800000	56800000	9.71	23.381
pgx:cohort-TCGAcancers	10	56800000	57800000	9.817	23.301
pgx:cohort-TCGAcancers	10	57800000	58800000	10.224	23.221
pgx:cohort-TCGAcancers	10	58800000	59800000	10.809	22.964
pgx:cohort-TCGAcancers	10	59800000	60800000	11.252	22.911
pgx:cohort-TCGAcancers	10	60800000	61800000	10.862	23.009
pgx:cohort-TCGAcancers	10	61800000	62800000	10.747	22.885
pgx:cohort-TCGAcancers	10	62800000	63800000	10.171	23.487
pgx:cohort-TCGAcancers	10	63800000	64800000	10.224	23.726
pgx:cohort-TCGAcancers	10	64800000	65800000	9.852	23.886
pgx:cohort-TCGAcancers	10	65800000	66800000	9.524	23.514
pgx:cohort-TCGAcancers	10	66800000	67800000	9.896	24.125
pgx:cohort-TCGAcancers	10	67800000	68800000	9.834	23.788
pgx:cohort-TCGAcancers	10	68800000	69800000	10.082	23.974
pgx:cohort-TCGAcancers	10	69800000	70800000	9.914	23.576
pgx:cohort-TCGAcancers	10	70800000	71800000	10.109	24.028
pgx:cohort-TCGAcancers	10	71800000	72800000	10.339	23.735
pgx:cohort-TCGAcancers	10	72800000	73800000	10.206	23.735
pgx:cohort-TCGAcancers	10	73800000	74800000	10.853	23.904
pgx:cohort-TCGAcancers	10	74800000	75800000	11.42	24.24
pgx:cohort-TCGAcancers	10	75800000	76800000	10.827	24.338
pgx:cohort-TCGAcancers	10	76800000	77800000	10.88	23.718
pgx:cohort-TCGAcancers	10	77800000	78800000	10.986	23.726
pgx:cohort-TCGAcancers	10	78800000	79800000	10.499	23.921
pgx:cohort-TCGAcancers	10	79800000	80800000	10.215	24.338
pgx:cohort-TCGAcancers	10	80800000	81800000	9.71	25.33
pgx:cohort-TCGAcancers	10	81800000	82800000	9.055	26.34
pgx:cohort-TCGAcancers	10	82800000	83800000	8.736	26.305
pgx:cohort-TCGAcancers	10	83800000	84800000	8.514	26.243
pgx:cohort-TCGAcancers	10	84800000	85800000	8.24	26.703
pgx:cohort-TCGAcancers	10	85800000	86800000	8.381	27.306
pgx:cohort-TCGAcancers	10	86800000	87800000	7.912	28.298
pgx:cohort-TCGAcancers	10	87800000	88800000	7.743	29.698
pgx:cohort-TCGAcancers	10	88800000	89800000	7.522	28.307
pgx:cohort-TCGAcancers	10	89800000	90800000	7.23	27.82
pgx:cohort-TCGAcancers	10	90800000	91800000	7.398	27.51
pgx:cohort-TCGAcancers	10	91800000	92800000	7.194	27.279
pgx:cohort-TCGAcancers	10	92800000	93800000	7.575	28.006
pgx:cohort-TCGAcancers	10	93800000	94800000	7.336	27.164
pgx:cohort-TCGAcancers	10	94800000	95800000	7.522	27.297
pgx:cohort-TCGAcancers	10	95800000	96800000	7.23	27.518
pgx:cohort-TCGAcancers	10	96800000	97800000	7.247	27.598
pgx:cohort-TCGAcancers	10	97800000	98800000	7.159	27.518
pgx:cohort-TCGAcancers	10	98800000	99800000	7.176	27.678
pgx:cohort-TCGAcancers	10	99800000	100800000	7.345	27.598
pgx:cohort-TCGAcancers	10	100800000	101800000	7.247	27.217
pgx:cohort-TCGAcancers	10	101800000	102800000	7.478	27.297
pgx:cohort-TCGAcancers	10	102800000	103800000	7.619	27.572
pgx:cohort-TCGAcancers	10	103800000	104800000	7.761	27.642
pgx:cohort-TCGAcancers	10	104800000	105800000	7.274	27.855
pgx:cohort-TCGAcancers	10	105800000	106800000	6.99	28.085
pgx:cohort-TCGAcancers	10	106800000	107800000	7.061	28.006
pgx:cohort-TCGAcancers	10	107800000	108800000	7.407	27.775
pgx:cohort-TCGAcancers	10	108800000	109800000	8.071	27.111
pgx:cohort-TCGAcancers	10	109800000	110800000	8.408	27.084
pgx:cohort-TCGAcancers	10	110800000	111800000	8.399	26.907
pgx:cohort-TCGAcancers	10	111800000	112800000	8.815	27.049
pgx:cohort-TCGAcancers	10	112800000	113800000	8.753	26.446
pgx:cohort-TCGAcancers	10	113800000	114800000	8.807	26.234
pgx:cohort-TCGAcancers	10	114800000	115800000	8.948	26.535
pgx:cohort-TCGAcancers	10	115800000	116800000	8.567	26.331
pgx:cohort-TCGAcancers	10	116800000	117800000	8.372	26.136
pgx:cohort-TCGAcancers	10	117800000	118800000	8.47	26.694
pgx:cohort-TCGAcancers	10	118800000	119800000	8.7	26.251
pgx:cohort-TCGAcancers	10	119800000	120800000	9.037	26.136
pgx:cohort-TCGAcancers	10	120800000	121800000	9.737	25.746
pgx:cohort-TCGAcancers	10	121800000	122800000	9.675	25.596
pgx:cohort-TCGAcancers	10	122800000	123800000	9.276	25.968
pgx:cohort-TCGAcancers	10	123800000	124800000	9.365	26.26
pgx:cohort-TCGAcancers	10	124800000	125800000	9.746	26.331
pgx:cohort-TCGAcancers	10	125800000	126800000	9.471	25.844
pgx:cohort-TCGAcancers	10	126800000	127800000	9.356	26.987
pgx:cohort-TCGAcancers	10	127800000	128800000	9.002	26.783
pgx:cohort-TCGAcancers	10	128800000	129800000	8.789	26.925
pgx:cohort-TCGAcancers	10	129800000	130800000	8.532	26.703
pgx:cohort-TCGAcancers	10	130800000	131800000	8.399	26.464
pgx:cohort-TCGAcancers	10	131800000	132800000	9.232	27.013
pgx:cohort-TCGAcancers	10	132800000	133797422	9.108	26.703
pgx:cohort-TCGAcancers	11	0	400000	0	0
pgx:cohort-TCGAcancers	11	400000	1400000	9.4	24.214
pgx:cohort-TCGAcancers	11	1400000	2400000	9.329	23.788
pgx:cohort-TCGAcancers	11	2400000	3400000	8.886	23.7
pgx:cohort-TCGAcancers	11	3400000	4400000	8.842	23.602
pgx:cohort-TCGAcancers	11	4400000	5400000	8.532	23.567
pgx:cohort-TCGAcancers	11	5400000	6400000	8.585	22.973
pgx:cohort-TCGAcancers	11	6400000	7400000	8.709	22.539
pgx:cohort-TCGAcancers	11	7400000	8400000	9.037	22.459
pgx:cohort-TCGAcancers	11	8400000	9400000	9.241	22.149
pgx:cohort-TCGAcancers	11	9400000	10400000	9.684	22.53
pgx:cohort-TCGAcancers	11	10400000	11400000	9.905	21.698
pgx:cohort-TCGAcancers	11	11400000	12400000	10.357	21.556
pgx:cohort-TCGAcancers	11	12400000	13400000	10.924	21.086
pgx:cohort-TCGAcancers	11	13400000	14400000	10.72	20.484
pgx:cohort-TCGAcancers	11	14400000	15400000	10.579	19.943
pgx:cohort-TCGAcancers	11	15400000	16400000	10.765	19.979
pgx:cohort-TCGAcancers	11	16400000	17400000	10.782	21.175
pgx:cohort-TCGAcancers	11	17400000	18400000	10.49	19.483
pgx:cohort-TCGAcancers	11	18400000	19400000	10.738	19.536
pgx:cohort-TCGAcancers	11	19400000	20400000	10.862	19.651
pgx:cohort-TCGAcancers	11	20400000	21400000	10.8	20.28
pgx:cohort-TCGAcancers	11	21400000	22400000	10.322	19.421
pgx:cohort-TCGAcancers	11	22400000	23400000	10.171	19.359
pgx:cohort-TCGAcancers	11	23400000	24400000	10.277	19.243
pgx:cohort-TCGAcancers	11	24400000	25400000	10.534	19.146
pgx:cohort-TCGAcancers	11	25400000	26400000	10.942	18.978
pgx:cohort-TCGAcancers	11	26400000	27400000	11.766	18.481
pgx:cohort-TCGAcancers	11	27400000	28400000	11.739	18.118
pgx:cohort-TCGAcancers	11	28400000	29400000	11.252	18.189
pgx:cohort-TCGAcancers	11	29400000	30400000	11.411	17.985
pgx:cohort-TCGAcancers	11	30400000	31400000	11.562	17.932
pgx:cohort-TCGAcancers	11	31400000	32400000	12.333	17.852
pgx:cohort-TCGAcancers	11	32400000	33400000	12.581	17.117
pgx:cohort-TCGAcancers	11	33400000	34400000	12.909	17.392
pgx:cohort-TCGAcancers	11	34400000	35400000	13.936	16.816
pgx:cohort-TCGAcancers	11	35400000	36400000	13.174	16.772
pgx:cohort-TCGAcancers	11	36400000	37400000	12.59	17.02
pgx:cohort-TCGAcancers	11	37400000	38400000	12.129	17.542
pgx:cohort-TCGAcancers	11	38400000	39400000	11.73	17.888
pgx:cohort-TCGAcancers	11	39400000	40400000	11.243	17.675
pgx:cohort-TCGAcancers	11	40400000	41400000	11.278	17.79
pgx:cohort-TCGAcancers	11	41400000	42400000	11.402	17.489
pgx:cohort-TCGAcancers	11	42400000	43400000	11.783	17.622
pgx:cohort-TCGAcancers	11	43400000	44400000	12.209	17.037
pgx:cohort-TCGAcancers	11	44400000	45400000	12.182	16.984
pgx:cohort-TCGAcancers	11	45400000	46400000	12.625	16.32
pgx:cohort-TCGAcancers	11	46400000	47400000	12.359	16.258
pgx:cohort-TCGAcancers	11	47400000	48400000	12.581	16.523
pgx:cohort-TCGAcancers	11	48400000	49400000	11.589	15.327
pgx:cohort-TCGAcancers	11	49400000	50400000	13.086	15.584
pgx:cohort-TCGAcancers	11	50400000	51400000	11.075	10.951
pgx:cohort-TCGAcancers	11	51400000	52400000	11.075	10.951
pgx:cohort-TCGAcancers	11	52400000	53400000	11.075	10.951
pgx:cohort-TCGAcancers	11	53400000	54400000	11.075	10.951
pgx:cohort-TCGAcancers	11	54400000	55400000	11.075	10.951
pgx:cohort-TCGAcancers	11	55400000	56400000	13.29	13.44
pgx:cohort-TCGAcancers	11	56400000	57400000	13.635	13.715
pgx:cohort-TCGAcancers	11	57400000	58400000	13.502	13.936
pgx:cohort-TCGAcancers	11	58400000	59400000	13.121	13.733
pgx:cohort-TCGAcancers	11	59400000	60400000	13.183	13.857
pgx:cohort-TCGAcancers	11	60400000	61400000	14.007	14.016
pgx:cohort-TCGAcancers	11	61400000	62400000	13.981	13.839
pgx:cohort-TCGAcancers	11	62400000	63400000	14.308	14.273
pgx:cohort-TCGAcancers	11	63400000	64400000	14.22	14.415
pgx:cohort-TCGAcancers	11	64400000	65400000	13.458	13.414
pgx:cohort-TCGAcancers	11	65400000	66400000	15.761	12.634
pgx:cohort-TCGAcancers	11	66400000	67400000	17.879	12.599
pgx:cohort-TCGAcancers	11	67400000	68400000	18.393	12.643
pgx:cohort-TCGAcancers	11	68400000	69400000	20.9	13.272
pgx:cohort-TCGAcancers	11	69400000	70400000	21.343	12.395
pgx:cohort-TCGAcancers	11	70400000	71400000	20.351	13.963
pgx:cohort-TCGAcancers	11	71400000	72400000	18.605	14.778
pgx:cohort-TCGAcancers	11	72400000	73400000	17.33	14.876
pgx:cohort-TCGAcancers	11	73400000	74400000	17.064	15.088
pgx:cohort-TCGAcancers	11	74400000	75400000	17.135	15.505
pgx:cohort-TCGAcancers	11	75400000	76400000	17.055	15.186
pgx:cohort-TCGAcancers	11	76400000	77400000	17.463	15.221
pgx:cohort-TCGAcancers	11	77400000	78400000	17.551	15.194
pgx:cohort-TCGAcancers	11	78400000	79400000	17.223	16.736
pgx:cohort-TCGAcancers	11	79400000	80400000	16.134	18.18
pgx:cohort-TCGAcancers	11	80400000	81400000	15.363	18.738
pgx:cohort-TCGAcancers	11	81400000	82400000	15.513	18.623
pgx:cohort-TCGAcancers	11	82400000	83400000	14.778	17.959
pgx:cohort-TCGAcancers	11	83400000	84400000	14.415	18.818
pgx:cohort-TCGAcancers	11	84400000	85400000	14.264	19.217
pgx:cohort-TCGAcancers	11	85400000	86400000	14.3	18.774
pgx:cohort-TCGAcancers	11	86400000	87400000	14.14	18.721
pgx:cohort-TCGAcancers	11	87400000	88400000	13.759	19.19
pgx:cohort-TCGAcancers	11	88400000	89400000	13.662	19.607
pgx:cohort-TCGAcancers	11	89400000	90400000	13.183	19.651
pgx:cohort-TCGAcancers	11	90400000	91400000	13.042	20.218
pgx:cohort-TCGAcancers	11	91400000	92400000	12.802	19.979
pgx:cohort-TCGAcancers	11	92400000	93400000	12.563	19.934
pgx:cohort-TCGAcancers	11	93400000	94400000	12.882	20.36
pgx:cohort-TCGAcancers	11	94400000	95400000	13.015	20.75
pgx:cohort-TCGAcancers	11	95400000	96400000	13.405	20.953
pgx:cohort-TCGAcancers	11	96400000	97400000	12.962	21.299
pgx:cohort-TCGAcancers	11	97400000	98400000	12.483	21.317
pgx:cohort-TCGAcancers	11	98400000	99400000	12.669	21.76
pgx:cohort-TCGAcancers	11	99400000	100400000	12.953	21.946
pgx:cohort-TCGAcancers	11	100400000	101400000	13.423	21.715
pgx:cohort-TCGAcancers	11	101400000	102400000	13.671	21.015
pgx:cohort-TCGAcancers	11	102400000	103400000	13.874	21.937
pgx:cohort-TCGAcancers	11	103400000	104400000	12.368	22.61
pgx:cohort-TCGAcancers	11	104400000	105400000	11.535	23.399
pgx:cohort-TCGAcancers	11	105400000	106400000	11.172	23.549
pgx:cohort-TCGAcancers	11	106400000	107400000	11.092	24.001
pgx:cohort-TCGAcancers	11	107400000	108400000	10.995	24.302
pgx:cohort-TCGAcancers	11	108400000	109400000	10.658	24.612
pgx:cohort-TCGAcancers	11	109400000	110400000	10.694	24.497
pgx:cohort-TCGAcancers	11	110400000	111400000	10.809	24.612
pgx:cohort-TCGAcancers	11	111400000	112400000	10.605	24.754
pgx:cohort-TCGAcancers	11	112400000	113400000	10.286	25.312
pgx:cohort-TCGAcancers	11	113400000	114400000	10.162	25.498
pgx:cohort-TCGAcancers	11	114400000	115400000	10.056	25.445
pgx:cohort-TCGAcancers	11	115400000	116400000	10.322	25.321
pgx:cohort-TCGAcancers	11	116400000	117400000	10.906	25.782
pgx:cohort-TCGAcancers	11	117400000	118400000	11.261	25.348
pgx:cohort-TCGAcancers	11	118400000	119400000	11.81	24.807
pgx:cohort-TCGAcancers	11	119400000	120400000	11.146	25.117
pgx:cohort-TCGAcancers	11	120400000	121400000	11.225	24.984
pgx:cohort-TCGAcancers	11	121400000	122400000	11.084	24.852
pgx:cohort-TCGAcancers	11	122400000	123400000	10.579	25.179
pgx:cohort-TCGAcancers	11	123400000	124400000	10.685	25.49
pgx:cohort-TCGAcancers	11	124400000	125400000	10.632	24.958
pgx:cohort-TCGAcancers	11	125400000	126400000	11.03	24.666
pgx:cohort-TCGAcancers	11	126400000	127400000	10.942	24.976
pgx:cohort-TCGAcancers	11	127400000	128400000	10.791	24.816
pgx:cohort-TCGAcancers	11	128400000	129400000	11.633	24.825
pgx:cohort-TCGAcancers	11	129400000	130400000	11.757	24.099
pgx:cohort-TCGAcancers	11	130400000	131400000	11.358	24.683
pgx:cohort-TCGAcancers	11	131400000	132400000	10.889	25.153
pgx:cohort-TCGAcancers	11	132400000	133400000	10.694	24.71
pgx:cohort-TCGAcancers	11	133400000	134400000	11.084	25.498
pgx:cohort-TCGAcancers	11	134400000	135086622	0	0
pgx:cohort-TCGAcancers	12	0	500000	0	0
pgx:cohort-TCGAcancers	12	500000	1500000	24.692	9.56
pgx:cohort-TCGAcancers	12	1500000	2500000	24.887	9.622
pgx:cohort-TCGAcancers	12	2500000	3500000	25.1	10.224
pgx:cohort-TCGAcancers	12	3500000	4500000	25.277	10.233
pgx:cohort-TCGAcancers	12	4500000	5500000	24.444	10.26
pgx:cohort-TCGAcancers	12	5500000	6500000	24.984	9.976
pgx:cohort-TCGAcancers	12	6500000	7500000	24.231	10.038
pgx:cohort-TCGAcancers	12	7500000	8500000	23.151	10.313
pgx:cohort-TCGAcancers	12	8500000	9500000	23.195	10.738
pgx:cohort-TCGAcancers	12	9500000	10500000	23.23	11.332
pgx:cohort-TCGAcancers	12	10500000	11500000	22.858	11.394
pgx:cohort-TCGAcancers	12	11500000	12500000	22.894	12.049
pgx:cohort-TCGAcancers	12	12500000	13500000	22.991	12.085
pgx:cohort-TCGAcancers	12	13500000	14500000	22.681	11.899
pgx:cohort-TCGAcancers	12	14500000	15500000	23.009	11.349
pgx:cohort-TCGAcancers	12	15500000	16500000	23.08	11.03
pgx:cohort-TCGAcancers	12	16500000	17500000	23.151	10.703
pgx:cohort-TCGAcancers	12	17500000	18500000	23.461	10.499
pgx:cohort-TCGAcancers	12	18500000	19500000	23.788	10.153
pgx:cohort-TCGAcancers	12	19500000	20500000	23.7	9.728
pgx:cohort-TCGAcancers	12	20500000	21500000	24.019	9.772
pgx:cohort-TCGAcancers	12	21500000	22500000	24.063	9.258
pgx:cohort-TCGAcancers	12	22500000	23500000	24.435	9.046
pgx:cohort-TCGAcancers	12	23500000	24500000	24.878	9.188
pgx:cohort-TCGAcancers	12	24500000	25500000	25.463	8.807
pgx:cohort-TCGAcancers	12	25500000	26500000	25.552	8.116
pgx:cohort-TCGAcancers	12	26500000	27500000	25.915	8.514
pgx:cohort-TCGAcancers	12	27500000	28500000	25.117	8.133
pgx:cohort-TCGAcancers	12	28500000	29500000	24.905	8.151
pgx:cohort-TCGAcancers	12	29500000	30500000	24.772	8.124
pgx:cohort-TCGAcancers	12	30500000	31500000	25.047	7.77
pgx:cohort-TCGAcancers	12	31500000	32500000	24.86	7.974
pgx:cohort-TCGAcancers	12	32500000	33500000	24.852	7.619
pgx:cohort-TCGAcancers	12	33500000	34500000	18.605	4.483
pgx:cohort-TCGAcancers	12	34500000	35500000	18.605	4.483
pgx:cohort-TCGAcancers	12	35500000	36500000	18.605	4.483
pgx:cohort-TCGAcancers	12	36500000	37500000	18.605	4.483
pgx:cohort-TCGAcancers	12	37500000	38500000	18.605	4.483
pgx:cohort-TCGAcancers	12	38500000	39500000	21.768	8.275
pgx:cohort-TCGAcancers	12	39500000	40500000	19.846	8.886
pgx:cohort-TCGAcancers	12	40500000	41500000	19.553	9.347
pgx:cohort-TCGAcancers	12	41500000	42500000	19.332	8.904
pgx:cohort-TCGAcancers	12	42500000	43500000	19.35	8.789
pgx:cohort-TCGAcancers	12	43500000	44500000	19.048	9.267
pgx:cohort-TCGAcancers	12	44500000	45500000	19.013	9.498
pgx:cohort-TCGAcancers	12	45500000	46500000	19.119	9.639
[truncated: 1,107 more rows]

## Sheet: Figure2-B-Benign_Neoplasm
NCIT code	Chromosome	start position (bp)	end position (bp)	gain_frequency (%)	loss_frequency (%)
NCIT:C3677	1	0	400000	2.818	6.392
NCIT:C3677	1	400000	1400000	3.711	7.148
NCIT:C3677	1	1400000	2400000	3.299	7.216
NCIT:C3677	1	2400000	3400000	3.849	7.835
NCIT:C3677	1	3400000	4400000	3.849	8.11
NCIT:C3677	1	4400000	5400000	2.887	7.973
NCIT:C3677	1	5400000	6400000	3.093	7.835
NCIT:C3677	1	6400000	7400000	3.162	7.904
NCIT:C3677	1	7400000	8400000	2.887	8.041
NCIT:C3677	1	8400000	9400000	2.818	7.904
NCIT:C3677	1	9400000	10400000	2.68	7.835
NCIT:C3677	1	10400000	11400000	3.23	8.247
NCIT:C3677	1	11400000	12400000	2.749	7.766
NCIT:C3677	1	12400000	13400000	3.505	7.835
NCIT:C3677	1	13400000	14400000	2.955	7.629
NCIT:C3677	1	14400000	15400000	2.955	7.835
NCIT:C3677	1	15400000	16400000	3.23	8.041
NCIT:C3677	1	16400000	17400000	4.055	7.904
NCIT:C3677	1	17400000	18400000	3.436	7.835
NCIT:C3677	1	18400000	19400000	3.093	7.973
NCIT:C3677	1	19400000	20400000	3.024	7.835
NCIT:C3677	1	20400000	21400000	3.093	7.904
NCIT:C3677	1	21400000	22400000	2.887	7.766
NCIT:C3677	1	22400000	23400000	2.818	7.766
NCIT:C3677	1	23400000	24400000	2.955	7.973
NCIT:C3677	1	24400000	25400000	3.024	8.66
NCIT:C3677	1	25400000	26400000	2.887	7.835
NCIT:C3677	1	26400000	27400000	2.818	7.766
NCIT:C3677	1	27400000	28400000	3.024	7.904
NCIT:C3677	1	28400000	29400000	2.68	7.629
NCIT:C3677	1	29400000	30400000	2.68	7.629
NCIT:C3677	1	30400000	31400000	3.162	7.835
NCIT:C3677	1	31400000	32400000	3.505	7.56
NCIT:C3677	1	32400000	33400000	2.68	7.491
NCIT:C3677	1	33400000	34400000	2.68	7.423
NCIT:C3677	1	34400000	35400000	2.818	7.148
NCIT:C3677	1	35400000	36400000	2.612	7.148
NCIT:C3677	1	36400000	37400000	2.818	7.216
NCIT:C3677	1	37400000	38400000	2.612	7.148
NCIT:C3677	1	38400000	39400000	2.543	7.148
NCIT:C3677	1	39400000	40400000	2.612	7.079
NCIT:C3677	1	40400000	41400000	2.68	7.148
NCIT:C3677	1	41400000	42400000	2.818	7.148
NCIT:C3677	1	42400000	43400000	2.612	7.079
NCIT:C3677	1	43400000	44400000	2.749	6.942
NCIT:C3677	1	44400000	45400000	2.543	6.529
NCIT:C3677	1	45400000	46400000	2.543	6.529
NCIT:C3677	1	46400000	47400000	2.474	6.392
NCIT:C3677	1	47400000	48400000	2.131	6.117
NCIT:C3677	1	48400000	49400000	1.924	6.254
NCIT:C3677	1	49400000	50400000	1.856	6.254
NCIT:C3677	1	50400000	51400000	2.543	6.46
NCIT:C3677	1	51400000	52400000	1.718	6.117
NCIT:C3677	1	52400000	53400000	2.337	6.46
NCIT:C3677	1	53400000	54400000	2.131	6.117
NCIT:C3677	1	54400000	55400000	1.856	6.323
NCIT:C3677	1	55400000	56400000	1.649	6.048
NCIT:C3677	1	56400000	57400000	1.718	5.704
NCIT:C3677	1	57400000	58400000	1.649	5.567
NCIT:C3677	1	58400000	59400000	1.787	5.842
NCIT:C3677	1	59400000	60400000	1.443	5.498
NCIT:C3677	1	60400000	61400000	2.131	6.048
NCIT:C3677	1	61400000	62400000	1.924	6.117
NCIT:C3677	1	62400000	63400000	1.718	6.048
NCIT:C3677	1	63400000	64400000	1.856	5.911
NCIT:C3677	1	64400000	65400000	2.131	6.048
NCIT:C3677	1	65400000	66400000	1.924	6.048
NCIT:C3677	1	66400000	67400000	1.787	6.048
NCIT:C3677	1	67400000	68400000	1.856	6.117
NCIT:C3677	1	68400000	69400000	2.062	6.254
NCIT:C3677	1	69400000	70400000	1.718	6.46
NCIT:C3677	1	70400000	71400000	1.718	6.735
NCIT:C3677	1	71400000	72400000	5.017	7.904
NCIT:C3677	1	72400000	73400000	1.649	6.46
NCIT:C3677	1	73400000	74400000	1.581	6.529
NCIT:C3677	1	74400000	75400000	1.581	6.254
NCIT:C3677	1	75400000	76400000	1.718	6.254
NCIT:C3677	1	76400000	77400000	1.581	6.323
NCIT:C3677	1	77400000	78400000	1.649	6.117
NCIT:C3677	1	78400000	79400000	1.512	6.392
NCIT:C3677	1	79400000	80400000	1.581	6.392
NCIT:C3677	1	80400000	81400000	1.581	6.392
NCIT:C3677	1	81400000	82400000	1.581	6.323
NCIT:C3677	1	82400000	83400000	1.443	6.323
NCIT:C3677	1	83400000	84400000	2.337	6.46
NCIT:C3677	1	84400000	85400000	1.856	6.46
NCIT:C3677	1	85400000	86400000	1.649	6.254
NCIT:C3677	1	86400000	87400000	1.581	6.254
NCIT:C3677	1	87400000	88400000	1.443	5.979
NCIT:C3677	1	88400000	89400000	1.581	6.392
NCIT:C3677	1	89400000	90400000	1.443	5.911
NCIT:C3677	1	90400000	91400000	1.512	5.911
NCIT:C3677	1	91400000	92400000	1.512	6.048
NCIT:C3677	1	92400000	93400000	1.512	6.186
NCIT:C3677	1	93400000	94400000	1.718	6.254
NCIT:C3677	1	94400000	95400000	1.581	6.254
NCIT:C3677	1	95400000	96400000	1.237	5.979
NCIT:C3677	1	96400000	97400000	1.237	5.979
NCIT:C3677	1	97400000	98400000	1.306	6.117
NCIT:C3677	1	98400000	99400000	1.237	6.048
NCIT:C3677	1	99400000	100400000	1.237	6.186
NCIT:C3677	1	100400000	101400000	1.306	6.254
NCIT:C3677	1	101400000	102400000	1.443	6.392
NCIT:C3677	1	102400000	103400000	1.306	6.254
NCIT:C3677	1	103400000	104400000	1.512	7.354
NCIT:C3677	1	104400000	105400000	1.375	6.048
NCIT:C3677	1	105400000	106400000	2.474	6.46
NCIT:C3677	1	106400000	107400000	1.649	6.048
NCIT:C3677	1	107400000	108400000	1.512	5.636
NCIT:C3677	1	108400000	109400000	1.649	5.567
NCIT:C3677	1	109400000	110400000	3.299	5.842
NCIT:C3677	1	110400000	111400000	1.649	5.773
NCIT:C3677	1	111400000	112400000	1.718	7.354
NCIT:C3677	1	112400000	113400000	1.443	5.43
NCIT:C3677	1	113400000	114400000	1.649	5.361
NCIT:C3677	1	114400000	115400000	1.443	5.498
NCIT:C3677	1	115400000	116400000	1.718	5.292
NCIT:C3677	1	116400000	117400000	1.649	5.017
NCIT:C3677	1	117400000	118400000	1.512	5.017
NCIT:C3677	1	118400000	119400000	1.1	4.742
NCIT:C3677	1	119400000	120400000	1.787	4.536
NCIT:C3677	1	120400000	121400000	1.237	4.33
NCIT:C3677	1	121400000	122400000	1.306	4.261
NCIT:C3677	1	122400000	123400000	1.306	4.124
NCIT:C3677	1	123400000	124400000	2.68	2.955
NCIT:C3677	1	124400000	125400000	2.68	2.405
NCIT:C3677	1	125400000	126400000	2.68	2.405
NCIT:C3677	1	126400000	127400000	2.68	2.405
NCIT:C3677	1	127400000	128400000	2.887	2.405
NCIT:C3677	1	128400000	129400000	2.887	2.337
NCIT:C3677	1	129400000	130400000	2.887	2.337
NCIT:C3677	1	130400000	131400000	2.887	2.337
NCIT:C3677	1	131400000	132400000	2.887	2.337
NCIT:C3677	1	132400000	133400000	2.887	2.337
NCIT:C3677	1	133400000	134400000	2.887	2.337
NCIT:C3677	1	134400000	135400000	2.887	2.337
NCIT:C3677	1	135400000	136400000	2.887	2.337
NCIT:C3677	1	136400000	137400000	2.887	2.337
NCIT:C3677	1	137400000	138400000	2.887	2.337
NCIT:C3677	1	138400000	139400000	2.887	2.337
NCIT:C3677	1	139400000	140400000	2.887	2.337
NCIT:C3677	1	140400000	141400000	2.887	2.337
NCIT:C3677	1	141400000	142400000	2.887	2.337
NCIT:C3677	1	142400000	143400000	4.33	2.612
NCIT:C3677	1	143400000	144400000	4.33	3.849
NCIT:C3677	1	144400000	145400000	4.536	2.612
NCIT:C3677	1	145400000	146400000	4.536	2.405
NCIT:C3677	1	146400000	147400000	4.605	2.68
NCIT:C3677	1	147400000	148400000	4.605	2.749
NCIT:C3677	1	148400000	149400000	4.605	2.543
NCIT:C3677	1	149400000	150400000	4.605	3.162
NCIT:C3677	1	150400000	151400000	4.605	3.024
NCIT:C3677	1	151400000	152400000	4.399	3.436
NCIT:C3677	1	152400000	153400000	5.43	5.43
NCIT:C3677	1	153400000	154400000	5.292	2.955
NCIT:C3677	1	154400000	155400000	5.361	3.368
NCIT:C3677	1	155400000	156400000	4.948	3.093
NCIT:C3677	1	156400000	157400000	4.674	3.093
NCIT:C3677	1	157400000	158400000	4.33	2.955
NCIT:C3677	1	158400000	159400000	5.361	2.955
NCIT:C3677	1	159400000	160400000	4.399	2.887
NCIT:C3677	1	160400000	161400000	4.467	2.818
NCIT:C3677	1	161400000	162400000	4.605	2.68
NCIT:C3677	1	162400000	163400000	4.192	2.474
NCIT:C3677	1	163400000	164400000	4.33	2.612
NCIT:C3677	1	164400000	165400000	4.261	2.474
NCIT:C3677	1	165400000	166400000	4.33	2.612
NCIT:C3677	1	166400000	167400000	4.674	2.474
NCIT:C3677	1	167400000	168400000	4.192	2.405
NCIT:C3677	1	168400000	169400000	4.124	3.23
NCIT:C3677	1	169400000	170400000	4.055	2.474
NCIT:C3677	1	170400000	171400000	4.124	2.405
NCIT:C3677	1	171400000	172400000	4.055	2.405
NCIT:C3677	1	172400000	173400000	4.055	2.337
NCIT:C3677	1	173400000	174400000	4.055	2.405
NCIT:C3677	1	174400000	175400000	4.192	2.68
NCIT:C3677	1	175400000	176400000	4.261	2.543
NCIT:C3677	1	176400000	177400000	4.192	2.405
NCIT:C3677	1	177400000	178400000	4.124	2.405
NCIT:C3677	1	178400000	179400000	4.261	2.405
NCIT:C3677	1	179400000	180400000	4.261	2.612
NCIT:C3677	1	180400000	181400000	4.124	2.68
NCIT:C3677	1	181400000	182400000	4.055	2.612
NCIT:C3677	1	182400000	183400000	4.399	2.612
NCIT:C3677	1	183400000	184400000	4.536	2.543
NCIT:C3677	1	184400000	185400000	4.124	2.749
NCIT:C3677	1	185400000	186400000	4.192	3.024
NCIT:C3677	1	186400000	187400000	4.055	2.955
NCIT:C3677	1	187400000	188400000	4.124	3.093
NCIT:C3677	1	188400000	189400000	4.192	3.23
NCIT:C3677	1	189400000	190400000	4.192	3.23
NCIT:C3677	1	190400000	191400000	4.192	3.23
NCIT:C3677	1	191400000	192400000	4.192	3.299
NCIT:C3677	1	192400000	193400000	4.33	3.368
NCIT:C3677	1	193400000	194400000	4.192	3.024
NCIT:C3677	1	194400000	195400000	4.124	3.368
NCIT:C3677	1	195400000	196400000	4.261	3.162
NCIT:C3677	1	196400000	197400000	4.399	4.811
NCIT:C3677	1	197400000	198400000	4.467	2.955
NCIT:C3677	1	198400000	199400000	3.643	3.505
NCIT:C3677	1	199400000	200400000	3.643	3.093
NCIT:C3677	1	200400000	201400000	3.711	3.093
NCIT:C3677	1	201400000	202400000	4.055	3.162
NCIT:C3677	1	202400000	203400000	3.986	3.024
NCIT:C3677	1	203400000	204400000	4.124	2.887
NCIT:C3677	1	204400000	205400000	4.055	2.749
NCIT:C3677	1	205400000	206400000	3.918	2.749
NCIT:C3677	1	206400000	207400000	4.399	3.024
NCIT:C3677	1	207400000	208400000	4.124	2.887
NCIT:C3677	1	208400000	209400000	3.711	2.68
NCIT:C3677	1	209400000	210400000	4.124	4.055
NCIT:C3677	1	210400000	211400000	3.78	2.887
NCIT:C3677	1	211400000	212400000	3.711	2.955
NCIT:C3677	1	212400000	213400000	3.368	2.887
NCIT:C3677	1	213400000	214400000	3.505	2.749
NCIT:C3677	1	214400000	215400000	3.299	2.887
NCIT:C3677	1	215400000	216400000	3.368	2.955
NCIT:C3677	1	216400000	217400000	3.299	3.093
NCIT:C3677	1	217400000	218400000	3.436	3.024
NCIT:C3677	1	218400000	219400000	3.299	3.093
NCIT:C3677	1	219400000	220400000	3.368	2.955
NCIT:C3677	1	220400000	221400000	3.299	2.887
NCIT:C3677	1	221400000	222400000	3.368	3.643
NCIT:C3677	1	222400000	223400000	3.505	3.162
NCIT:C3677	1	223400000	224400000	3.505	3.299
NCIT:C3677	1	224400000	225400000	3.299	3.368
NCIT:C3677	1	225400000	226400000	3.436	3.23
NCIT:C3677	1	226400000	227400000	3.436	3.643
NCIT:C3677	1	227400000	228400000	3.436	3.368
NCIT:C3677	1	228400000	229400000	3.986	3.505
NCIT:C3677	1	229400000	230400000	3.574	3.78
NCIT:C3677	1	230400000	231400000	3.711	3.299
NCIT:C3677	1	231400000	232400000	3.574	3.505
NCIT:C3677	1	232400000	233400000	3.574	3.299
NCIT:C3677	1	233400000	234400000	3.711	3.299
NCIT:C3677	1	234400000	235400000	4.055	3.436
NCIT:C3677	1	235400000	236400000	3.643	3.436
NCIT:C3677	1	236400000	237400000	3.505	3.436
NCIT:C3677	1	237400000	238400000	3.368	3.368
NCIT:C3677	1	238400000	239400000	3.299	3.368
NCIT:C3677	1	239400000	240400000	3.368	3.23
NCIT:C3677	1	240400000	241400000	3.505	3.162
NCIT:C3677	1	241400000	242400000	3.368	3.162
NCIT:C3677	1	242400000	243400000	3.23	3.299
NCIT:C3677	1	243400000	244400000	3.299	3.643
NCIT:C3677	1	244400000	245400000	3.436	3.299
NCIT:C3677	1	245400000	246400000	3.574	3.436
NCIT:C3677	1	246400000	247400000	3.368	3.162
NCIT:C3677	1	247400000	248400000	2.337	1.443
NCIT:C3677	1	248400000	248956422	2.268	1.718
NCIT:C3677	2	0	900000	1.306	2.543
NCIT:C3677	2	900000	1900000	1.306	2.68
NCIT:C3677	2	1900000	2900000	0.962	2.612
NCIT:C3677	2	2900000	3900000	1.237	2.405
NCIT:C3677	2	3900000	4900000	1.031	3.299
NCIT:C3677	2	4900000	5900000	0.893	2.199
NCIT:C3677	2	5900000	6900000	0.825	2.062
NCIT:C3677	2	6900000	7900000	0.962	2.131
NCIT:C3677	2	7900000	8900000	0.825	2.337
NCIT:C3677	2	8900000	9900000	1.1	2.612
NCIT:C3677	2	9900000	10900000	1.306	2.474
NCIT:C3677	2	10900000	11900000	1.031	2.405
NCIT:C3677	2	11900000	12900000	1.168	2.337
NCIT:C3677	2	12900000	13900000	1.031	2.131
NCIT:C3677	2	13900000	14900000	1.168	2.131
NCIT:C3677	2	14900000	15900000	1.1	2.062
NCIT:C3677	2	15900000	16900000	1.168	2.062
NCIT:C3677	2	16900000	17900000	0.893	2.268
NCIT:C3677	2	17900000	18900000	0.893	2.199
NCIT:C3677	2	18900000	19900000	1.168	2.268
NCIT:C3677	2	19900000	20900000	1.718	2.268
NCIT:C3677	2	20900000	21900000	1.031	2.062
NCIT:C3677	2	21900000	22900000	1.031	2.062
NCIT:C3677	2	22900000	23900000	1.443	2.887
NCIT:C3677	2	23900000	24900000	1.581	2.612
NCIT:C3677	2	24900000	25900000	1.237	2.749
NCIT:C3677	2	25900000	26900000	1.375	2.68
NCIT:C3677	2	26900000	27900000	1.1	2.405
NCIT:C3677	2	27900000	28900000	1.1	2.474
NCIT:C3677	2	28900000	29900000	1.237	2.405
NCIT:C3677	2	29900000	30900000	1.168	2.199
NCIT:C3677	2	30900000	31900000	1.168	2.337
NCIT:C3677	2	31900000	32900000	0.962	2.268
NCIT:C3677	2	32900000	33900000	0.893	2.199
NCIT:C3677	2	33900000	34900000	0.893	3.574
NCIT:C3677	2	34900000	35900000	0.962	2.68
NCIT:C3677	2	35900000	36900000	1.168	2.199
NCIT:C3677	2	36900000	37900000	0.962	2.131
NCIT:C3677	2	37900000	38900000	1.031	2.062
NCIT:C3677	2	38900000	39900000	0.962	1.924
NCIT:C3677	2	39900000	40900000	0.893	1.787
NCIT:C3677	2	40900000	41900000	1.924	1.993
NCIT:C3677	2	41900000	42900000	1.924	1.924
NCIT:C3677	2	42900000	43900000	1.718	2.062
NCIT:C3677	2	43900000	44900000	1.443	2.199
NCIT:C3677	2	44900000	45900000	1.306	1.924
NCIT:C3677	2	45900000	46900000	1.168	1.718
NCIT:C3677	2	46900000	47900000	1.581	1.856
NCIT:C3677	2	47900000	48900000	1.375	1.993
NCIT:C3677	2	48900000	49900000	1.443	2.474
NCIT:C3677	2	49900000	50900000	1.375	2.474
NCIT:C3677	2	50900000	51900000	1.375	2.474
NCIT:C3677	2	51900000	52900000	2.268	2.405
NCIT:C3677	2	52900000	53900000	1.306	2.199
NCIT:C3677	2	53900000	54900000	1.581	1.787
NCIT:C3677	2	54900000	55900000	1.306	1.924
NCIT:C3677	2	55900000	56900000	1.237	1.718
NCIT:C3677	2	56900000	57900000	1.237	1.718
NCIT:C3677	2	57900000	58900000	1.237	1.787
NCIT:C3677	2	58900000	59900000	1.306	1.443
NCIT:C3677	2	59900000	60900000	1.375	2.062
NCIT:C3677	2	60900000	61900000	1.375	2.131
NCIT:C3677	2	61900000	62900000	1.306	1.993
NCIT:C3677	2	62900000	63900000	1.306	1.718
NCIT:C3677	2	63900000	64900000	1.306	1.649
NCIT:C3677	2	64900000	65900000	1.718	1.787
NCIT:C3677	2	65900000	66900000	1.443	1.649
NCIT:C3677	2	66900000	67900000	1.443	1.649
NCIT:C3677	2	67900000	68900000	1.512	1.787
NCIT:C3677	2	68900000	69900000	1.581	1.856
NCIT:C3677	2	69900000	70900000	1.856	1.787
NCIT:C3677	2	70900000	71900000	2.062	2.131
NCIT:C3677	2	71900000	72900000	1.649	1.787
NCIT:C3677	2	72900000	73900000	1.375	1.649
NCIT:C3677	2	73900000	74900000	1.443	1.718
NCIT:C3677	2	74900000	75900000	1.306	1.787
NCIT:C3677	2	75900000	76900000	1.1	1.993
NCIT:C3677	2	76900000	77900000	1.306	2.405
NCIT:C3677	2	77900000	78900000	1.306	2.199
NCIT:C3677	2	78900000	79900000	1.649	1.856
NCIT:C3677	2	79900000	80900000	1.237	1.718
NCIT:C3677	2	80900000	81900000	1.168	1.856
NCIT:C3677	2	81900000	82900000	1.1	1.924
NCIT:C3677	2	82900000	83900000	1.168	1.924
NCIT:C3677	2	83900000	84900000	1.237	1.718
NCIT:C3677	2	84900000	85900000	1.443	1.581
NCIT:C3677	2	85900000	86900000	1.375	1.512
NCIT:C3677	2	86900000	87900000	1.306	1.512
NCIT:C3677	2	87900000	88900000	1.718	1.443
NCIT:C3677	2	88900000	89900000	1.649	1.512
NCIT:C3677	2	89900000	90900000	1.924	1.581
NCIT:C3677	2	90900000	91900000	2.062	1.787
NCIT:C3677	2	91900000	92900000	1.306	1.924
NCIT:C3677	2	92900000	93900000	0.893	1.993
NCIT:C3677	2	93900000	94900000	0.962	1.787
NCIT:C3677	2	94900000	95900000	1.306	1.718
NCIT:C3677	2	95900000	96900000	1.512	1.718
NCIT:C3677	2	96900000	97900000	1.443	2.405
NCIT:C3677	2	97900000	98900000	1.1	1.581
NCIT:C3677	2	98900000	99900000	1.031	1.649
NCIT:C3677	2	99900000	100900000	1.237	1.649
NCIT:C3677	2	100900000	101900000	1.168	1.649
NCIT:C3677	2	101900000	102900000	1.237	1.856
NCIT:C3677	2	102900000	103900000	0.893	1.649
NCIT:C3677	2	103900000	104900000	0.893	1.718
NCIT:C3677	2	104900000	105900000	1.375	1.718
NCIT:C3677	2	105900000	106900000	1.168	2.474
NCIT:C3677	2	106900000	107900000	1.031	1.649
NCIT:C3677	2	107900000	108900000	1.375	1.993
NCIT:C3677	2	108900000	109900000	1.237	2.062
NCIT:C3677	2	109900000	110900000	0.962	2.062
NCIT:C3677	2	110900000	111900000	1.306	1.856
NCIT:C3677	2	111900000	112900000	1.443	1.924
NCIT:C3677	2	112900000	113900000	1.512	1.993
NCIT:C3677	2	113900000	114900000	1.375	1.856
NCIT:C3677	2	114900000	115900000	1.031	1.787
NCIT:C3677	2	115900000	116900000	1.031	1.856
NCIT:C3677	2	116900000	117900000	1.1	1.718
NCIT:C3677	2	117900000	118900000	1.375	1.856
NCIT:C3677	2	118900000	119900000	1.512	1.856
NCIT:C3677	2	119900000	120900000	1.443	2.062
NCIT:C3677	2	120900000	121900000	1.581	2.062
NCIT:C3677	2	121900000	122900000	1.031	2.062
NCIT:C3677	2	122900000	123900000	0.962	1.924
NCIT:C3677	2	123900000	124900000	1.1	1.856
NCIT:C3677	2	124900000	125900000	0.962	1.787
NCIT:C3677	2	125900000	126900000	0.962	1.993
NCIT:C3677	2	126900000	127900000	1.168	1.993
NCIT:C3677	2	127900000	128900000	1.306	2.405
NCIT:C3677	2	128900000	129900000	1.718	2.337
NCIT:C3677	2	129900000	130900000	1.375	2.062
NCIT:C3677	2	130900000	131900000	1.375	2.268
NCIT:C3677	2	131900000	132900000	1.306	2.199
NCIT:C3677	2	132900000	133900000	1.375	2.131
NCIT:C3677	2	133900000	134900000	1.581	2.199
NCIT:C3677	2	134900000	135900000	1.443	2.199
NCIT:C3677	2	135900000	136900000	2.131	2.543
NCIT:C3677	2	136900000	137900000	2.062	1.993
NCIT:C3677	2	137900000	138900000	2.337	1.993
NCIT:C3677	2	138900000	139900000	1.993	2.337
NCIT:C3677	2	139900000	140900000	2.062	2.405
NCIT:C3677	2	140900000	141900000	2.199	2.268
NCIT:C3677	2	141900000	142900000	2.337	2.337
NCIT:C3677	2	142900000	143900000	2.062	2.199
NCIT:C3677	2	143900000	144900000	1.993	2.131
NCIT:C3677	2	144900000	145900000	2.062	2.405
NCIT:C3677	2	145900000	146900000	2.818	3.23
NCIT:C3677	2	146900000	147900000	2.199	2.405
NCIT:C3677	2	147900000	148900000	2.268	2.543
NCIT:C3677	2	148900000	149900000	2.131	2.405
NCIT:C3677	2	149900000	150900000	1.924	2.131
NCIT:C3677	2	150900000	151900000	2.131	2.405
NCIT:C3677	2	151900000	152900000	2.199	2.405
NCIT:C3677	2	152900000	153900000	1.924	2.405
NCIT:C3677	2	153900000	154900000	2.268	2.749
NCIT:C3677	2	154900000	155900000	2.131	2.405
NCIT:C3677	2	155900000	156900000	2.131	2.268
NCIT:C3677	2	156900000	157900000	2.199	2.337
NCIT:C3677	2	157900000	158900000	2.268	2.199
NCIT:C3677	2	158900000	159900000	2.268	2.474
NCIT:C3677	2	159900000	160900000	2.268	2.337
NCIT:C3677	2	160900000	161900000	2.131	2.268
NCIT:C3677	2	161900000	162900000	2.199	2.199
NCIT:C3677	2	162900000	163900000	2.131	2.199
NCIT:C3677	2	163900000	164900000	2.199	2.337
NCIT:C3677	2	164900000	165900000	2.199	2.131
NCIT:C3677	2	165900000	166900000	2.131	1.993
NCIT:C3677	2	166900000	167900000	2.199	1.924
NCIT:C3677	2	167900000	168900000	2.749	1.787
NCIT:C3677	2	168900000	169900000	2.199	1.993
NCIT:C3677	2	169900000	170900000	1.993	1.993
NCIT:C3677	2	170900000	171900000	1.856	1.993
NCIT:C3677	2	171900000	172900000	2.199	1.993
NCIT:C3677	2	172900000	173900000	2.474	1.924
NCIT:C3677	2	173900000	174900000	2.062	2.062
NCIT:C3677	2	174900000	175900000	1.924	1.924
NCIT:C3677	2	175900000	176900000	2.268	2.062
NCIT:C3677	2	176900000	177900000	1.993	1.924
NCIT:C3677	2	177900000	178900000	1.993	1.993
NCIT:C3677	2	178900000	179900000	1.924	2.474
NCIT:C3677	2	179900000	180900000	1.856	2.268
NCIT:C3677	2	180900000	181900000	1.924	2.199
NCIT:C3677	2	181900000	182900000	2.268	2.268
NCIT:C3677	2	182900000	183900000	1.924	2.337
NCIT:C3677	2	183900000	184900000	1.924	2.405
NCIT:C3677	2	184900000	185900000	1.924	2.405
NCIT:C3677	2	185900000	186900000	1.993	2.612
NCIT:C3677	2	186900000	187900000	2.131	2.405
NCIT:C3677	2	187900000	188900000	1.993	2.337
NCIT:C3677	2	188900000	189900000	2.199	2.405
NCIT:C3677	2	189900000	190900000	2.131	2.337
NCIT:C3677	2	190900000	191900000	2.062	2.131
NCIT:C3677	2	191900000	192900000	1.924	2.199
NCIT:C3677	2	192900000	193900000	1.924	2.268
NCIT:C3677	2	193900000	194900000	1.924	2.199
NCIT:C3677	2	194900000	195900000	1.993	2.131
NCIT:C3677	2	195900000	196900000	1.993	1.993
NCIT:C3677	2	196900000	197900000	2.131	2.199
NCIT:C3677	2	197900000	198900000	1.787	1.856
NCIT:C3677	2	198900000	199900000	1.787	1.718
NCIT:C3677	2	199900000	200900000	1.856	1.924
NCIT:C3677	2	200900000	201900000	1.924	1.856
NCIT:C3677	2	201900000	202900000	1.924	1.924
NCIT:C3677	2	202900000	203900000	1.856	1.924
NCIT:C3677	2	203900000	204900000	1.787	1.993
NCIT:C3677	2	204900000	205900000	1.718	1.856
NCIT:C3677	2	205900000	206900000	1.787	1.856
NCIT:C3677	2	206900000	207900000	1.787	2.199
NCIT:C3677	2	207900000	208900000	1.787	2.062
NCIT:C3677	2	208900000	209900000	1.856	1.993
NCIT:C3677	2	209900000	210900000	2.199	2.062
NCIT:C3677	2	210900000	211900000	1.512	2.199
NCIT:C3677	2	211900000	212900000	1.581	2.337
NCIT:C3677	2	212900000	213900000	1.512	2.062
NCIT:C3677	2	213900000	214900000	1.512	2.131
NCIT:C3677	2	214900000	215900000	1.649	2.199
NCIT:C3677	2	215900000	216900000	1.443	2.131
NCIT:C3677	2	216900000	217900000	1.512	2.268
NCIT:C3677	2	217900000	218900000	1.649	2.131
NCIT:C3677	2	218900000	219900000	1.856	2.062
NCIT:C3677	2	219900000	220900000	1.237	1.993
NCIT:C3677	2	220900000	221900000	1.1	1.924
NCIT:C3677	2	221900000	222900000	1.031	1.993
NCIT:C3677	2	222900000	223900000	1.168	1.993
NCIT:C3677	2	223900000	224900000	1.1	2.199
NCIT:C3677	2	224900000	225900000	1.168	2.199
NCIT:C3677	2	225900000	226900000	1.237	1.924
NCIT:C3677	2	226900000	227900000	1.443	2.199
NCIT:C3677	2	227900000	228900000	1.1	1.993
NCIT:C3677	2	228900000	229900000	1.168	2.131
NCIT:C3677	2	229900000	230900000	1.237	2.474
NCIT:C3677	2	230900000	231900000	1.1	2.474
NCIT:C3677	2	231900000	232900000	1.375	2.68
NCIT:C3677	2	232900000	233900000	1.1	2.474
NCIT:C3677	2	233900000	234900000	1.168	2.474
NCIT:C3677	2	234900000	235900000	1.168	2.543
NCIT:C3677	2	235900000	236900000	1.1	2.405
NCIT:C3677	2	236900000	237900000	1.237	2.68
NCIT:C3677	2	237900000	238900000	1.168	2.818
NCIT:C3677	2	238900000	239900000	1.306	2.887
NCIT:C3677	2	239900000	240900000	1.237	3.093
NCIT:C3677	2	240900000	241900000	1.237	2.955
NCIT:C3677	2	241900000	242193529	0.962	2.474
NCIT:C3677	3	0	900000	1.718	2.887
NCIT:C3677	3	900000	1900000	1.649	2.68
NCIT:C3677	3	1900000	2900000	1.787	2.749
NCIT:C3677	3	2900000	3900000	1.924	2.749
NCIT:C3677	3	3900000	4900000	2.062	2.955
NCIT:C3677	3	4900000	5900000	2.131	2.955
NCIT:C3677	3	5900000	6900000	1.718	3.299
NCIT:C3677	3	6900000	7900000	1.718	2.612
NCIT:C3677	3	7900000	8900000	2.062	2.749
NCIT:C3677	3	8900000	9900000	2.337	3.23
NCIT:C3677	3	9900000	10900000	2.543	3.162
NCIT:C3677	3	10900000	11900000	2.405	3.299
NCIT:C3677	3	11900000	12900000	3.162	3.368
NCIT:C3677	3	12900000	13900000	2.337	3.162
NCIT:C3677	3	13900000	14900000	2.749	3.093
NCIT:C3677	3	14900000	15900000	2.062	2.818
NCIT:C3677	3	15900000	16900000	1.924	3.78
NCIT:C3677	3	16900000	17900000	1.787	2.955
NCIT:C3677	3	17900000	18900000	1.856	3.024
NCIT:C3677	3	18900000	19900000	1.787	3.093
NCIT:C3677	3	19900000	20900000	1.856	3.024
NCIT:C3677	3	20900000	21900000	1.787	3.093
NCIT:C3677	3	21900000	22900000	1.856	3.093
NCIT:C3677	3	22900000	23900000	1.924	2.955
NCIT:C3677	3	23900000	24900000	1.787	3.093
NCIT:C3677	3	24900000	25900000	1.993	2.955
NCIT:C3677	3	25900000	26900000	1.718	3.093
NCIT:C3677	3	26900000	27900000	1.787	2.887
NCIT:C3677	3	27900000	28900000	1.787	3.024
NCIT:C3677	3	28900000	29900000	1.787	2.955
NCIT:C3677	3	29900000	30900000	2.199	2.955
NCIT:C3677	3	30900000	31900000	1.993	3.093
NCIT:C3677	3	31900000	32900000	1.924	3.162
NCIT:C3677	3	32900000	33900000	1.856	2.887
NCIT:C3677	3	33900000	34900000	1.924	2.818
NCIT:C3677	3	34900000	35900000	1.718	2.818
NCIT:C3677	3	35900000	36900000	1.787	2.818
NCIT:C3677	3	36900000	37900000	1.787	2.818
NCIT:C3677	3	37900000	38900000	1.856	2.955
NCIT:C3677	3	38900000	39900000	1.718	2.818
NCIT:C3677	3	39900000	40900000	1.856	2.749
NCIT:C3677	3	40900000	41900000	1.856	2.749
NCIT:C3677	3	41900000	42900000	1.924	2.818
NCIT:C3677	3	42900000	43900000	1.924	3.299
NCIT:C3677	3	43900000	44900000	1.787	3.162
NCIT:C3677	3	44900000	45900000	2.131	3.093
NCIT:C3677	3	45900000	46900000	2.062	3.643
NCIT:C3677	3	46900000	47900000	1.993	3.574
NCIT:C3677	3	47900000	48900000	2.405	3.436
NCIT:C3677	3	48900000	49900000	2.405	3.436
NCIT:C3677	3	49900000	50900000	2.612	3.849
NCIT:C3677	3	50900000	51900000	2.405	3.505
NCIT:C3677	3	51900000	52900000	2.199	3.368
NCIT:C3677	3	52900000	53900000	2.268	3.505
NCIT:C3677	3	53900000	54900000	2.062	3.093
NCIT:C3677	3	54900000	55900000	2.062	2.955
NCIT:C3677	3	55900000	56900000	1.856	3.23
NCIT:C3677	3	56900000	57900000	1.993	3.299
NCIT:C3677	3	57900000	58900000	2.199	3.436
NCIT:C3677	3	58900000	59900000	1.924	3.23
NCIT:C3677	3	59900000	60900000	1.993	3.574
NCIT:C3677	3	60900000	61900000	1.718	3.093
NCIT:C3677	3	61900000	62900000	1.993	2.887
NCIT:C3677	3	62900000	63900000	2.199	3.024
NCIT:C3677	3	63900000	64900000	1.993	3.093
NCIT:C3677	3	64900000	65900000	2.062	3.024
NCIT:C3677	3	65900000	66900000	1.856	2.887
NCIT:C3677	3	66900000	67900000	1.924	2.955
NCIT:C3677	3	67900000	68900000	4.261	3.093
NCIT:C3677	3	68900000	69900000	1.856	3.162
NCIT:C3677	3	69900000	70900000	1.924	2.887
NCIT:C3677	3	70900000	71900000	2.131	3.093
NCIT:C3677	3	71900000	72900000	1.993	2.543
NCIT:C3677	3	72900000	73900000	1.856	2.543
NCIT:C3677	3	73900000	74900000	1.993	2.474
NCIT:C3677	3	74900000	75900000	3.162	3.162
NCIT:C3677	3	75900000	76900000	2.199	2.818
NCIT:C3677	3	76900000	77900000	2.062	3.093
NCIT:C3677	3	77900000	78900000	1.856	3.024
NCIT:C3677	3	78900000	79900000	1.924	3.093
NCIT:C3677	3	79900000	80900000	1.924	3.093
NCIT:C3677	3	80900000	81900000	1.924	2.955
NCIT:C3677	3	81900000	82900000	2.062	2.955
NCIT:C3677	3	82900000	83900000	1.924	2.955
NCIT:C3677	3	83900000	84900000	2.199	3.093
NCIT:C3677	3	84900000	85900000	2.062	3.23
NCIT:C3677	3	85900000	86900000	2.062	3.024
NCIT:C3677	3	86900000	87900000	2.131	3.23
NCIT:C3677	3	87900000	88900000	1.237	3.093
NCIT:C3677	3	88900000	89900000	1.375	3.643
NCIT:C3677	3	89900000	90900000	1.375	3.162
NCIT:C3677	3	90900000	91900000	1.718	3.299
NCIT:C3677	3	91900000	92900000	1.718	2.68
NCIT:C3677	3	92900000	93900000	1.718	2.68
NCIT:C3677	3	93900000	94900000	1.718	2.612
NCIT:C3677	3	94900000	95900000	1.787	2.543
NCIT:C3677	3	95900000	96900000	1.787	2.543
NCIT:C3677	3	96900000	97900000	1.856	2.474
NCIT:C3677	3	97900000	98900000	1.924	2.405
NCIT:C3677	3	98900000	99900000	2.337	2.818
NCIT:C3677	3	99900000	100900000	2.543	2.268
NCIT:C3677	3	100900000	101900000	2.268	2.749
NCIT:C3677	3	101900000	102900000	2.268	2.612
NCIT:C3677	3	102900000	103900000	2.268	2.543
NCIT:C3677	3	103900000	104900000	2.749	2.749
NCIT:C3677	3	104900000	105900000	2.199	2.543
NCIT:C3677	3	105900000	106900000	2.199	2.405
NCIT:C3677	3	106900000	107900000	2.199	2.749
NCIT:C3677	3	107900000	108900000	2.268	2.131
NCIT:C3677	3	108900000	109900000	2.268	2.474
NCIT:C3677	3	109900000	110900000	2.199	2.474
NCIT:C3677	3	110900000	111900000	2.337	2.199
NCIT:C3677	3	111900000	112900000	2.543	2.405
NCIT:C3677	3	112900000	113900000	2.337	2.337
NCIT:C3677	3	113900000	114900000	2.199	2.405
NCIT:C3677	3	114900000	115900000	2.405	2.474
NCIT:C3677	3	115900000	116900000	2.337	2.405
NCIT:C3677	3	116900000	117900000	2.268	2.405
NCIT:C3677	3	117900000	118900000	2.337	2.337
NCIT:C3677	3	118900000	119900000	2.405	2.268
NCIT:C3677	3	119900000	120900000	2.337	2.131
NCIT:C3677	3	120900000	121900000	2.268	2.199
NCIT:C3677	3	121900000	122900000	2.405	2.337
NCIT:C3677	3	122900000	123900000	2.818	2.749
NCIT:C3677	3	123900000	124900000	2.68	2.405
NCIT:C3677	3	124900000	125900000	2.749	2.543
NCIT:C3677	3	125900000	126900000	2.543	2.612
NCIT:C3677	3	126900000	127900000	3.093	2.337
NCIT:C3677	3	127900000	128900000	2.887	2.612
NCIT:C3677	3	128900000	129900000	2.68	2.612
NCIT:C3677	3	129900000	130900000	3.436	3.162
NCIT:C3677	3	130900000	131900000	2.405	2.337
NCIT:C3677	3	131900000	132900000	2.062	2.474
NCIT:C3677	3	132900000	133900000	2.131	2.199
NCIT:C3677	3	133900000	134900000	2.337	2.268
NCIT:C3677	3	134900000	135900000	2.131	2.474
NCIT:C3677	3	135900000	136900000	2.131	2.543
NCIT:C3677	3	136900000	137900000	2.268	2.68
NCIT:C3677	3	137900000	138900000	2.405	2.887
NCIT:C3677	3	138900000	139900000	2.062	2.68
NCIT:C3677	3	139900000	140900000	2.337	2.749
NCIT:C3677	3	140900000	141900000	2.474	2.818
NCIT:C3677	3	141900000	142900000	2.543	3.23
NCIT:C3677	3	142900000	143900000	2.405	3.024
NCIT:C3677	3	143900000	144900000	2.887	3.162
NCIT:C3677	3	144900000	145900000	2.887	2.955
NCIT:C3677	3	145900000	146900000	2.818	2.955
NCIT:C3677	3	146900000	147900000	2.749	2.887
NCIT:C3677	3	147900000	148900000	2.749	2.818
NCIT:C3677	3	148900000	149900000	3.024	2.818
NCIT:C3677	3	149900000	150900000	2.955	2.474
NCIT:C3677	3	150900000	151900000	2.887	2.405
NCIT:C3677	3	151900000	152900000	2.887	2.337
NCIT:C3677	3	152900000	153900000	2.887	2.405
NCIT:C3677	3	153900000	154900000	2.818	2.268
NCIT:C3677	3	154900000	155900000	2.818	2.543
NCIT:C3677	3	155900000	156900000	2.887	2.337
NCIT:C3677	3	156900000	157900000	2.818	2.268
NCIT:C3677	3	157900000	158900000	2.818	2.337
NCIT:C3677	3	158900000	159900000	2.818	2.268
NCIT:C3677	3	159900000	160900000	2.887	2.337
NCIT:C3677	3	160900000	161900000	3.024	2.474
NCIT:C3677	3	161900000	162900000	6.117	4.192
NCIT:C3677	3	162900000	163900000	5.636	3.436
NCIT:C3677	3	163900000	164900000	2.818	2.887
NCIT:C3677	3	164900000	165900000	2.887	2.887
NCIT:C3677	3	165900000	166900000	2.749	2.887
NCIT:C3677	3	166900000	167900000	2.749	2.749
NCIT:C3677	3	167900000	168900000	2.818	2.612
NCIT:C3677	3	168900000	169900000	3.162	3.024
NCIT:C3677	3	169900000	170900000	2.818	2.543
NCIT:C3677	3	170900000	171900000	2.68	2.474
NCIT:C3677	3	171900000	172900000	2.749	2.749
NCIT:C3677	3	172900000	173900000	2.68	2.612
NCIT:C3677	3	173900000	174900000	2.612	2.887
NCIT:C3677	3	174900000	175900000	2.68	2.887
NCIT:C3677	3	175900000	176900000	2.543	2.887
NCIT:C3677	3	176900000	177900000	2.887	2.887
NCIT:C3677	3	177900000	178900000	2.612	2.68
NCIT:C3677	3	178900000	179900000	2.68	2.612
NCIT:C3677	3	179900000	180900000	2.474	2.405
NCIT:C3677	3	180900000	181900000	2.68	2.543
NCIT:C3677	3	181900000	182900000	2.543	2.474
NCIT:C3677	3	182900000	183900000	2.612	2.612
NCIT:C3677	3	183900000	184900000	3.162	3.024
NCIT:C3677	3	184900000	185900000	2.337	2.955
NCIT:C3677	3	185900000	186900000	2.474	3.024
NCIT:C3677	3	186900000	187900000	2.405	2.955
NCIT:C3677	3	187900000	188900000	2.199	2.818
NCIT:C3677	3	188900000	189900000	2.337	2.887
NCIT:C3677	3	189900000	190900000	2.199	3.024
NCIT:C3677	3	190900000	191900000	1.993	3.162
NCIT:C3677	3	191900000	192900000	1.993	3.162
NCIT:C3677	3	192900000	193900000	3.918	3.299
NCIT:C3677	3	193900000	194900000	2.337	3.162
NCIT:C3677	3	194900000	195900000	2.543	3.162
NCIT:C3677	3	195900000	196900000	2.199	3.23
NCIT:C3677	3	196900000	197900000	2.131	3.162
NCIT:C3677	3	197900000	198295559	2.131	2.749
NCIT:C3677	4	0	1000000	5.498	3.299
NCIT:C3677	4	1000000	2000000	4.261	3.436
NCIT:C3677	4	2000000	3000000	3.711	3.299
NCIT:C3677	4	3000000	4000000	4.467	3.23
NCIT:C3677	4	4000000	5000000	4.33	2.955
NCIT:C3677	4	5000000	6000000	3.849	3.024
NCIT:C3677	4	6000000	7000000	3.918	3.299
NCIT:C3677	4	7000000	8000000	3.78	3.299
NCIT:C3677	4	8000000	9000000	3.918	3.299
NCIT:C3677	4	9000000	10000000	4.88	3.23
NCIT:C3677	4	10000000	11000000	5.017	6.667
NCIT:C3677	4	11000000	12000000	3.368	2.68
NCIT:C3677	4	12000000	13000000	2.955	2.749
NCIT:C3677	4	13000000	14000000	3.093	2.818
NCIT:C3677	4	14000000	15000000	3.162	2.543
NCIT:C3677	4	15000000	16000000	3.093	2.612
NCIT:C3677	4	16000000	17000000	3.162	2.68
NCIT:C3677	4	17000000	18000000	3.093	2.749
NCIT:C3677	4	18000000	19000000	3.024	2.955
NCIT:C3677	4	19000000	20000000	2.887	3.162
NCIT:C3677	4	20000000	21000000	2.887	3.162
NCIT:C3677	4	21000000	22000000	2.955	3.23
NCIT:C3677	4	22000000	23000000	2.818	3.162
NCIT:C3677	4	23000000	24000000	3.23	3.162
NCIT:C3677	4	24000000	25000000	3.299	3.162
NCIT:C3677	4	25000000	26000000	3.574	3.23
NCIT:C3677	4	26000000	27000000	3.574	3.23
NCIT:C3677	4	27000000	28000000	3.505	3.368
NCIT:C3677	4	28000000	29000000	3.162	3.299
NCIT:C3677	4	29000000	30000000	3.23	3.505
NCIT:C3677	4	30000000	31000000	3.093	3.436
NCIT:C3677	4	31000000	32000000	3.23	3.505
NCIT:C3677	4	32000000	33000000	3.23	3.505
NCIT:C3677	4	33000000	34000000	3.162	3.643
NCIT:C3677	4	34000000	35000000	3.093	4.811
NCIT:C3677	4	35000000	36000000	3.436	3.505
NCIT:C3677	4	36000000	37000000	3.23	3.093
NCIT:C3677	4	37000000	38000000	4.124	3.093
NCIT:C3677	4	38000000	39000000	4.124	3.299
NCIT:C3677	4	39000000	40000000	3.711	3.299
NCIT:C3677	4	40000000	41000000	3.986	3.368
NCIT:C3677	4	41000000	42000000	3.299	3.23
NCIT:C3677	4	42000000	43000000	3.436	2.955
NCIT:C3677	4	43000000	44000000	3.024	2.749
NCIT:C3677	4	44000000	45000000	2.887	2.955
NCIT:C3677	4	45000000	46000000	3.024	2.749
NCIT:C3677	4	46000000	47000000	3.093	2.612
NCIT:C3677	4	47000000	48000000	3.23	2.818
NCIT:C3677	4	48000000	49000000	3.368	3.093
NCIT:C3677	4	49000000	50000000	2.887	3.162
NCIT:C3677	4	50000000	51000000	3.024	3.505
NCIT:C3677	4	51000000	52000000	2.955	3.505
NCIT:C3677	4	52000000	53000000	3.78	3.574
NCIT:C3677	4	53000000	54000000	4.055	3.299
NCIT:C3677	4	54000000	55000000	4.399	3.299
NCIT:C3677	4	55000000	56000000	3.78	3.23
NCIT:C3677	4	56000000	57000000	3.849	3.368
NCIT:C3677	4	57000000	58000000	3.78	3.505
NCIT:C3677	4	58000000	59000000	3.78	3.574
NCIT:C3677	4	59000000	60000000	3.986	3.643
NCIT:C3677	4	60000000	61000000	3.986	3.574
NCIT:C3677	4	61000000	62000000	3.918	3.711
NCIT:C3677	4	62000000	63000000	3.918	3.643
NCIT:C3677	4	63000000	64000000	3.986	3.986
NCIT:C3677	4	64000000	65000000	3.849	3.78
NCIT:C3677	4	65000000	66000000	3.849	3.78
NCIT:C3677	4	66000000	67000000	3.849	3.918
NCIT:C3677	4	67000000	68000000	3.78	3.849
NCIT:C3677	4	68000000	69000000	6.804	4.948
NCIT:C3677	4	69000000	70000000	3.78	4.33
NCIT:C3677	4	70000000	71000000	3.78	3.918
NCIT:C3677	4	71000000	72000000	3.918	3.711
NCIT:C3677	4	72000000	73000000	3.849	3.643
NCIT:C3677	4	73000000	74000000	4.124	3.368
NCIT:C3677	4	74000000	75000000	4.055	3.368
NCIT:C3677	4	75000000	76000000	3.849	3.093
NCIT:C3677	4	76000000	77000000	4.605	3.23
NCIT:C3677	4	77000000	78000000	4.124	3.368
NCIT:C3677	4	78000000	79000000	4.261	2.955
NCIT:C3677	4	79000000	80000000	4.124	3.093
NCIT:C3677	4	80000000	81000000	4.124	3.024
NCIT:C3677	4	81000000	82000000	4.261	3.093
NCIT:C3677	4	82000000	83000000	4.261	3.093
NCIT:C3677	4	83000000	84000000	4.261	3.093
NCIT:C3677	4	84000000	85000000	4.055	3.093
NCIT:C3677	4	85000000	86000000	4.192	3.093
NCIT:C3677	4	86000000	87000000	4.192	3.23
NCIT:C3677	4	87000000	88000000	4.192	3.23
NCIT:C3677	4	88000000	89000000	4.536	3.299
NCIT:C3677	4	89000000	90000000	4.399	3.505
NCIT:C3677	4	90000000	91000000	4.467	3.574
NCIT:C3677	4	91000000	92000000	4.399	3.574
NCIT:C3677	4	92000000	93000000	4.33	3.574
NCIT:C3677	4	93000000	94000000	4.399	3.505
NCIT:C3677	4	94000000	95000000	4.467	3.436
NCIT:C3677	4	95000000	96000000	4.33	3.505
NCIT:C3677	4	96000000	97000000	4.33	3.368
NCIT:C3677	4	97000000	98000000	4.33	3.368
NCIT:C3677	4	98000000	99000000	4.33	3.299
NCIT:C3677	4	99000000	100000000	4.467	3.368
NCIT:C3677	4	100000000	101000000	4.399	3.368
NCIT:C3677	4	101000000	102000000	4.467	3.505
NCIT:C3677	4	102000000	103000000	4.536	3.505
NCIT:C3677	4	103000000	104000000	4.467	3.436
NCIT:C3677	4	104000000	105000000	4.467	3.368
NCIT:C3677	4	105000000	106000000	4.605	3.368
NCIT:C3677	4	106000000	107000000	4.467	3.436
NCIT:C3677	4	107000000	108000000	4.742	3.918
NCIT:C3677	4	108000000	109000000	4.399	3.299
NCIT:C3677	4	109000000	110000000	4.399	3.299
NCIT:C3677	4	110000000	111000000	4.536	3.436
NCIT:C3677	4	111000000	112000000	4.399	3.368
NCIT:C3677	4	112000000	113000000	4.467	3.505
NCIT:C3677	4	113000000	114000000	4.605	3.436
NCIT:C3677	4	114000000	115000000	4.88	4.192
NCIT:C3677	4	115000000	116000000	4.605	3.574
NCIT:C3677	4	116000000	117000000	4.605	3.643
NCIT:C3677	4	117000000	118000000	4.605	3.643
NCIT:C3677	4	118000000	119000000	4.674	3.643
NCIT:C3677	4	119000000	120000000	4.674	3.368
NCIT:C3677	4	120000000	121000000	4.742	3.368
NCIT:C3677	4	121000000	122000000	4.811	3.368
NCIT:C3677	4	122000000	123000000	4.674	3.368
NCIT:C3677	4	123000000	124000000	4.674	3.368
NCIT:C3677	4	124000000	125000000	4.399	3.711
NCIT:C3677	4	125000000	126000000	4.536	3.711
NCIT:C3677	4	126000000	127000000	4.674	3.849
NCIT:C3677	4	127000000	128000000	4.399	3.78
NCIT:C3677	4	128000000	129000000	4.536	3.711
NCIT:C3677	4	129000000	130000000	4.399	3.711
NCIT:C3677	4	130000000	131000000	4.399	3.711
NCIT:C3677	4	131000000	132000000	4.536	3.849
NCIT:C3677	4	132000000	133000000	4.399	3.78
NCIT:C3677	4	133000000	134000000	4.399	3.78
NCIT:C3677	4	134000000	135000000	4.399	4.055
NCIT:C3677	4	135000000	136000000	4.399	4.192
NCIT:C3677	4	136000000	137000000	4.467	3.986
NCIT:C3677	4	137000000	138000000	4.399	4.055
NCIT:C3677	4	138000000	139000000	4.605	3.918
NCIT:C3677	4	139000000	140000000	5.086	3.505
NCIT:C3677	4	140000000	141000000	3.986	3.024
NCIT:C3677	4	141000000	142000000	3.574	3.093
NCIT:C3677	4	142000000	143000000	3.368	3.093
NCIT:C3677	4	143000000	144000000	3.711	3.23
NCIT:C3677	4	144000000	145000000	3.505	3.024
NCIT:C3677	4	145000000	146000000	3.368	3.024
NCIT:C3677	4	146000000	147000000	3.368	3.024
NCIT:C3677	4	147000000	148000000	3.299	3.093
NCIT:C3677	4	148000000	149000000	3.23	3.093
NCIT:C3677	4	149000000	150000000	3.23	3.024
NCIT:C3677	4	150000000	151000000	3.574	3.162
NCIT:C3677	4	151000000	152000000	3.505	3.918
NCIT:C3677	4	152000000	153000000	3.505	3.162
NCIT:C3677	4	153000000	154000000	3.78	3.162
NCIT:C3677	4	154000000	155000000	3.436	3.299
NCIT:C3677	4	155000000	156000000	3.574	3.505
NCIT:C3677	4	156000000	157000000	3.093	3.436
NCIT:C3677	4	157000000	158000000	3.162	3.505
NCIT:C3677	4	158000000	159000000	3.299	3.436
NCIT:C3677	4	159000000	160000000	3.093	3.436
NCIT:C3677	4	160000000	161000000	3.299	3.849
NCIT:C3677	4	161000000	162000000	3.23	3.711
NCIT:C3677	4	162000000	163000000	3.162	3.505
NCIT:C3677	4	163000000	164000000	3.093	3.505
NCIT:C3677	4	164000000	165000000	3.162	3.643
NCIT:C3677	4	165000000	166000000	3.093	3.78
NCIT:C3677	4	166000000	167000000	3.23	3.78
NCIT:C3677	4	167000000	168000000	3.162	3.711
NCIT:C3677	4	168000000	169000000	3.368	4.399
NCIT:C3677	4	169000000	170000000	3.299	3.436
NCIT:C3677	4	170000000	171000000	3.162	3.78
NCIT:C3677	4	171000000	172000000	4.261	3.78
NCIT:C3677	4	172000000	173000000	3.162	3.849
NCIT:C3677	4	173000000	174000000	3.093	3.574
NCIT:C3677	4	174000000	175000000	2.887	3.574
NCIT:C3677	4	175000000	176000000	2.887	3.574
NCIT:C3677	4	176000000	177000000	2.887	3.574
NCIT:C3677	4	177000000	178000000	2.887	3.505
NCIT:C3677	4	178000000	179000000	2.887	3.574
NCIT:C3677	4	179000000	180000000	2.887	3.574
NCIT:C3677	4	180000000	181000000	3.024	3.643
NCIT:C3677	4	181000000	182000000	2.955	3.436
NCIT:C3677	4	182000000	183000000	3.23	3.505
NCIT:C3677	4	183000000	184000000	3.093	3.574
NCIT:C3677	4	184000000	185000000	3.574	3.574
NCIT:C3677	4	185000000	186000000	3.093	3.505
NCIT:C3677	4	186000000	187000000	3.436	3.368
NCIT:C3677	4	187000000	188000000	3.23	3.986
NCIT:C3677	4	188000000	189000000	3.162	3.368
NCIT:C3677	4	189000000	190000000	3.849	3.986
NCIT:C3677	4	190000000	190214555	3.024	2.131
NCIT:C3677	5	0	800000	4.536	2.199
NCIT:C3677	5	800000	1800000	5.223	2.749
NCIT:C3677	5	1800000	2800000	4.33	2.268
NCIT:C3677	5	2800000	3800000	3.711	2.199
NCIT:C3677	5	3800000	4800000	3.574	1.649
NCIT:C3677	5	4800000	5800000	3.574	1.856
NCIT:C3677	5	5800000	6800000	3.643	1.924
NCIT:C3677	5	6800000	7800000	3.711	2.268
NCIT:C3677	5	7800000	8800000	3.643	2.268
NCIT:C3677	5	8800000	9800000	3.78	1.856
NCIT:C3677	5	9800000	10800000	3.78	2.131
NCIT:C3677	5	10800000	11800000	3.78	1.993
NCIT:C3677	5	11800000	12800000	3.643	1.993
NCIT:C3677	5	12800000	13800000	3.643	2.612
NCIT:C3677	5	13800000	14800000	3.849	1.856
NCIT:C3677	5	14800000	15800000	3.711	1.924
NCIT:C3677	5	15800000	16800000	4.124	2.405
NCIT:C3677	5	16800000	17800000	3.711	2.543
NCIT:C3677	5	17800000	18800000	4.261	2.474
NCIT:C3677	5	18800000	19800000	4.192	2.268
NCIT:C3677	5	19800000	20800000	4.124	2.474
NCIT:C3677	5	20800000	21800000	4.192	2.612
NCIT:C3677	5	21800000	22800000	4.192	2.612
NCIT:C3677	5	22800000	23800000	4.124	2.543
NCIT:C3677	5	23800000	24800000	4.124	2.68
NCIT:C3677	5	24800000	25800000	4.124	2.543
NCIT:C3677	5	25800000	26800000	4.124	2.543
NCIT:C3677	5	26800000	27800000	4.192	2.749
NCIT:C3677	5	27800000	28800000	4.192	2.68
NCIT:C3677	5	28800000	29800000	4.33	2.68
NCIT:C3677	5	29800000	30800000	4.124	2.268
NCIT:C3677	5	30800000	31800000	4.399	2.199
NCIT:C3677	5	31800000	32800000	4.536	1.856
NCIT:C3677	5	32800000	33800000	4.124	1.649
NCIT:C3677	5	33800000	34800000	4.192	1.649
NCIT:C3677	5	34800000	35800000	4.261	1.649
NCIT:C3677	5	35800000	36800000	4.124	1.649
NCIT:C3677	5	36800000	37800000	4.467	1.649
NCIT:C3677	5	37800000	38800000	4.055	1.512
NCIT:C3677	5	38800000	39800000	4.124	1.581
NCIT:C3677	5	39800000	40800000	4.192	1.512
NCIT:C3677	5	40800000	41800000	4.261	1.718
NCIT:C3677	5	41800000	42800000	4.124	1.649
NCIT:C3677	5	42800000	43800000	4.124	1.787
NCIT:C3677	5	43800000	44800000	4.055	1.718
NCIT:C3677	5	44800000	45800000	4.192	1.924
NCIT:C3677	5	45800000	46800000	3.505	3.368
NCIT:C3677	5	46800000	47800000	3.505	2.818
NCIT:C3677	5	47800000	48800000	3.23	2.749
NCIT:C3677	5	48800000	49800000	3.162	2.543
NCIT:C3677	5	49800000	50800000	4.124	2.68
NCIT:C3677	5	50800000	51800000	4.399	2.268
NCIT:C3677	5	51800000	52800000	4.467	2.612
NCIT:C3677	5	52800000	53800000	4.192	2.337
NCIT:C3677	5	53800000	54800000	4.33	2.199
NCIT:C3677	5	54800000	55800000	4.261	2.405
NCIT:C3677	5	55800000	56800000	4.055	2.543
NCIT:C3677	5	56800000	57800000	3.986	2.199
NCIT:C3677	5	57800000	58800000	5.43	2.268
NCIT:C3677	5	58800000	59800000	4.261	2.337
NCIT:C3677	5	59800000	60800000	4.124	2.474
NCIT:C3677	5	60800000	61800000	4.399	2.474
NCIT:C3677	5	61800000	62800000	4.399	2.543
NCIT:C3677	5	62800000	63800000	4.192	2.405
NCIT:C3677	5	63800000	64800000	4.261	2.405
NCIT:C3677	5	64800000	65800000	4.261	2.405
NCIT:C3677	5	65800000	66800000	4.467	2.474
NCIT:C3677	5	66800000	67800000	4.124	2.474
NCIT:C3677	5	67800000	68800000	4.192	2.405
NCIT:C3677	5	68800000	69800000	4.536	2.955
NCIT:C3677	5	69800000	70800000	4.124	2.887
NCIT:C3677	5	70800000	71800000	4.261	2.955
NCIT:C3677	5	71800000	72800000	4.124	2.612
NCIT:C3677	5	72800000	73800000	4.261	2.474
NCIT:C3677	5	73800000	74800000	4.33	2.612
NCIT:C3677	5	74800000	75800000	4.124	2.68
NCIT:C3677	5	75800000	76800000	4.948	3.024
NCIT:C3677	5	76800000	77800000	4.811	3.093
NCIT:C3677	5	77800000	78800000	4.811	3.093
NCIT:C3677	5	78800000	79800000	4.811	3.024
NCIT:C3677	5	79800000	80800000	5.086	3.093
NCIT:C3677	5	80800000	81800000	4.742	3.368
NCIT:C3677	5	81800000	82800000	4.88	3.024
NCIT:C3677	5	82800000	83800000	4.742	3.299
NCIT:C3677	5	83800000	84800000	4.811	3.368
NCIT:C3677	5	84800000	85800000	4.811	3.436
NCIT:C3677	5	85800000	86800000	4.88	3.574
NCIT:C3677	5	86800000	87800000	4.811	3.574
NCIT:C3677	5	87800000	88800000	4.811	3.505
NCIT:C3677	5	88800000	89800000	4.811	3.368
NCIT:C3677	5	89800000	90800000	4.948	3.505
NCIT:C3677	5	90800000	91800000	4.948	3.368
NCIT:C3677	5	91800000	92800000	5.017	3.299
NCIT:C3677	5	92800000	93800000	5.086	3.23
NCIT:C3677	5	93800000	94800000	5.017	3.162
NCIT:C3677	5	94800000	95800000	4.948	3.162
NCIT:C3677	5	95800000	96800000	5.017	3.024
NCIT:C3677	5	96800000	97800000	5.498	3.436
NCIT:C3677	5	97800000	98800000	5.43	3.505
NCIT:C3677	5	98800000	99800000	5.498	3.574
NCIT:C3677	5	99800000	100800000	5.361	3.849
NCIT:C3677	5	100800000	101800000	5.292	3.78
NCIT:C3677	5	101800000	102800000	5.361	3.643
NCIT:C3677	5	102800000	103800000	5.361	4.055
NCIT:C3677	5	103800000	104800000	5.223	3.986
NCIT:C3677	5	104800000	105800000	5.292	3.986
NCIT:C3677	5	105800000	106800000	5.292	3.849
NCIT:C3677	5	106800000	107800000	5.43	3.918
NCIT:C3677	5	107800000	108800000	5.292	3.78
NCIT:C3677	5	108800000	109800000	5.292	3.711
NCIT:C3677	5	109800000	110800000	5.292	3.643
NCIT:C3677	5	110800000	111800000	4.811	3.505
NCIT:C3677	5	111800000	112800000	4.88	3.23
NCIT:C3677	5	112800000	113800000	4.88	3.436
NCIT:C3677	5	113800000	114800000	4.811	2.955
NCIT:C3677	5	114800000	115800000	4.811	3.024
NCIT:C3677	5	115800000	116800000	4.88	3.024
NCIT:C3677	5	116800000	117800000	4.536	3.093
NCIT:C3677	5	117800000	118800000	4.674	3.162
NCIT:C3677	5	118800000	119800000	4.88	3.23
NCIT:C3677	5	119800000	120800000	4.674	3.436
NCIT:C3677	5	120800000	121800000	4.742	3.436
NCIT:C3677	5	121800000	122800000	4.536	3.368
NCIT:C3677	5	122800000	123800000	4.467	2.749
NCIT:C3677	5	123800000	124800000	4.467	2.612
NCIT:C3677	5	124800000	125800000	4.467	2.612
NCIT:C3677	5	125800000	126800000	4.467	2.818
NCIT:C3677	5	126800000	127800000	4.742	3.024
NCIT:C3677	5	127800000	128800000	5.155	2.887
NCIT:C3677	5	128800000	129800000	4.399	2.749
NCIT:C3677	5	129800000	130800000	4.536	2.955
NCIT:C3677	5	130800000	131800000	3.918	2.612
NCIT:C3677	5	131800000	132800000	4.261	2.543
NCIT:C3677	5	132800000	133800000	4.33	2.749
NCIT:C3677	5	133800000	134800000	4.467	3.024
NCIT:C3677	5	134800000	135800000	4.399	3.574
NCIT:C3677	5	135800000	136800000	4.33	2.955
NCIT:C3677	5	136800000	137800000	4.192	2.612
NCIT:C3677	5	137800000	138800000	3.986	2.887
NCIT:C3677	5	138800000	139800000	4.124	2.887
NCIT:C3677	5	139800000	140800000	4.399	3.162
NCIT:C3677	5	140800000	141800000	4.399	3.368
NCIT:C3677	5	141800000	142800000	4.33	2.818
NCIT:C3677	5	142800000	143800000	4.192	2.68
NCIT:C3677	5	143800000	144800000	3.643	2.612
NCIT:C3677	5	144800000	145800000	3.505	2.474
NCIT:C3677	5	145800000	146800000	3.918	2.543
NCIT:C3677	5	146800000	147800000	3.574	2.337
NCIT:C3677	5	147800000	148800000	3.711	2.405
NCIT:C3677	5	148800000	149800000	3.849	2.474
NCIT:C3677	5	149800000	150800000	4.948	2.749
NCIT:C3677	5	150800000	151800000	3.643	2.818
NCIT:C3677	5	151800000	152800000	3.711	3.093
NCIT:C3677	5	152800000	153800000	3.711	2.199
NCIT:C3677	5	153800000	154800000	3.78	2.337
NCIT:C3677	5	154800000	155800000	3.643	2.337
NCIT:C3677	5	155800000	156800000	3.918	2.68
NCIT:C3677	5	156800000	157800000	3.711	2.405
NCIT:C3677	5	157800000	158800000	3.574	2.543
NCIT:C3677	5	158800000	159800000	3.505	2.268
NCIT:C3677	5	159800000	160800000	4.055	2.749
NCIT:C3677	5	160800000	161800000	3.643	2.68
NCIT:C3677	5	161800000	162800000	3.574	2.68
NCIT:C3677	5	162800000	163800000	3.78	2.818
NCIT:C3677	5	163800000	164800000	3.574	2.749
NCIT:C3677	5	164800000	165800000	3.505	2.749
NCIT:C3677	5	165800000	166800000	3.505	2.887
NCIT:C3677	5	166800000	167800000	3.78	2.68
NCIT:C3677	5	167800000	168800000	3.643	2.68
NCIT:C3677	5	168800000	169800000	3.436	2.955
NCIT:C3677	5	169800000	170800000	3.711	2.612
NCIT:C3677	5	170800000	171800000	3.574	2.887
NCIT:C3677	5	171800000	172800000	3.78	2.749
NCIT:C3677	5	172800000	173800000	3.78	2.68
NCIT:C3677	5	173800000	174800000	3.711	2.543
NCIT:C3677	5	174800000	175800000	3.78	2.68
NCIT:C3677	5	175800000	176800000	3.711	2.887
NCIT:C3677	5	176800000	177800000	4.124	2.818
NCIT:C3677	5	177800000	178800000	4.192	2.749
NCIT:C3677	5	178800000	179800000	3.849	2.749
NCIT:C3677	5	179800000	180800000	3.711	2.955
NCIT:C3677	5	180800000	181538259	3.78	3.436
NCIT:C3677	6	0	800000	2.474	2.68
NCIT:C3677	6	800000	1800000	2.199	2.68
NCIT:C3677	6	1800000	2800000	1.718	2.474
NCIT:C3677	6	2800000	3800000	1.993	2.474
NCIT:C3677	6	3800000	4800000	1.718	2.474
NCIT:C3677	6	4800000	5800000	1.649	2.337
NCIT:C3677	6	5800000	6800000	1.924	2.543
NCIT:C3677	6	6800000	7800000	2.268	2.405
NCIT:C3677	6	7800000	8800000	2.131	3.162
NCIT:C3677	6	8800000	9800000	1.512	3.024
NCIT:C3677	6	9800000	10800000	1.718	3.162
NCIT:C3677	6	10800000	11800000	1.856	2.543
NCIT:C3677	6	11800000	12800000	1.993	2.474
NCIT:C3677	6	12800000	13800000	1.787	2.474
NCIT:C3677	6	13800000	14800000	1.787	2.337
NCIT:C3677	6	14800000	15800000	1.924	2.405
NCIT:C3677	6	15800000	16800000	1.924	2.062
NCIT:C3677	6	16800000	17800000	1.856	2.199
NCIT:C3677	6	17800000	18800000	1.993	2.199
NCIT:C3677	6	18800000	19800000	1.718	2.405
NCIT:C3677	6	19800000	20800000	1.718	2.131
NCIT:C3677	6	20800000	21800000	1.856	2.062
NCIT:C3677	6	21800000	22800000	1.787	2.268
NCIT:C3677	6	22800000	23800000	1.718	2.405
NCIT:C3677	6	23800000	24800000	1.718	2.199
NCIT:C3677	6	24800000	25800000	2.062	2.268
NCIT:C3677	6	25800000	26800000	2.887	2.612
NCIT:C3677	6	26800000	27800000	2.818	2.474
NCIT:C3677	6	27800000	28800000	2.337	2.268
NCIT:C3677	6	28800000	29800000	2.268	2.131
NCIT:C3677	6	29800000	30800000	3.849	2.818
NCIT:C3677	6	30800000	31800000	2.955	3.299
NCIT:C3677	6	31800000	32800000	4.467	3.643
NCIT:C3677	6	32800000	33800000	3.024	2.268
NCIT:C3677	6	33800000	34800000	3.024	2.337
NCIT:C3677	6	34800000	35800000	2.543	2.474
NCIT:C3677	6	35800000	36800000	2.749	2.337
NCIT:C3677	6	36800000	37800000	2.405	2.199
NCIT:C3677	6	37800000	38800000	2.337	2.131
NCIT:C3677	6	38800000	39800000	2.337	2.062
NCIT:C3677	6	39800000	40800000	2.337	2.337
NCIT:C3677	6	40800000	41800000	2.68	2.199
NCIT:C3677	6	41800000	42800000	2.818	2.199
NCIT:C3677	6	42800000	43800000	2.405	2.131
NCIT:C3677	6	43800000	44800000	2.474	2.268
NCIT:C3677	6	44800000	45800000	2.337	2.268
NCIT:C3677	6	45800000	46800000	1.924	1.856
NCIT:C3677	6	46800000	47800000	1.856	1.856
NCIT:C3677	6	47800000	48800000	1.649	1.856
NCIT:C3677	6	48800000	49800000	1.581	1.993
NCIT:C3677	6	49800000	50800000	1.581	2.062
NCIT:C3677	6	50800000	51800000	1.718	1.856
NCIT:C3677	6	51800000	52800000	1.856	1.993
NCIT:C3677	6	52800000	53800000	1.856	2.199
NCIT:C3677	6	53800000	54800000	2.268	2.405
NCIT:C3677	6	54800000	55800000	1.787	1.993
NCIT:C3677	6	55800000	56800000	1.718	2.062
NCIT:C3677	6	56800000	57800000	1.649	2.131
NCIT:C3677	6	57800000	58800000	1.512	1.924
NCIT:C3677	6	58800000	59800000	1.443	1.718
NCIT:C3677	6	59800000	60800000	1.856	2.612
NCIT:C3677	6	60800000	61800000	1.924	2.612
NCIT:C3677	6	61800000	62800000	1.512	2.749
NCIT:C3677	6	62800000	63800000	2.818	3.299
NCIT:C3677	6	63800000	64800000	2.887	3.986
NCIT:C3677	6	64800000	65800000	2.887	3.368
NCIT:C3677	6	65800000	66800000	2.818	3.711
NCIT:C3677	6	66800000	67800000	2.818	3.162
NCIT:C3677	6	67800000	68800000	2.887	3.299
NCIT:C3677	6	68800000	69800000	3.024	3.093
NCIT:C3677	6	69800000	70800000	3.024	3.024
NCIT:C3677	6	70800000	71800000	2.955	3.093
NCIT:C3677	6	71800000	72800000	2.955	2.955
NCIT:C3677	6	72800000	73800000	3.093	3.23
NCIT:C3677	6	73800000	74800000	2.818	3.368
NCIT:C3677	6	74800000	75800000	2.887	3.093
NCIT:C3677	6	75800000	76800000	3.024	4.055
NCIT:C3677	6	76800000	77800000	2.818	3.436
NCIT:C3677	6	77800000	78800000	3.024	5.292
NCIT:C3677	6	78800000	79800000	2.955	3.368
NCIT:C3677	6	79800000	80800000	2.955	3.78
NCIT:C3677	6	80800000	81800000	2.955	3.299
NCIT:C3677	6	81800000	82800000	2.955	3.162
NCIT:C3677	6	82800000	83800000	2.818	3.024
NCIT:C3677	6	83800000	84800000	2.955	3.093
NCIT:C3677	6	84800000	85800000	3.093	3.299
NCIT:C3677	6	85800000	86800000	2.818	3.162
NCIT:C3677	6	86800000	87800000	2.818	3.505
NCIT:C3677	6	87800000	88800000	2.68	3.505
NCIT:C3677	6	88800000	89800000	2.612	3.505
NCIT:C3677	6	89800000	90800000	2.818	3.574
NCIT:C3677	6	90800000	91800000	2.612	3.643
NCIT:C3677	6	91800000	92800000	2.68	3.711
NCIT:C3677	6	92800000	93800000	2.749	3.849
NCIT:C3677	6	93800000	94800000	2.818	3.711
NCIT:C3677	6	94800000	95800000	2.955	3.643
NCIT:C3677	6	95800000	96800000	2.818	3.643
NCIT:C3677	6	96800000	97800000	2.749	3.643
NCIT:C3677	6	97800000	98800000	2.68	3.643
NCIT:C3677	6	98800000	99800000	2.887	3.574
NCIT:C3677	6	99800000	100800000	2.749	3.643
NCIT:C3677	6	100800000	101800000	2.68	3.643
NCIT:C3677	6	101800000	102800000	2.68	3.711
NCIT:C3677	6	102800000	103800000	3.574	4.88
NCIT:C3677	6	103800000	104800000	2.543	3.78
NCIT:C3677	6	104800000	105800000	2.955	3.918
NCIT:C3677	6	105800000	106800000	3.024	4.055
NCIT:C3677	6	106800000	107800000	2.68	3.643
NCIT:C3677	6	107800000	108800000	2.612	3.574
NCIT:C3677	6	108800000	109800000	3.299	3.643
NCIT:C3677	6	109800000	110800000	2.749	3.711
NCIT:C3677	6	110800000	111800000	2.749	3.643
NCIT:C3677	6	111800000	112800000	2.612	3.78
NCIT:C3677	6	112800000	113800000	2.612	3.78
NCIT:C3677	6	113800000	114800000	2.818	4.33
NCIT:C3677	6	114800000	115800000	2.543	4.33
NCIT:C3677	6	115800000	116800000	2.68	3.986
NCIT:C3677	6	116800000	117800000	2.612	3.986
NCIT:C3677	6	117800000	118800000	2.68	3.986
NCIT:C3677	6	118800000	119800000	2.68	3.986
NCIT:C3677	6	119800000	120800000	2.612	4.124
NCIT:C3677	6	120800000	121800000	2.68	4.055
NCIT:C3677	6	121800000	122800000	2.818	4.055
NCIT:C3677	6	122800000	123800000	2.887	3.986
NCIT:C3677	6	123800000	124800000	2.887	4.055
NCIT:C3677	6	124800000	125800000	2.749	3.918
NCIT:C3677	6	125800000	126800000	2.887	4.124
NCIT:C3677	6	126800000	127800000	2.68	4.055
NCIT:C3677	6	127800000	128800000	2.887	4.055
NCIT:C3677	6	128800000	129800000	2.818	3.918
NCIT:C3677	6	129800000	130800000	2.749	3.986
NCIT:C3677	6	130800000	131800000	2.268	3.574
NCIT:C3677	6	131800000	132800000	2.131	3.505
NCIT:C3677	6	132800000	133800000	2.131	3.78
NCIT:C3677	6	133800000	134800000	2.199	4.192
NCIT:C3677	6	134800000	135800000	2.887	3.78
NCIT:C3677	6	135800000	136800000	2.199	3.711
NCIT:C3677	6	136800000	137800000	2.543	3.711
NCIT:C3677	6	137800000	138800000	2.405	3.643
NCIT:C3677	6	138800000	139800000	2.405	3.711
NCIT:C3677	6	139800000	140800000	2.199	3.711
NCIT:C3677	6	140800000	141800000	2.199	3.986
NCIT:C3677	6	141800000	142800000	2.199	3.849
NCIT:C3677	6	142800000	143800000	2.405	3.711
NCIT:C3677	6	143800000	144800000	2.199	3.643
NCIT:C3677	6	144800000	145800000	2.199	3.574
NCIT:C3677	6	145800000	146800000	2.199	3.643
NCIT:C3677	6	146800000	147800000	2.337	3.643
NCIT:C3677	6	147800000	148800000	2.405	3.849
NCIT:C3677	6	148800000	149800000	3.093	3.849
NCIT:C3677	6	149800000	150800000	2.268	3.986
NCIT:C3677	6	150800000	151800000	1.993	3.986
NCIT:C3677	6	151800000	152800000	1.924	3.918
NCIT:C3677	6	152800000	153800000	1.924	4.261
NCIT:C3677	6	153800000	154800000	1.856	3.849
NCIT:C3677	6	154800000	155800000	1.924	3.78
NCIT:C3677	6	155800000	156800000	1.993	3.711
NCIT:C3677	6	156800000	157800000	2.131	3.643
NCIT:C3677	6	157800000	158800000	2.268	3.78
NCIT:C3677	6	158800000	159800000	2.749	3.918
NCIT:C3677	6	159800000	160800000	3.093	3.849
NCIT:C3677	6	160800000	161800000	1.924	3.849
NCIT:C3677	6	161800000	162800000	1.649	4.467
NCIT:C3677	6	162800000	163800000	1.787	3.986
NCIT:C3677	6	163800000	164800000	1.718	4.124
NCIT:C3677	6	164800000	165800000	1.924	5.361
NCIT:C3677	6	165800000	166800000	1.993	4.192
NCIT:C3677	6	166800000	167800000	1.993	4.192
NCIT:C3677	6	167800000	168800000	2.199	4.192
NCIT:C3677	6	168800000	169800000	2.131	4.399
NCIT:C3677	6	169800000	170805979	2.131	4.811
NCIT:C3677	7	0	100000	4.261	0.687
NCIT:C3677	7	100000	1100000	4.88	1.512
NCIT:C3677	7	1100000	2100000	5.636	1.375
NCIT:C3677	7	2100000	3100000	5.773	1.512
NCIT:C3677	7	3100000	4100000	5.361	1.375
NCIT:C3677	7	4100000	5100000	5.223	1.512
NCIT:C3677	7	5100000	6100000	5.498	1.306
NCIT:C3677	7	6100000	7100000	5.567	1.512
NCIT:C3677	7	7100000	8100000	6.323	1.168
NCIT:C3677	7	8100000	9100000	5.773	1.787
NCIT:C3677	7	9100000	10100000	5.704	1.649
NCIT:C3677	7	10100000	11100000	5.498	1.787
NCIT:C3677	7	11100000	12100000	5.636	1.924
NCIT:C3677	7	12100000	13100000	5.636	1.856
NCIT:C3677	7	13100000	14100000	5.498	1.924
NCIT:C3677	7	14100000	15100000	5.498	1.649
NCIT:C3677	7	15100000	16100000	5.773	1.649
NCIT:C3677	7	16100000	17100000	5.773	1.649
NCIT:C3677	7	17100000	18100000	5.567	1.649
NCIT:C3677	7	18100000	19100000	5.498	1.718
NCIT:C3677	7	19100000	20100000	5.773	1.718
NCIT:C3677	7	20100000	21100000	6.254	1.512
NCIT:C3677	7	21100000	22100000	5.842	1.443
NCIT:C3677	7	22100000	23100000	6.117	1.306
NCIT:C3677	7	23100000	24100000	6.323	0.962
NCIT:C3677	7	24100000	25100000	6.254	0.893
NCIT:C3677	7	25100000	26100000	6.529	1.031
NCIT:C3677	7	26100000	27100000	6.392	1.031
NCIT:C3677	7	27100000	28100000	6.598	0.962
NCIT:C3677	7	28100000	29100000	6.254	0.825
NCIT:C3677	7	29100000	30100000	6.117	0.962
NCIT:C3677	7	30100000	31100000	5.911	0.962
NCIT:C3677	7	31100000	32100000	5.842	0.962
NCIT:C3677	7	32100000	33100000	5.636	0.962
NCIT:C3677	7	33100000	34100000	5.567	0.893
NCIT:C3677	7	34100000	35100000	5.567	0.893
NCIT:C3677	7	35100000	36100000	5.43	1.031
NCIT:C3677	7	36100000	37100000	5.498	0.893
NCIT:C3677	7	37100000	38100000	5.43	0.962
NCIT:C3677	7	38100000	39100000	5.636	1.031
NCIT:C3677	7	39100000	40100000	5.567	0.962
NCIT:C3677	7	40100000	41100000	5.498	0.962
NCIT:C3677	7	41100000	42100000	5.498	0.893
NCIT:C3677	7	42100000	43100000	5.498	0.962
NCIT:C3677	7	43100000	44100000	5.773	1.168
NCIT:C3677	7	44100000	45100000	5.773	1.375
NCIT:C3677	7	45100000	46100000	5.636	1.237
NCIT:C3677	7	46100000	47100000	5.704	0.825
NCIT:C3677	7	47100000	48100000	5.43	0.962
NCIT:C3677	7	48100000	49100000	5.086	1.237
NCIT:C3677	7	49100000	50100000	5.017	0.825
NCIT:C3677	7	50100000	51100000	5.086	1.031
NCIT:C3677	7	51100000	52100000	5.223	0.825
NCIT:C3677	7	52100000	53100000	5.155	0.825
NCIT:C3677	7	53100000	54100000	5.292	0.825
NCIT:C3677	7	54100000	55100000	5.43	0.825
NCIT:C3677	7	55100000	56100000	5.43	1.512
NCIT:C3677	7	56100000	57100000	5.017	1.443
NCIT:C3677	7	57100000	58100000	5.155	2.131
NCIT:C3677	7	58100000	59100000	4.811	1.512
NCIT:C3677	7	59100000	60100000	5.223	1.718
NCIT:C3677	7	60100000	61100000	5.086	1.718
NCIT:C3677	7	61100000	62100000	5.223	1.856
NCIT:C3677	7	62100000	63100000	5.498	1.856
NCIT:C3677	7	63100000	64100000	5.43	1.443
NCIT:C3677	7	64100000	65100000	5.43	1.443
NCIT:C3677	7	65100000	66100000	5.43	1.787
NCIT:C3677	7	66100000	67100000	5.43	1.649
NCIT:C3677	7	67100000	68100000	5.567	1.649
NCIT:C3677	7	68100000	69100000	5.567	1.787
NCIT:C3677	7	69100000	70100000	5.636	1.787
NCIT:C3677	7	70100000	71100000	5.704	3.436
NCIT:C3677	7	71100000	72100000	5.911	1.856
NCIT:C3677	7	72100000	73100000	6.048	1.924
NCIT:C3677	7	73100000	74100000	6.46	1.993
NCIT:C3677	7	74100000	75100000	6.117	1.993
NCIT:C3677	7	75100000	76100000	6.186	2.062
NCIT:C3677	7	76100000	77100000	6.323	1.787
NCIT:C3677	7	77100000	78100000	6.667	1.512
NCIT:C3677	7	78100000	79100000	6.323	1.1
NCIT:C3677	7	79100000	80100000	6.254	1.1
NCIT:C3677	7	80100000	81100000	6.46	1.168
NCIT:C3677	7	81100000	82100000	6.254	1.237
NCIT:C3677	7	82100000	83100000	6.254	1.237
NCIT:C3677	7	83100000	84100000	6.254	1.306
NCIT:C3677	7	84100000	85100000	6.186	1.306
NCIT:C3677	7	85100000	86100000	6.254	1.306
NCIT:C3677	7	86100000	87100000	6.254	1.306
NCIT:C3677	7	87100000	88100000	6.117	1.443
NCIT:C3677	7	88100000	89100000	6.392	1.1
NCIT:C3677	7	89100000	90100000	6.392	1.375
NCIT:C3677	7	90100000	91100000	6.392	1.031
NCIT:C3677	7	91100000	92100000	6.117	1.306
NCIT:C3677	7	92100000	93100000	6.186	1.168
NCIT:C3677	7	93100000	94100000	6.117	1.306
NCIT:C3677	7	94100000	95100000	6.117	1.237
NCIT:C3677	7	95100000	96100000	6.323	1.168
NCIT:C3677	7	96100000	97100000	6.117	1.237
NCIT:C3677	7	97100000	98100000	6.735	1.718
NCIT:C3677	7	98100000	99100000	6.392	2.199
NCIT:C3677	7	99100000	100100000	6.804	1.856
NCIT:C3677	7	100100000	101100000	6.942	2.131
NCIT:C3677	7	101100000	102100000	7.079	1.993
NCIT:C3677	7	102100000	103100000	6.529	1.993
NCIT:C3677	7	103100000	104100000	5.773	1.581
NCIT:C3677	7	104100000	105100000	5.773	1.375
NCIT:C3677	7	105100000	106100000	5.842	1.512
NCIT:C3677	7	106100000	107100000	5.773	1.306
NCIT:C3677	7	107100000	108100000	6.117	1.443
NCIT:C3677	7	108100000	109100000	6.323	1.443
NCIT:C3677	7	109100000	110100000	6.117	2.199
NCIT:C3677	7	110100000	111100000	6.048	1.856
NCIT:C3677	7	111100000	112100000	5.979	1.787
NCIT:C3677	7	112100000	113100000	5.979	1.512
NCIT:C3677	7	113100000	114100000	5.979	1.581
NCIT:C3677	7	114100000	115100000	5.979	1.649
NCIT:C3677	7	115100000	116100000	5.979	1.581
NCIT:C3677	7	116100000	117100000	6.254	1.581
NCIT:C3677	7	117100000	118100000	6.323	1.581
NCIT:C3677	7	118100000	119100000	6.048	1.512
NCIT:C3677	7	119100000	120100000	6.117	1.649
NCIT:C3677	7	120100000	121100000	6.186	1.512
NCIT:C3677	7	121100000	122100000	6.186	1.512
NCIT:C3677	7	122100000	123100000	6.117	1.512
NCIT:C3677	7	123100000	124100000	6.186	1.512
NCIT:C3677	7	124100000	125100000	6.048	1.512
NCIT:C3677	7	125100000	126100000	6.048	1.512
NCIT:C3677	7	126100000	127100000	6.942	2.199
NCIT:C3677	7	127100000	128100000	5.567	1.443
NCIT:C3677	7	128100000	129100000	5.636	1.375
NCIT:C3677	7	129100000	130100000	5.292	1.306
NCIT:C3677	7	130100000	131100000	5.498	1.375
NCIT:C3677	7	131100000	132100000	5.704	1.375
NCIT:C3677	7	132100000	133100000	5.567	1.1
NCIT:C3677	7	133100000	134100000	5.361	1.031
NCIT:C3677	7	134100000	135100000	5.43	1.718
NCIT:C3677	7	135100000	136100000	5.223	1.237
NCIT:C3677	7	136100000	137100000	5.292	1.237
NCIT:C3677	7	137100000	138100000	5.292	1.512
NCIT:C3677	7	138100000	139100000	5.155	1.443
NCIT:C3677	7	139100000	140100000	5.155	1.443
NCIT:C3677	7	140100000	141100000	5.086	1.512
NCIT:C3677	7	141100000	142100000	5.43	2.405
NCIT:C3677	7	142100000	143100000	6.186	1.993
NCIT:C3677	7	143100000	144100000	5.842	1.787
NCIT:C3677	7	144100000	145100000	5.636	1.581
NCIT:C3677	7	145100000	146100000	5.773	1.512
NCIT:C3677	7	146100000	147100000	4.948	1.512
NCIT:C3677	7	147100000	148100000	5.086	1.443
NCIT:C3677	7	148100000	149100000	5.498	1.375
NCIT:C3677	7	149100000	150100000	5.704	1.443
NCIT:C3677	7	150100000	151100000	6.048	1.581
NCIT:C3677	7	151100000	152100000	5.979	1.581
NCIT:C3677	7	152100000	153100000	5.636	1.581
NCIT:C3677	7	153100000	154100000	5.773	1.375
NCIT:C3677	7	154100000	155100000	5.773	1.924
NCIT:C3677	7	155100000	156100000	6.323	1.787
NCIT:C3677	7	156100000	157100000	5.911	1.649
NCIT:C3677	7	157100000	158100000	6.254	1.856
NCIT:C3677	7	158100000	159100000	6.46	1.787
NCIT:C3677	7	159100000	159345973	2.749	0.481
NCIT:C3677	8	0	200000	2.612	3.436
NCIT:C3677	8	200000	1200000	3.505	5.155
NCIT:C3677	8	1200000	2200000	3.368	4.261
NCIT:C3677	8	2200000	3200000	3.093	4.33
NCIT:C3677	8	3200000	4200000	3.23	4.811
NCIT:C3677	8	4200000	5200000	3.299	4.674
NCIT:C3677	8	5200000	6200000	3.23	4.33
NCIT:C3677	8	6200000	7200000	4.124	4.742
NCIT:C3677	8	7200000	8200000	5.017	5.361
NCIT:C3677	8	8200000	9200000	3.986	4.536
NCIT:C3677	8	9200000	10200000	3.024	4.605
NCIT:C3677	8	10200000	11200000	3.162	4.536
NCIT:C3677	8	11200000	12200000	3.849	4.536
NCIT:C3677	8	12200000	13200000	4.33	5.017
NCIT:C3677	8	13200000	14200000	3.299	4.124
NCIT:C3677	8	14200000	15200000	3.093	4.192
NCIT:C3677	8	15200000	16200000	3.162	4.674
NCIT:C3677	8	16200000	17200000	3.024	4.261
NCIT:C3677	8	17200000	18200000	3.23	3.918
NCIT:C3677	8	18200000	19200000	3.162	3.918
NCIT:C3677	8	19200000	20200000	3.024	3.368
NCIT:C3677	8	20200000	21200000	3.23	3.436
NCIT:C3677	8	21200000	22200000	3.643	3.711
NCIT:C3677	8	22200000	23200000	3.368	3.711
NCIT:C3677	8	23200000	24200000	3.162	3.643
NCIT:C3677	8	24200000	25200000	2.955	3.986
NCIT:C3677	8	25200000	26200000	3.024	3.505
NCIT:C3677	8	26200000	27200000	3.024	3.436
NCIT:C3677	8	27200000	28200000	3.368	3.643
NCIT:C3677	8	28200000	29200000	3.23	3.299
NCIT:C3677	8	29200000	30200000	3.23	3.368
NCIT:C3677	8	30200000	31200000	2.955	2.887
NCIT:C3677	8	31200000	32200000	2.818	2.818
NCIT:C3677	8	32200000	33200000	3.162	2.749
NCIT:C3677	8	33200000	34200000	3.23	2.68
NCIT:C3677	8	34200000	35200000	3.093	2.543
NCIT:C3677	8	35200000	36200000	2.955	2.405
NCIT:C3677	8	36200000	37200000	3.299	2.405
NCIT:C3677	8	37200000	38200000	3.643	2.474
NCIT:C3677	8	38200000	39200000	3.986	3.093
NCIT:C3677	8	39200000	40200000	4.88	3.505
NCIT:C3677	8	40200000	41200000	3.162	2.405
NCIT:C3677	8	41200000	42200000	3.299	2.062
NCIT:C3677	8	42200000	43200000	3.299	1.924
NCIT:C3677	8	43200000	44200000	2.749	1.787
NCIT:C3677	8	44200000	45200000	2.749	1.718
NCIT:C3677	8	45200000	46200000	4.055	1.512
NCIT:C3677	8	46200000	47200000	4.192	1.649
NCIT:C3677	8	47200000	48200000	4.33	1.718
NCIT:C3677	8	48200000	49200000	4.261	1.718
NCIT:C3677	8	49200000	50200000	4.399	1.856
NCIT:C3677	8	50200000	51200000	4.399	1.718
NCIT:C3677	8	51200000	52200000	4.467	1.718
NCIT:C3677	8	52200000	53200000	4.674	1.787
NCIT:C3677	8	53200000	54200000	4.467	1.787
NCIT:C3677	8	54200000	55200000	4.467	1.649
NCIT:C3677	8	55200000	56200000	4.742	1.924
NCIT:C3677	8	56200000	57200000	4.88	1.924
NCIT:C3677	8	57200000	58200000	5.017	1.993
NCIT:C3677	8	58200000	59200000	4.674	1.581
NCIT:C3677	8	59200000	60200000	4.742	1.512
NCIT:C3677	8	60200000	61200000	4.88	1.512
NCIT:C3677	8	61200000	62200000	4.88	1.581
NCIT:C3677	8	62200000	63200000	4.742	1.718
NCIT:C3677	8	63200000	64200000	4.742	1.787
NCIT:C3677	8	64200000	65200000	4.742	1.649
NCIT:C3677	8	65200000	66200000	5.086	1.856
NCIT:C3677	8	66200000	67200000	5.017	1.856
NCIT:C3677	8	67200000	68200000	5.086	1.856
NCIT:C3677	8	68200000	69200000	5.086	1.649
NCIT:C3677	8	69200000	70200000	5.086	1.787
NCIT:C3677	8	70200000	71200000	5.086	1.856
NCIT:C3677	8	71200000	72200000	5.086	2.062
NCIT:C3677	8	72200000	73200000	5.086	1.718
NCIT:C3677	8	73200000	74200000	5.498	2.337
NCIT:C3677	8	74200000	75200000	5.498	2.474
NCIT:C3677	8	75200000	76200000	5.911	2.68
NCIT:C3677	8	76200000	77200000	5.498	2.68
NCIT:C3677	8	77200000	78200000	5.498	2.612
NCIT:C3677	8	78200000	79200000	5.636	2.474
NCIT:C3677	8	79200000	80200000	5.636	2.199
NCIT:C3677	8	80200000	81200000	5.636	2.268
NCIT:C3677	8	81200000	82200000	5.361	2.405
NCIT:C3677	8	82200000	83200000	5.43	2.474
NCIT:C3677	8	83200000	84200000	5.498	2.474
NCIT:C3677	8	84200000	85200000	5.567	2.749
NCIT:C3677	8	85200000	86200000	6.46	2.612
NCIT:C3677	8	86200000	87200000	5.636	2.268
NCIT:C3677	8	87200000	88200000	5.567	2.199
NCIT:C3677	8	88200000	89200000	5.567	2.268
NCIT:C3677	8	89200000	90200000	5.773	1.924
NCIT:C3677	8	90200000	91200000	5.704	1.856
NCIT:C3677	8	91200000	92200000	5.636	1.924
NCIT:C3677	8	92200000	93200000	5.567	1.787
NCIT:C3677	8	93200000	94200000	5.636	1.993
NCIT:C3677	8	94200000	95200000	5.292	1.993
NCIT:C3677	8	95200000	96200000	5.292	1.924
NCIT:C3677	8	96200000	97200000	5.086	1.718
NCIT:C3677	8	97200000	98200000	5.43	1.856
NCIT:C3677	8	98200000	99200000	5.223	2.062
NCIT:C3677	8	99200000	100200000	5.223	2.131
NCIT:C3677	8	100200000	101200000	5.292	1.924
NCIT:C3677	8	101200000	102200000	5.292	1.924
NCIT:C3677	8	102200000	103200000	5.155	1.787
NCIT:C3677	8	103200000	104200000	5.292	2.131
NCIT:C3677	8	104200000	105200000	5.292	1.993
NCIT:C3677	8	105200000	106200000	5.292	2.131
NCIT:C3677	8	106200000	107200000	5.223	2.062
NCIT:C3677	8	107200000	108200000	5.155	2.062
NCIT:C3677	8	108200000	109200000	5.086	2.199
NCIT:C3677	8	109200000	110200000	5.292	2.131
NCIT:C3677	8	110200000	111200000	5.086	2.131
NCIT:C3677	8	111200000	112200000	5.086	3.78
NCIT:C3677	8	112200000	113200000	5.086	2.062
NCIT:C3677	8	113200000	114200000	4.948	2.062
NCIT:C3677	8	114200000	115200000	5.086	2.474
NCIT:C3677	8	115200000	116200000	5.155	1.993
NCIT:C3677	8	116200000	117200000	5.086	1.993
NCIT:C3677	8	117200000	118200000	5.017	2.131
NCIT:C3677	8	118200000	119200000	4.055	2.062
NCIT:C3677	8	119200000	120200000	4.261	2.268
NCIT:C3677	8	120200000	121200000	3.986	2.199
NCIT:C3677	8	121200000	122200000	4.055	2.337
NCIT:C3677	8	122200000	123200000	4.124	2.268
NCIT:C3677	8	123200000	124200000	4.261	2.199
NCIT:C3677	8	124200000	125200000	4.399	2.337
NCIT:C3677	8	125200000	126200000	4.467	2.199
NCIT:C3677	8	126200000	127200000	4.33	2.268
NCIT:C3677	8	127200000	128200000	4.811	2.268
NCIT:C3677	8	128200000	129200000	4.192	2.68
NCIT:C3677	8	129200000	130200000	3.986	2.543
NCIT:C3677	8	130200000	131200000	4.124	2.68
NCIT:C3677	8	131200000	132200000	4.33	2.337
NCIT:C3677	8	132200000	133200000	4.536	2.749
NCIT:C3677	8	133200000	134200000	4.605	2.474
NCIT:C3677	8	134200000	135200000	4.399	2.268
NCIT:C3677	8	135200000	136200000	4.33	2.474
NCIT:C3677	8	136200000	137200000	4.192	2.474
NCIT:C3677	8	137200000	138200000	4.055	2.268
NCIT:C3677	8	138200000	139200000	4.124	2.268
NCIT:C3677	8	139200000	140200000	4.399	2.405
NCIT:C3677	8	140200000	141200000	4.33	2.887
NCIT:C3677	8	141200000	142200000	4.33	2.818
NCIT:C3677	8	142200000	143200000	4.399	2.818
NCIT:C3677	8	143200000	144200000	4.33	3.024
NCIT:C3677	8	144200000	145138636	3.986	2.887
NCIT:C3677	9	0	1000000	2.268	5.017
NCIT:C3677	9	1000000	2000000	1.512	4.674
NCIT:C3677	9	2000000	3000000	1.512	4.536
NCIT:C3677	9	3000000	4000000	1.443	4.742
NCIT:C3677	9	4000000	5000000	1.512	4.536
NCIT:C3677	9	5000000	6000000	1.718	4.674
NCIT:C3677	9	6000000	7000000	1.856	5.223
NCIT:C3677	9	7000000	8000000	1.649	4.605
NCIT:C3677	9	8000000	9000000	1.718	4.88
NCIT:C3677	9	9000000	10000000	1.649	5.567
NCIT:C3677	9	10000000	11000000	1.375	5.292
NCIT:C3677	9	11000000	12000000	1.375	5.43
NCIT:C3677	9	12000000	13000000	1.581	5.292
NCIT:C3677	9	13000000	14000000	1.375	5.017
NCIT:C3677	9	14000000	15000000	1.512	5.43
NCIT:C3677	9	15000000	16000000	1.787	5.361
NCIT:C3677	9	16000000	17000000	1.924	5.292
NCIT:C3677	9	17000000	18000000	1.512	5.361
NCIT:C3677	9	18000000	19000000	1.375	5.086
NCIT:C3677	9	19000000	20000000	2.062	5.636
NCIT:C3677	9	20000000	21000000	1.993	5.43
NCIT:C3677	9	21000000	22000000	1.924	6.048
NCIT:C3677	9	22000000	23000000	1.718	7.216
NCIT:C3677	9	23000000	24000000	2.062	6.323
NCIT:C3677	9	24000000	25000000	1.718	5.979
NCIT:C3677	9	25000000	26000000	1.718	5.704
NCIT:C3677	9	26000000	27000000	1.924	5.842
NCIT:C3677	9	27000000	28000000	2.062	5.498
NCIT:C3677	9	28000000	29000000	1.993	5.773
NCIT:C3677	9	29000000	30000000	1.924	5.773
NCIT:C3677	9	30000000	31000000	1.924	5.704
NCIT:C3677	9	31000000	32000000	1.924	5.842
NCIT:C3677	9	32000000	33000000	2.199	5.704
NCIT:C3677	9	33000000	34000000	2.268	4.536
NCIT:C3677	9	34000000	35000000	2.199	4.605
NCIT:C3677	9	35000000	36000000	1.924	4.399
NCIT:C3677	9	36000000	37000000	2.131	4.467
NCIT:C3677	9	37000000	38000000	1.924	4.467
NCIT:C3677	9	38000000	39000000	1.924	4.467
NCIT:C3677	9	39000000	40000000	1.993	4.124
NCIT:C3677	9	40000000	41000000	2.268	3.849
NCIT:C3677	9	41000000	42000000	2.337	3.299
NCIT:C3677	9	42000000	43000000	1.993	3.299
NCIT:C3677	9	43000000	44000000	1.924	2.612
NCIT:C3677	9	44000000	45000000	1.924	2.612
NCIT:C3677	9	45000000	46000000	1.924	2.543
NCIT:C3677	9	46000000	47000000	1.924	2.543
NCIT:C3677	9	47000000	48000000	1.924	2.543
NCIT:C3677	9	48000000	49000000	1.924	2.543
NCIT:C3677	9	49000000	50000000	1.924	2.543
NCIT:C3677	9	50000000	51000000	1.924	2.543
NCIT:C3677	9	51000000	52000000	2.337	2.68
NCIT:C3677	9	52000000	53000000	2.337	2.131
NCIT:C3677	9	53000000	54000000	2.337	2.131
NCIT:C3677	9	54000000	55000000	2.337	2.131
NCIT:C3677	9	55000000	56000000	2.337	2.131
NCIT:C3677	9	56000000	57000000	2.337	2.131
NCIT:C3677	9	57000000	58000000	2.337	2.131
NCIT:C3677	9	58000000	59000000	2.337	2.131
NCIT:C3677	9	59000000	60000000	2.337	2.131
NCIT:C3677	9	60000000	61000000	2.405	2.131
NCIT:C3677	9	61000000	62000000	2.474	2.887
NCIT:C3677	9	62000000	63000000	2.405	2.062
NCIT:C3677	9	63000000	64000000	2.337	2.612
NCIT:C3677	9	64000000	65000000	2.199	1.993
NCIT:C3677	9	65000000	66000000	2.199	1.993
NCIT:C3677	9	66000000	67000000	2.337	1.993
NCIT:C3677	9	67000000	68000000	2.405	1.993
NCIT:C3677	9	68000000	69000000	2.543	2.268
NCIT:C3677	9	69000000	70000000	2.199	2.405
NCIT:C3677	9	70000000	71000000	2.68	2.474
NCIT:C3677	9	71000000	72000000	2.818	2.612
NCIT:C3677	9	72000000	73000000	2.887	2.612
NCIT:C3677	9	73000000	74000000	2.474	2.337
NCIT:C3677	9	74000000	75000000	2.405	2.405
NCIT:C3677	9	75000000	76000000	2.955	2.268
NCIT:C3677	9	76000000	77000000	2.887	2.268
NCIT:C3677	9	77000000	78000000	2.612	2.268
NCIT:C3677	9	78000000	79000000	2.612	2.337
NCIT:C3677	9	79000000	80000000	2.749	2.199
NCIT:C3677	9	80000000	81000000	2.818	2.337
NCIT:C3677	9	81000000	82000000	2.749	2.405
NCIT:C3677	9	82000000	83000000	2.818	2.543
NCIT:C3677	9	83000000	84000000	2.749	2.474
NCIT:C3677	9	84000000	85000000	2.68	2.337
NCIT:C3677	9	85000000	86000000	2.749	2.337
NCIT:C3677	9	86000000	87000000	3.093	2.337
NCIT:C3677	9	87000000	88000000	3.093	2.474
NCIT:C3677	9	88000000	89000000	3.024	2.68
NCIT:C3677	9	89000000	90000000	3.23	2.749
NCIT:C3677	9	90000000	91000000	2.887	2.474
NCIT:C3677	9	91000000	92000000	2.749	2.68
NCIT:C3677	9	92000000	93000000	2.818	2.68
NCIT:C3677	9	93000000	94000000	3.23	2.887
NCIT:C3677	9	94000000	95000000	3.093	2.474
NCIT:C3677	9	95000000	96000000	3.368	2.68
NCIT:C3677	9	96000000	97000000	2.955	2.612
NCIT:C3677	9	97000000	98000000	2.955	2.612
NCIT:C3677	9	98000000	99000000	3.299	2.68
NCIT:C3677	9	99000000	100000000	3.436	2.474
NCIT:C3677	9	100000000	101000000	3.093	2.749
NCIT:C3677	9	101000000	102000000	3.299	3.162
NCIT:C3677	9	102000000	103000000	2.749	3.024
NCIT:C3677	9	103000000	104000000	2.749	3.505
NCIT:C3677	9	104000000	105000000	3.024	3.368
NCIT:C3677	9	105000000	106000000	3.024	2.818
NCIT:C3677	9	106000000	107000000	2.887	2.612
NCIT:C3677	9	107000000	108000000	3.024	2.749
NCIT:C3677	9	108000000	109000000	2.887	2.612
NCIT:C3677	9	109000000	110000000	2.887	2.68
NCIT:C3677	9	110000000	111000000	3.024	2.68
NCIT:C3677	9	111000000	112000000	2.887	2.887
NCIT:C3677	9	112000000	113000000	3.024	2.818
NCIT:C3677	9	113000000	114000000	3.23	2.955
NCIT:C3677	9	114000000	115000000	3.436	3.162
NCIT:C3677	9	115000000	116000000	2.818	2.887
NCIT:C3677	9	116000000	117000000	3.23	2.955
NCIT:C3677	9	117000000	118000000	3.093	3.23
NCIT:C3677	9	118000000	119000000	2.887	3.162
NCIT:C3677	9	119000000	120000000	3.23	3.23
NCIT:C3677	9	120000000	121000000	3.162	3.299
NCIT:C3677	9	121000000	122000000	3.78	3.368
NCIT:C3677	9	122000000	123000000	3.23	3.368
NCIT:C3677	9	123000000	124000000	3.299	3.574
NCIT:C3677	9	124000000	125000000	3.436	3.78
NCIT:C3677	9	125000000	126000000	3.299	3.711
NCIT:C3677	9	126000000	127000000	3.436	3.574
NCIT:C3677	9	127000000	128000000	3.918	3.78
NCIT:C3677	9	128000000	129000000	3.986	3.78
NCIT:C3677	9	129000000	130000000	5.704	4.261
NCIT:C3677	9	130000000	131000000	5.911	4.33
NCIT:C3677	9	131000000	132000000	5.636	3.918
NCIT:C3677	9	132000000	133000000	5.567	3.78
NCIT:C3677	9	133000000	134000000	5.911	4.124
NCIT:C3677	9	134000000	135000000	6.048	4.192
NCIT:C3677	9	135000000	136000000	5.361	4.742
NCIT:C3677	9	136000000	137000000	5.43	4.055
NCIT:C3677	9	137000000	138000000	5.223	4.33
NCIT:C3677	9	138000000	138394717	5.086	4.124
NCIT:C3677	10	0	800000	1.581	3.093
NCIT:C3677	10	800000	1800000	1.512	2.749
NCIT:C3677	10	1800000	2800000	1.306	3.024
NCIT:C3677	10	2800000	3800000	1.512	2.749
NCIT:C3677	10	3800000	4800000	1.306	2.405
NCIT:C3677	10	4800000	5800000	2.062	2.612
NCIT:C3677	10	5800000	6800000	1.237	2.818
NCIT:C3677	10	6800000	7800000	1.1	2.474
NCIT:C3677	10	7800000	8800000	1.031	2.887
NCIT:C3677	10	8800000	9800000	0.962	2.955
NCIT:C3677	10	9800000	10800000	0.825	2.543
NCIT:C3677	10	10800000	11800000	0.756	3.024
NCIT:C3677	10	11800000	12800000	0.962	3.024
NCIT:C3677	10	12800000	13800000	0.893	3.299
NCIT:C3677	10	13800000	14800000	0.825	2.612
NCIT:C3677	10	14800000	15800000	0.893	2.543
NCIT:C3677	10	15800000	16800000	0.756	2.474
NCIT:C3677	10	16800000	17800000	0.893	2.749
NCIT:C3677	10	17800000	18800000	0.893	3.711
NCIT:C3677	10	18800000	19800000	0.825	2.474
NCIT:C3677	10	19800000	20800000	0.825	2.337
NCIT:C3677	10	20800000	21800000	0.893	2.543
NCIT:C3677	10	21800000	22800000	0.825	2.405
NCIT:C3677	10	22800000	23800000	0.756	2.337
NCIT:C3677	10	23800000	24800000	1.031	2.337
NCIT:C3677	10	24800000	25800000	0.756	2.405
NCIT:C3677	10	25800000	26800000	0.825	2.543
NCIT:C3677	10	26800000	27800000	0.825	2.612
NCIT:C3677	10	27800000	28800000	1.1	2.405
NCIT:C3677	10	28800000	29800000	1.237	2.268
NCIT:C3677	10	29800000	30800000	1.237	2.131
NCIT:C3677	10	30800000	31800000	1.1	2.405
NCIT:C3677	10	31800000	32800000	1.1	2.199
NCIT:C3677	10	32800000	33800000	1.237	2.268
NCIT:C3677	10	33800000	34800000	0.962	2.268
NCIT:C3677	10	34800000	35800000	1.031	2.405
NCIT:C3677	10	35800000	36800000	0.962	1.993
NCIT:C3677	10	36800000	37800000	0.893	2.199
NCIT:C3677	10	37800000	38800000	1.1	2.062
NCIT:C3677	10	38800000	39800000	1.031	1.718
NCIT:C3677	10	39800000	40800000	1.237	1.787
NCIT:C3677	10	40800000	41800000	1.1	1.787
NCIT:C3677	10	41800000	42800000	1.512	2.131
NCIT:C3677	10	42800000	43800000	2.543	2.199
NCIT:C3677	10	43800000	44800000	1.581	2.062
NCIT:C3677	10	44800000	45800000	1.924	2.131
NCIT:C3677	10	45800000	46800000	2.062	2.062
NCIT:C3677	10	46800000	47800000	1.924	2.062
NCIT:C3677	10	47800000	48800000	1.649	2.199
NCIT:C3677	10	48800000	49800000	1.581	1.993
NCIT:C3677	10	49800000	50800000	1.924	2.268
NCIT:C3677	10	50800000	51800000	1.375	2.268
NCIT:C3677	10	51800000	52800000	1.443	2.268
NCIT:C3677	10	52800000	53800000	1.512	2.543
NCIT:C3677	10	53800000	54800000	1.443	2.68
NCIT:C3677	10	54800000	55800000	1.512	2.474
NCIT:C3677	10	55800000	56800000	1.375	2.543
NCIT:C3677	10	56800000	57800000	1.375	2.543
NCIT:C3677	10	57800000	58800000	1.443	2.199
NCIT:C3677	10	58800000	59800000	1.443	2.131
NCIT:C3677	10	59800000	60800000	1.512	2.062
NCIT:C3677	10	60800000	61800000	1.649	2.062
NCIT:C3677	10	61800000	62800000	2.062	2.199
NCIT:C3677	10	62800000	63800000	1.375	2.199
NCIT:C3677	10	63800000	64800000	1.512	2.612
NCIT:C3677	10	64800000	65800000	1.649	2.955
NCIT:C3677	10	65800000	66800000	1.443	2.612
NCIT:C3677	10	66800000	67800000	1.581	2.955
NCIT:C3677	10	67800000	68800000	1.856	2.818
NCIT:C3677	10	68800000	69800000	2.131	2.818
NCIT:C3677	10	69800000	70800000	2.131	2.474
NCIT:C3677	10	70800000	71800000	2.062	2.68
NCIT:C3677	10	71800000	72800000	2.131	3.093
NCIT:C3677	10	72800000	73800000	1.856	3.093
NCIT:C3677	10	73800000	74800000	1.787	2.818
NCIT:C3677	10	74800000	75800000	1.787	2.818
NCIT:C3677	10	75800000	76800000	1.787	3.918
NCIT:C3677	10	76800000	77800000	2.062	2.68
NCIT:C3677	10	77800000	78800000	1.993	2.405
NCIT:C3677	10	78800000	79800000	2.131	3.024
NCIT:C3677	10	79800000	80800000	2.062	3.849
NCIT:C3677	10	80800000	81800000	1.306	3.162
NCIT:C3677	10	81800000	82800000	1.443	3.093
NCIT:C3677	10	82800000	83800000	1.375	3.024
NCIT:C3677	10	83800000	84800000	1.375	2.337
NCIT:C3677	10	84800000	85800000	1.237	2.405
NCIT:C3677	10	85800000	86800000	1.856	3.162
NCIT:C3677	10	86800000	87800000	1.512	2.68
NCIT:C3677	10	87800000	88800000	1.649	2.543
NCIT:C3677	10	88800000	89800000	1.375	2.749
NCIT:C3677	10	89800000	90800000	1.718	2.474
NCIT:C3677	10	90800000	91800000	1.306	2.68
NCIT:C3677	10	91800000	92800000	1.306	2.818
NCIT:C3677	10	92800000	93800000	1.375	2.887
NCIT:C3677	10	93800000	94800000	1.375	2.818
NCIT:C3677	10	94800000	95800000	1.512	2.955
NCIT:C3677	10	95800000	96800000	1.443	2.955
NCIT:C3677	10	96800000	97800000	1.787	2.818
NCIT:C3677	10	97800000	98800000	1.718	2.955
NCIT:C3677	10	98800000	99800000	1.306	2.887
NCIT:C3677	10	99800000	100800000	1.443	3.024
NCIT:C3677	10	100800000	101800000	1.443	3.024
NCIT:C3677	10	101800000	102800000	1.375	2.955
NCIT:C3677	10	102800000	103800000	1.856	3.024
NCIT:C3677	10	103800000	104800000	1.718	2.955
NCIT:C3677	10	104800000	105800000	1.512	3.299
NCIT:C3677	10	105800000	106800000	1.031	3.299
NCIT:C3677	10	106800000	107800000	0.962	3.368
NCIT:C3677	10	107800000	108800000	1.031	3.299
NCIT:C3677	10	108800000	109800000	1.031	3.299
NCIT:C3677	10	109800000	110800000	1.237	3.711
NCIT:C3677	10	110800000	111800000	1.168	3.299
NCIT:C3677	10	111800000	112800000	1.443	3.162
NCIT:C3677	10	112800000	113800000	1.443	3.024
NCIT:C3677	10	113800000	114800000	1.581	3.093
NCIT:C3677	10	114800000	115800000	1.306	3.574
NCIT:C3677	10	115800000	116800000	1.512	3.574
NCIT:C3677	10	116800000	117800000	1.581	3.162
NCIT:C3677	10	117800000	118800000	1.443	3.162
NCIT:C3677	10	118800000	119800000	1.581	3.643
NCIT:C3677	10	119800000	120800000	1.649	3.643
NCIT:C3677	10	120800000	121800000	1.581	3.643
NCIT:C3677	10	121800000	122800000	1.993	3.849
NCIT:C3677	10	122800000	123800000	1.718	3.368
NCIT:C3677	10	123800000	124800000	1.718	3.505
NCIT:C3677	10	124800000	125800000	1.512	3.299
NCIT:C3677	10	125800000	126800000	2.062	3.299
NCIT:C3677	10	126800000	127800000	1.512	3.299
NCIT:C3677	10	127800000	128800000	1.581	3.368
NCIT:C3677	10	128800000	129800000	1.718	3.643
NCIT:C3677	10	129800000	130800000	1.718	3.78
NCIT:C3677	10	130800000	131800000	1.649	3.505
NCIT:C3677	10	131800000	132800000	2.405	4.055
NCIT:C3677	10	132800000	133797422	2.405	3.986
NCIT:C3677	11	0	400000	1.718	2.68
NCIT:C3677	11	400000	1400000	1.856	3.368
NCIT:C3677	11	1400000	2400000	1.993	3.505
NCIT:C3677	11	2400000	3400000	1.924	3.368
NCIT:C3677	11	3400000	4400000	1.649	3.643
NCIT:C3677	11	4400000	5400000	2.199	4.33
NCIT:C3677	11	5400000	6400000	1.306	3.78
NCIT:C3677	11	6400000	7400000	1.168	3.299
NCIT:C3677	11	7400000	8400000	1.306	3.23
NCIT:C3677	11	8400000	9400000	1.031	3.368
NCIT:C3677	11	9400000	10400000	1.168	3.436
NCIT:C3677	11	10400000	11400000	1.306	3.368
NCIT:C3677	11	11400000	12400000	1.512	3.643
NCIT:C3677	11	12400000	13400000	1.237	3.23
NCIT:C3677	11	13400000	14400000	1.168	3.436
NCIT:C3677	11	14400000	15400000	1.306	3.436
NCIT:C3677	11	15400000	16400000	1.306	3.162
NCIT:C3677	11	16400000	17400000	1.787	3.368
NCIT:C3677	11	17400000	18400000	1.718	3.368
NCIT:C3677	11	18400000	19400000	1.924	3.918
NCIT:C3677	11	19400000	20400000	1.237	3.849
NCIT:C3677	11	20400000	21400000	1.375	3.574
NCIT:C3677	11	21400000	22400000	1.581	3.918
NCIT:C3677	11	22400000	23400000	1.443	3.849
NCIT:C3677	11	23400000	24400000	1.306	3.711
NCIT:C3677	11	24400000	25400000	1.306	3.78
NCIT:C3677	11	25400000	26400000	1.237	3.849
NCIT:C3677	11	26400000	27400000	1.375	3.505
NCIT:C3677	11	27400000	28400000	1.443	3.505
NCIT:C3677	11	28400000	29400000	1.237	3.505
NCIT:C3677	11	29400000	30400000	1.375	3.436
NCIT:C3677	11	30400000	31400000	1.443	3.436
NCIT:C3677	11	31400000	32400000	1.306	3.436
NCIT:C3677	11	32400000	33400000	1.306	3.162
NCIT:C3677	11	33400000	34400000	1.306	3.162
NCIT:C3677	11	34400000	35400000	1.649	3.368
NCIT:C3677	11	35400000	36400000	1.375	3.162
NCIT:C3677	11	36400000	37400000	1.443	3.23
NCIT:C3677	11	37400000	38400000	1.306	3.024
NCIT:C3677	11	38400000	39400000	1.306	3.23
NCIT:C3677	11	39400000	40400000	1.443	3.23
NCIT:C3677	11	40400000	41400000	1.375	2.887
NCIT:C3677	11	41400000	42400000	1.512	2.955
NCIT:C3677	11	42400000	43400000	1.718	3.299
NCIT:C3677	11	43400000	44400000	2.199	2.955
NCIT:C3677	11	44400000	45400000	2.199	2.749
NCIT:C3677	11	45400000	46400000	1.924	3.299
NCIT:C3677	11	46400000	47400000	1.787	3.368
NCIT:C3677	11	47400000	48400000	1.787	3.574
NCIT:C3677	11	48400000	49400000	1.787	3.711
NCIT:C3677	11	49400000	50400000	1.306	3.299
NCIT:C3677	11	50400000	51400000	1.031	3.299
NCIT:C3677	11	51400000	52400000	1.031	3.024
NCIT:C3677	11	52400000	53400000	1.237	3.23
NCIT:C3677	11	53400000	54400000	1.168	2.474
NCIT:C3677	11	54400000	55400000	1.649	3.024
NCIT:C3677	11	55400000	56400000	1.306	4.055
NCIT:C3677	11	56400000	57400000	1.306	3.299
NCIT:C3677	11	57400000	58400000	1.237	3.024
NCIT:C3677	11	58400000	59400000	1.031	2.887
NCIT:C3677	11	59400000	60400000	1.512	2.887
NCIT:C3677	11	60400000	61400000	2.062	3.23
NCIT:C3677	11	61400000	62400000	1.924	3.024
NCIT:C3677	11	62400000	63400000	2.268	3.436
NCIT:C3677	11	63400000	64400000	2.199	3.436
NCIT:C3677	11	64400000	65400000	2.543	3.23
NCIT:C3677	11	65400000	66400000	2.612	3.162
NCIT:C3677	11	66400000	67400000	2.612	3.162
NCIT:C3677	11	67400000	68400000	2.612	3.23
NCIT:C3677	11	68400000	69400000	2.405	3.23
NCIT:C3677	11	69400000	70400000	2.474	3.299
NCIT:C3677	11	70400000	71400000	2.062	3.23
NCIT:C3677	11	71400000	72400000	2.199	3.299
NCIT:C3677	11	72400000	73400000	2.337	3.436
NCIT:C3677	11	73400000	74400000	1.924	3.23
NCIT:C3677	11	74400000	75400000	2.131	3.299
NCIT:C3677	11	75400000	76400000	2.268	3.368
NCIT:C3677	11	76400000	77400000	2.474	3.711
NCIT:C3677	11	77400000	78400000	1.856	2.955
NCIT:C3677	11	78400000	79400000	1.787	3.505
NCIT:C3677	11	79400000	80400000	1.512	3.093
NCIT:C3677	11	80400000	81400000	1.306	3.299
NCIT:C3677	11	81400000	82400000	1.306	3.436
NCIT:C3677	11	82400000	83400000	1.237	3.162
NCIT:C3677	11	83400000	84400000	1.237	3.23
NCIT:C3677	11	84400000	85400000	1.237	3.23
NCIT:C3677	11	85400000	86400000	1.443	3.299
NCIT:C3677	11	86400000	87400000	1.581	3.436
NCIT:C3677	11	87400000	88400000	1.168	3.23
NCIT:C3677	11	88400000	89400000	1.168	3.368
NCIT:C3677	11	89400000	90400000	1.237	3.436
NCIT:C3677	11	90400000	91400000	1.168	3.436
NCIT:C3677	11	91400000	92400000	1.237	3.162
NCIT:C3677	11	92400000	93400000	1.237	3.23
NCIT:C3677	11	93400000	94400000	1.237	3.436
NCIT:C3677	11	94400000	95400000	1.306	3.162
NCIT:C3677	11	95400000	96400000	1.443	3.299
NCIT:C3677	11	96400000	97400000	1.1	3.711
NCIT:C3677	11	97400000	98400000	1.168	3.918
NCIT:C3677	11	98400000	99400000	1.168	3.986
NCIT:C3677	11	99400000	100400000	1.168	3.711
NCIT:C3677	11	100400000	101400000	1.512	3.711
NCIT:C3677	11	101400000	102400000	1.237	3.711
NCIT:C3677	11	102400000	103400000	1.168	3.78
NCIT:C3677	11	103400000	104400000	1.1	3.711
NCIT:C3677	11	104400000	105400000	1.031	3.643
NCIT:C3677	11	105400000	106400000	0.893	3.643
NCIT:C3677	11	106400000	107400000	0.962	3.643
NCIT:C3677	11	107400000	108400000	1.168	3.643
NCIT:C3677	11	108400000	109400000	0.962	3.436
NCIT:C3677	11	109400000	110400000	1.306	4.261
NCIT:C3677	11	110400000	111400000	1.512	4.192
NCIT:C3677	11	111400000	112400000	1.512	4.33
NCIT:C3677	11	112400000	113400000	1.512	4.192
NCIT:C3677	11	113400000	114400000	1.787	4.124
NCIT:C3677	11	114400000	115400000	1.512	3.78
NCIT:C3677	11	115400000	116400000	1.581	4.192
NCIT:C3677	11	116400000	117400000	1.787	4.536
NCIT:C3677	11	117400000	118400000	2.062	4.399
NCIT:C3677	11	118400000	119400000	1.718	4.467
NCIT:C3677	11	119400000	120400000	1.924	4.536
NCIT:C3677	11	120400000	121400000	1.581	4.33
NCIT:C3677	11	121400000	122400000	1.1	4.055
NCIT:C3677	11	122400000	123400000	1.1	4.261
NCIT:C3677	11	123400000	124400000	1.031	4.399
NCIT:C3677	11	124400000	125400000	1.168	4.467
NCIT:C3677	11	125400000	126400000	0.962	4.33
NCIT:C3677	11	126400000	127400000	1.512	4.33
NCIT:C3677	11	127400000	128400000	0.962	4.124
NCIT:C3677	11	128400000	129400000	1.237	4.124
NCIT:C3677	11	129400000	130400000	1.237	4.261
NCIT:C3677	11	130400000	131400000	1.306	4.261
NCIT:C3677	11	131400000	132400000	1.375	3.849
NCIT:C3677	11	132400000	133400000	1.237	3.849
NCIT:C3677	11	133400000	134400000	1.031	4.124
NCIT:C3677	11	134400000	135086622	1.237	3.505
NCIT:C3677	12	0	500000	3.711	1.787
NCIT:C3677	12	500000	1500000	3.986	2.887
NCIT:C3677	12	1500000	2500000	4.467	2.405
NCIT:C3677	12	2500000	3500000	3.986	1.581
NCIT:C3677	12	3500000	4500000	3.78	1.856
NCIT:C3677	12	4500000	5500000	3.986	1.718
NCIT:C3677	12	5500000	6500000	4.33	1.649
NCIT:C3677	12	6500000	7500000	4.124	1.856
NCIT:C3677	12	7500000	8500000	4.88	1.856
NCIT:C3677	12	8500000	9500000	3.574	3.162
NCIT:C3677	12	9500000	10500000	3.505	3.093
NCIT:C3677	12	10500000	11500000	3.643	2.405
NCIT:C3677	12	11500000	12500000	3.78	1.512
NCIT:C3677	12	12500000	13500000	4.261	1.443
NCIT:C3677	12	13500000	14500000	3.574	1.306
NCIT:C3677	12	14500000	15500000	3.918	1.375
NCIT:C3677	12	15500000	16500000	4.055	1.443
NCIT:C3677	12	16500000	17500000	3.436	1.512
NCIT:C3677	12	17500000	18500000	3.505	1.649
NCIT:C3677	12	18500000	19500000	3.574	1.649
NCIT:C3677	12	19500000	20500000	3.505	1.649
NCIT:C3677	12	20500000	21500000	3.574	1.581
NCIT:C3677	12	21500000	22500000	3.78	1.443
NCIT:C3677	12	22500000	23500000	3.78	1.443
NCIT:C3677	12	23500000	24500000	3.574	1.443
NCIT:C3677	12	24500000	25500000	3.643	1.168
NCIT:C3677	12	25500000	26500000	3.849	1.168
NCIT:C3677	12	26500000	27500000	3.78	1.031
NCIT:C3677	12	27500000	28500000	3.78	0.825
NCIT:C3677	12	28500000	29500000	3.711	1.031
NCIT:C3677	12	29500000	30500000	3.918	1.375
NCIT:C3677	12	30500000	31500000	4.536	1.581
NCIT:C3677	12	31500000	32500000	3.986	1.581
NCIT:C3677	12	32500000	33500000	3.849	3.024
NCIT:C3677	12	33500000	34500000	4.88	1.787
NCIT:C3677	12	34500000	35500000	3.574	1.787
NCIT:C3677	12	35500000	36500000	2.474	1.168
NCIT:C3677	12	36500000	37500000	3.436	1.237
NCIT:C3677	12	37500000	38500000	3.711	1.787
NCIT:C3677	12	38500000	39500000	3.505	0.962
NCIT:C3677	12	39500000	40500000	3.643	1.168
NCIT:C3677	12	40500000	41500000	3.643	1.031
NCIT:C3677	12	41500000	42500000	3.505	0.825
NCIT:C3677	12	42500000	43500000	3.643	0.825
NCIT:C3677	12	43500000	44500000	3.505	0.619
NCIT:C3677	12	44500000	45500000	4.536	0.756
NCIT:C3677	12	45500000	46500000	4.536	1.787
[truncated: 1,107 more rows]

## Sheet: Figure2-B-Metastatic-Neoplasm
NCIT code	Chromosome	start position (bp)	end position (bp)	gain_frequency (%)	loss_frequency (%)
NCIT:C3261	1	0	400000	0.595	7.143
NCIT:C3261	1	400000	1400000	1.488	9.524
NCIT:C3261	1	1400000	2400000	2.381	10.119
NCIT:C3261	1	2400000	3400000	9.226	23.81
NCIT:C3261	1	3400000	4400000	5.952	23.214
NCIT:C3261	1	4400000	5400000	6.25	24.405
NCIT:C3261	1	5400000	6400000	5.952	24.405
NCIT:C3261	1	6400000	7400000	6.25	24.107
NCIT:C3261	1	7400000	8400000	7.738	25.595
NCIT:C3261	1	8400000	9400000	5.357	21.726
NCIT:C3261	1	9400000	10400000	6.845	24.107
NCIT:C3261	1	10400000	11400000	6.548	24.107
NCIT:C3261	1	11400000	12400000	4.464	22.619
NCIT:C3261	1	12400000	13400000	4.762	23.512
NCIT:C3261	1	13400000	14400000	5.06	22.917
NCIT:C3261	1	14400000	15400000	5.06	22.321
NCIT:C3261	1	15400000	16400000	5.357	25.595
NCIT:C3261	1	16400000	17400000	7.738	27.679
NCIT:C3261	1	17400000	18400000	4.762	25.298
NCIT:C3261	1	18400000	19400000	4.762	25.298
NCIT:C3261	1	19400000	20400000	4.464	25.893
NCIT:C3261	1	20400000	21400000	3.869	24.702
NCIT:C3261	1	21400000	22400000	4.464	25.893
NCIT:C3261	1	22400000	23400000	4.167	25
NCIT:C3261	1	23400000	24400000	3.869	30.952
NCIT:C3261	1	24400000	25400000	4.167	30.952
NCIT:C3261	1	25400000	26400000	3.869	30.06
NCIT:C3261	1	26400000	27400000	4.167	30.655
NCIT:C3261	1	27400000	28400000	4.167	23.214
NCIT:C3261	1	28400000	29400000	4.167	22.917
NCIT:C3261	1	29400000	30400000	5.357	23.512
NCIT:C3261	1	30400000	31400000	5.357	22.619
NCIT:C3261	1	31400000	32400000	6.25	22.321
NCIT:C3261	1	32400000	33400000	5.655	21.726
NCIT:C3261	1	33400000	34400000	5.655	21.726
NCIT:C3261	1	34400000	35400000	6.25	21.429
NCIT:C3261	1	35400000	36400000	7.44	19.94
NCIT:C3261	1	36400000	37400000	6.548	19.94
NCIT:C3261	1	37400000	38400000	6.25	20.536
NCIT:C3261	1	38400000	39400000	6.548	20.238
NCIT:C3261	1	39400000	40400000	8.333	20.238
NCIT:C3261	1	40400000	41400000	6.25	20.238
NCIT:C3261	1	41400000	42400000	6.25	21.131
NCIT:C3261	1	42400000	43400000	7.143	21.429
NCIT:C3261	1	43400000	44400000	6.548	20.238
NCIT:C3261	1	44400000	45400000	7.44	20.536
NCIT:C3261	1	45400000	46400000	8.036	20.536
NCIT:C3261	1	46400000	47400000	5.952	19.345
NCIT:C3261	1	47400000	48400000	6.25	19.94
NCIT:C3261	1	48400000	49400000	5.655	19.643
NCIT:C3261	1	49400000	50400000	5.655	19.643
NCIT:C3261	1	50400000	51400000	9.226	19.643
NCIT:C3261	1	51400000	52400000	8.333	19.643
NCIT:C3261	1	52400000	53400000	8.036	20.238
NCIT:C3261	1	53400000	54400000	7.143	19.94
NCIT:C3261	1	54400000	55400000	6.845	20.536
NCIT:C3261	1	55400000	56400000	6.548	19.94
NCIT:C3261	1	56400000	57400000	6.548	19.94
NCIT:C3261	1	57400000	58400000	6.548	19.94
NCIT:C3261	1	58400000	59400000	8.333	23.214
NCIT:C3261	1	59400000	60400000	5.952	21.726
NCIT:C3261	1	60400000	61400000	5.655	22.321
NCIT:C3261	1	61400000	62400000	5.952	22.917
NCIT:C3261	1	62400000	63400000	5.655	21.429
NCIT:C3261	1	63400000	64400000	5.952	21.726
NCIT:C3261	1	64400000	65400000	5.655	22.024
NCIT:C3261	1	65400000	66400000	5.952	22.321
NCIT:C3261	1	66400000	67400000	5.06	21.131
NCIT:C3261	1	67400000	68400000	5.357	21.726
NCIT:C3261	1	68400000	69400000	5.06	21.131
NCIT:C3261	1	69400000	70400000	5.357	21.429
NCIT:C3261	1	70400000	71400000	5.06	24.107
NCIT:C3261	1	71400000	72400000	7.44	28.274
NCIT:C3261	1	72400000	73400000	5.06	22.321
NCIT:C3261	1	73400000	74400000	4.762	22.321
NCIT:C3261	1	74400000	75400000	5.06	23.214
NCIT:C3261	1	75400000	76400000	4.762	22.619
NCIT:C3261	1	76400000	77400000	5.357	22.619
NCIT:C3261	1	77400000	78400000	6.845	24.107
NCIT:C3261	1	78400000	79400000	6.845	22.917
NCIT:C3261	1	79400000	80400000	6.25	23.214
NCIT:C3261	1	80400000	81400000	7.143	22.917
NCIT:C3261	1	81400000	82400000	6.548	22.619
NCIT:C3261	1	82400000	83400000	6.548	23.512
NCIT:C3261	1	83400000	84400000	6.548	22.024
NCIT:C3261	1	84400000	85400000	6.25	23.214
NCIT:C3261	1	85400000	86400000	5.952	22.024
NCIT:C3261	1	86400000	87400000	6.25	22.024
NCIT:C3261	1	87400000	88400000	6.25	22.321
NCIT:C3261	1	88400000	89400000	6.25	22.024
NCIT:C3261	1	89400000	90400000	5.952	22.024
NCIT:C3261	1	90400000	91400000	6.25	22.024
NCIT:C3261	1	91400000	92400000	6.25	22.321
NCIT:C3261	1	92400000	93400000	6.25	22.024
NCIT:C3261	1	93400000	94400000	6.548	22.619
NCIT:C3261	1	94400000	95400000	6.548	22.619
NCIT:C3261	1	95400000	96400000	5.952	23.81
NCIT:C3261	1	96400000	97400000	5.952	23.81
NCIT:C3261	1	97400000	98400000	5.952	23.214
NCIT:C3261	1	98400000	99400000	6.548	23.512
NCIT:C3261	1	99400000	100400000	5.655	23.214
NCIT:C3261	1	100400000	101400000	5.952	23.214
NCIT:C3261	1	101400000	102400000	5.952	24.107
NCIT:C3261	1	102400000	103400000	5.655	23.81
NCIT:C3261	1	103400000	104400000	7.738	24.107
NCIT:C3261	1	104400000	105400000	5.952	24.702
NCIT:C3261	1	105400000	106400000	7.143	25
NCIT:C3261	1	106400000	107400000	5.952	22.917
NCIT:C3261	1	107400000	108400000	5.952	24.107
NCIT:C3261	1	108400000	109400000	6.845	22.024
NCIT:C3261	1	109400000	110400000	9.524	23.81
NCIT:C3261	1	110400000	111400000	7.738	22.024
NCIT:C3261	1	111400000	112400000	5.952	24.405
NCIT:C3261	1	112400000	113400000	6.548	21.726
NCIT:C3261	1	113400000	114400000	6.548	20.833
NCIT:C3261	1	114400000	115400000	7.143	21.726
NCIT:C3261	1	115400000	116400000	7.44	21.131
NCIT:C3261	1	116400000	117400000	7.738	21.726
NCIT:C3261	1	117400000	118400000	8.036	20.536
NCIT:C3261	1	118400000	119400000	7.143	19.345
NCIT:C3261	1	119400000	120400000	17.262	21.726
NCIT:C3261	1	120400000	121400000	16.369	12.202
NCIT:C3261	1	121400000	122400000	16.071	11.607
NCIT:C3261	1	122400000	123400000	16.071	11.31
NCIT:C3261	1	123400000	124400000	18.452	8.036
NCIT:C3261	1	124400000	125400000	18.452	8.036
NCIT:C3261	1	125400000	126400000	18.452	8.036
NCIT:C3261	1	126400000	127400000	18.452	8.036
NCIT:C3261	1	127400000	128400000	18.452	8.036
NCIT:C3261	1	128400000	129400000	18.452	8.036
NCIT:C3261	1	129400000	130400000	18.452	8.036
NCIT:C3261	1	130400000	131400000	18.452	8.036
NCIT:C3261	1	131400000	132400000	18.452	8.036
NCIT:C3261	1	132400000	133400000	18.452	8.036
NCIT:C3261	1	133400000	134400000	18.452	8.036
NCIT:C3261	1	134400000	135400000	18.452	8.036
NCIT:C3261	1	135400000	136400000	18.452	8.036
NCIT:C3261	1	136400000	137400000	18.452	8.036
NCIT:C3261	1	137400000	138400000	18.452	8.036
NCIT:C3261	1	138400000	139400000	18.452	8.036
NCIT:C3261	1	139400000	140400000	18.452	8.036
NCIT:C3261	1	140400000	141400000	18.452	8.036
NCIT:C3261	1	141400000	142400000	18.452	8.036
NCIT:C3261	1	142400000	143400000	18.452	8.036
NCIT:C3261	1	143400000	144400000	19.94	8.333
NCIT:C3261	1	144400000	145400000	18.75	8.333
NCIT:C3261	1	145400000	146400000	18.75	8.036
NCIT:C3261	1	146400000	147400000	18.75	8.333
NCIT:C3261	1	147400000	148400000	22.619	8.631
NCIT:C3261	1	148400000	149400000	22.024	8.929
NCIT:C3261	1	149400000	150400000	24.107	9.821
NCIT:C3261	1	150400000	151400000	33.036	6.25
NCIT:C3261	1	151400000	152400000	29.464	5.357
NCIT:C3261	1	152400000	153400000	29.762	7.738
NCIT:C3261	1	153400000	154400000	28.571	4.762
NCIT:C3261	1	154400000	155400000	28.571	5.06
NCIT:C3261	1	155400000	156400000	29.464	5.06
NCIT:C3261	1	156400000	157400000	26.488	6.25
NCIT:C3261	1	157400000	158400000	25.893	5.655
NCIT:C3261	1	158400000	159400000	25.893	6.25
NCIT:C3261	1	159400000	160400000	25.298	5.357
NCIT:C3261	1	160400000	161400000	26.786	6.25
NCIT:C3261	1	161400000	162400000	27.679	5.06
NCIT:C3261	1	162400000	163400000	27.381	5.357
NCIT:C3261	1	163400000	164400000	26.786	5.357
NCIT:C3261	1	164400000	165400000	27.381	5.655
NCIT:C3261	1	165400000	166400000	25.298	5.357
NCIT:C3261	1	166400000	167400000	25.298	5.06
NCIT:C3261	1	167400000	168400000	25.893	5.06
NCIT:C3261	1	168400000	169400000	26.19	6.25
NCIT:C3261	1	169400000	170400000	26.488	5.06
NCIT:C3261	1	170400000	171400000	26.488	5.357
NCIT:C3261	1	171400000	172400000	26.786	5.06
NCIT:C3261	1	172400000	173400000	27.083	5.655
NCIT:C3261	1	173400000	174400000	25.298	5.357
NCIT:C3261	1	174400000	175400000	25.298	5.06
NCIT:C3261	1	175400000	176400000	25	5.952
NCIT:C3261	1	176400000	177400000	24.405	5.655
NCIT:C3261	1	177400000	178400000	24.405	5.357
NCIT:C3261	1	178400000	179400000	24.405	5.655
NCIT:C3261	1	179400000	180400000	24.702	5.952
NCIT:C3261	1	180400000	181400000	24.702	5.952
NCIT:C3261	1	181400000	182400000	24.405	5.655
NCIT:C3261	1	182400000	183400000	24.107	5.952
NCIT:C3261	1	183400000	184400000	24.405	5.655
NCIT:C3261	1	184400000	185400000	24.405	5.357
NCIT:C3261	1	185400000	186400000	24.405	5.357
NCIT:C3261	1	186400000	187400000	24.107	5.357
NCIT:C3261	1	187400000	188400000	24.107	5.952
NCIT:C3261	1	188400000	189400000	24.405	6.845
NCIT:C3261	1	189400000	190400000	23.81	7.44
NCIT:C3261	1	190400000	191400000	24.107	7.44
NCIT:C3261	1	191400000	192400000	23.512	6.845
NCIT:C3261	1	192400000	193400000	25	7.44
NCIT:C3261	1	193400000	194400000	23.512	6.25
NCIT:C3261	1	194400000	195400000	23.214	5.952
NCIT:C3261	1	195400000	196400000	22.917	5.952
NCIT:C3261	1	196400000	197400000	25	6.25
NCIT:C3261	1	197400000	198400000	22.619	6.25
NCIT:C3261	1	198400000	199400000	23.81	7.143
NCIT:C3261	1	199400000	200400000	22.917	5.952
NCIT:C3261	1	200400000	201400000	22.917	5.952
NCIT:C3261	1	201400000	202400000	24.702	6.845
NCIT:C3261	1	202400000	203400000	24.702	5.357
NCIT:C3261	1	203400000	204400000	24.405	5.357
NCIT:C3261	1	204400000	205400000	27.083	5.357
NCIT:C3261	1	205400000	206400000	23.81	5.357
NCIT:C3261	1	206400000	207400000	24.405	8.929
NCIT:C3261	1	207400000	208400000	23.214	5.952
NCIT:C3261	1	208400000	209400000	23.214	5.952
NCIT:C3261	1	209400000	210400000	25.893	6.845
NCIT:C3261	1	210400000	211400000	24.107	5.952
NCIT:C3261	1	211400000	212400000	24.107	5.655
NCIT:C3261	1	212400000	213400000	24.107	5.655
NCIT:C3261	1	213400000	214400000	24.107	5.655
NCIT:C3261	1	214400000	215400000	24.405	5.952
NCIT:C3261	1	215400000	216400000	24.405	5.952
NCIT:C3261	1	216400000	217400000	24.405	5.952
NCIT:C3261	1	217400000	218400000	24.405	5.655
NCIT:C3261	1	218400000	219400000	25	6.25
NCIT:C3261	1	219400000	220400000	25.298	6.25
NCIT:C3261	1	220400000	221400000	25	7.143
NCIT:C3261	1	221400000	222400000	24.702	6.845
NCIT:C3261	1	222400000	223400000	24.702	6.548
NCIT:C3261	1	223400000	224400000	25.298	6.845
NCIT:C3261	1	224400000	225400000	24.702	7.44
NCIT:C3261	1	225400000	226400000	27.083	7.143
NCIT:C3261	1	226400000	227400000	25	6.548
NCIT:C3261	1	227400000	228400000	25.298	6.548
NCIT:C3261	1	228400000	229400000	25.298	7.143
NCIT:C3261	1	229400000	230400000	24.702	6.845
NCIT:C3261	1	230400000	231400000	24.702	7.738
NCIT:C3261	1	231400000	232400000	24.702	6.845
NCIT:C3261	1	232400000	233400000	24.702	6.845
NCIT:C3261	1	233400000	234400000	25.298	7.143
NCIT:C3261	1	234400000	235400000	25	7.738
NCIT:C3261	1	235400000	236400000	24.405	6.845
NCIT:C3261	1	236400000	237400000	24.405	6.845
NCIT:C3261	1	237400000	238400000	24.107	7.143
NCIT:C3261	1	238400000	239400000	24.107	7.143
NCIT:C3261	1	239400000	240400000	24.405	7.44
NCIT:C3261	1	240400000	241400000	24.702	7.44
NCIT:C3261	1	241400000	242400000	24.405	8.631
NCIT:C3261	1	242400000	243400000	24.702	8.929
NCIT:C3261	1	243400000	244400000	25	8.631
NCIT:C3261	1	244400000	245400000	25.298	7.143
NCIT:C3261	1	245400000	246400000	25	7.143
NCIT:C3261	1	246400000	247400000	5.952	2.083
NCIT:C3261	1	247400000	248400000	5.952	2.083
NCIT:C3261	1	248400000	248956422	8.036	3.571
NCIT:C3261	2	0	900000	1.786	3.869
NCIT:C3261	2	900000	1900000	1.786	4.464
NCIT:C3261	2	1900000	2900000	1.786	3.571
NCIT:C3261	2	2900000	3900000	2.083	4.167
NCIT:C3261	2	3900000	4900000	7.143	12.202
NCIT:C3261	2	4900000	5900000	7.143	11.905
NCIT:C3261	2	5900000	6900000	8.333	11.31
NCIT:C3261	2	6900000	7900000	8.333	11.012
NCIT:C3261	2	7900000	8900000	8.333	11.31
NCIT:C3261	2	8900000	9900000	8.333	11.012
NCIT:C3261	2	9900000	10900000	8.631	11.012
NCIT:C3261	2	10900000	11900000	8.333	11.012
NCIT:C3261	2	11900000	12900000	8.333	10.714
NCIT:C3261	2	12900000	13900000	8.333	10.714
NCIT:C3261	2	13900000	14900000	8.333	11.607
NCIT:C3261	2	14900000	15900000	8.333	11.31
NCIT:C3261	2	15900000	16900000	8.036	11.012
NCIT:C3261	2	16900000	17900000	8.333	11.31
NCIT:C3261	2	17900000	18900000	8.036	10.714
NCIT:C3261	2	18900000	19900000	8.036	10.417
NCIT:C3261	2	19900000	20900000	8.631	10.714
NCIT:C3261	2	20900000	21900000	8.333	10.119
NCIT:C3261	2	21900000	22900000	8.333	10.417
NCIT:C3261	2	22900000	23900000	8.333	10.119
NCIT:C3261	2	23900000	24900000	8.929	10.417
NCIT:C3261	2	24900000	25900000	8.929	12.798
NCIT:C3261	2	25900000	26900000	8.929	10.417
NCIT:C3261	2	26900000	27900000	8.333	8.631
NCIT:C3261	2	27900000	28900000	9.226	9.226
NCIT:C3261	2	28900000	29900000	9.226	9.821
NCIT:C3261	2	29900000	30900000	8.631	9.821
NCIT:C3261	2	30900000	31900000	8.929	8.333
NCIT:C3261	2	31900000	32900000	8.631	8.333
NCIT:C3261	2	32900000	33900000	8.333	8.631
NCIT:C3261	2	33900000	34900000	9.524	11.012
NCIT:C3261	2	34900000	35900000	10.119	9.821
NCIT:C3261	2	35900000	36900000	8.036	9.524
NCIT:C3261	2	36900000	37900000	8.333	10.119
NCIT:C3261	2	37900000	38900000	9.226	9.821
NCIT:C3261	2	38900000	39900000	8.929	9.226
NCIT:C3261	2	39900000	40900000	8.929	8.929
NCIT:C3261	2	40900000	41900000	10.714	8.929
NCIT:C3261	2	41900000	42900000	9.821	9.226
NCIT:C3261	2	42900000	43900000	8.929	9.524
NCIT:C3261	2	43900000	44900000	9.226	8.929
NCIT:C3261	2	44900000	45900000	8.929	8.333
NCIT:C3261	2	45900000	46900000	9.821	8.333
NCIT:C3261	2	46900000	47900000	13.095	10.119
NCIT:C3261	2	47900000	48900000	8.929	9.524
NCIT:C3261	2	48900000	49900000	9.226	9.226
NCIT:C3261	2	49900000	50900000	9.226	8.929
NCIT:C3261	2	50900000	51900000	8.929	9.226
NCIT:C3261	2	51900000	52900000	8.929	10.714
NCIT:C3261	2	52900000	53900000	8.929	8.929
NCIT:C3261	2	53900000	54900000	8.631	9.226
NCIT:C3261	2	54900000	55900000	8.631	9.524
NCIT:C3261	2	55900000	56900000	8.036	9.524
NCIT:C3261	2	56900000	57900000	8.333	9.524
NCIT:C3261	2	57900000	58900000	8.036	10.119
NCIT:C3261	2	58900000	59900000	8.036	10.119
NCIT:C3261	2	59900000	60900000	8.333	10.417
NCIT:C3261	2	60900000	61900000	8.333	9.226
NCIT:C3261	2	61900000	62900000	7.44	8.631
NCIT:C3261	2	62900000	63900000	7.44	8.333
NCIT:C3261	2	63900000	64900000	7.738	8.333
NCIT:C3261	2	64900000	65900000	7.738	8.631
NCIT:C3261	2	65900000	66900000	7.143	8.631
NCIT:C3261	2	66900000	67900000	7.143	8.929
NCIT:C3261	2	67900000	68900000	7.44	9.226
NCIT:C3261	2	68900000	69900000	7.143	8.631
NCIT:C3261	2	69900000	70900000	7.143	9.226
NCIT:C3261	2	70900000	71900000	7.44	8.333
NCIT:C3261	2	71900000	72900000	6.548	8.333
NCIT:C3261	2	72900000	73900000	6.548	8.333
NCIT:C3261	2	73900000	74900000	6.548	8.333
NCIT:C3261	2	74900000	75900000	6.548	8.333
NCIT:C3261	2	75900000	76900000	6.845	8.929
NCIT:C3261	2	76900000	77900000	7.143	8.929
NCIT:C3261	2	77900000	78900000	6.548	8.929
NCIT:C3261	2	78900000	79900000	6.845	9.226
NCIT:C3261	2	79900000	80900000	6.845	8.631
NCIT:C3261	2	80900000	81900000	6.845	8.631
NCIT:C3261	2	81900000	82900000	6.845	8.333
NCIT:C3261	2	82900000	83900000	6.548	8.333
NCIT:C3261	2	83900000	84900000	6.548	8.036
NCIT:C3261	2	84900000	85900000	6.548	8.631
NCIT:C3261	2	85900000	86900000	7.44	8.929
NCIT:C3261	2	86900000	87900000	7.44	7.44
NCIT:C3261	2	87900000	88900000	8.929	8.631
NCIT:C3261	2	88900000	89900000	9.524	8.333
NCIT:C3261	2	89900000	90900000	6.25	8.036
NCIT:C3261	2	90900000	91900000	6.548	8.036
NCIT:C3261	2	91900000	92900000	6.548	7.44
NCIT:C3261	2	92900000	93900000	6.25	7.143
NCIT:C3261	2	93900000	94900000	6.548	7.143
NCIT:C3261	2	94900000	95900000	7.143	7.738
NCIT:C3261	2	95900000	96900000	7.44	7.738
NCIT:C3261	2	96900000	97900000	8.333	9.226
NCIT:C3261	2	97900000	98900000	7.44	8.929
NCIT:C3261	2	98900000	99900000	7.738	8.036
NCIT:C3261	2	99900000	100900000	8.036	8.036
NCIT:C3261	2	100900000	101900000	7.738	8.036
NCIT:C3261	2	101900000	102900000	7.44	8.036
NCIT:C3261	2	102900000	103900000	7.44	8.036
NCIT:C3261	2	103900000	104900000	7.738	8.631
NCIT:C3261	2	104900000	105900000	8.333	8.631
NCIT:C3261	2	105900000	106900000	8.333	8.631
NCIT:C3261	2	106900000	107900000	7.44	8.333
NCIT:C3261	2	107900000	108900000	6.845	8.036
NCIT:C3261	2	108900000	109900000	7.44	8.333
NCIT:C3261	2	109900000	110900000	7.44	8.631
NCIT:C3261	2	110900000	111900000	7.44	8.929
NCIT:C3261	2	111900000	112900000	6.845	8.333
NCIT:C3261	2	112900000	113900000	6.845	8.036
NCIT:C3261	2	113900000	114900000	7.143	8.333
NCIT:C3261	2	114900000	115900000	6.845	8.333
NCIT:C3261	2	115900000	116900000	7.143	9.226
NCIT:C3261	2	116900000	117900000	6.548	10.119
NCIT:C3261	2	117900000	118900000	6.548	9.226
NCIT:C3261	2	118900000	119900000	6.548	9.226
NCIT:C3261	2	119900000	120900000	6.25	9.524
NCIT:C3261	2	120900000	121900000	5.952	8.929
NCIT:C3261	2	121900000	122900000	5.952	8.929
NCIT:C3261	2	122900000	123900000	5.952	9.226
NCIT:C3261	2	123900000	124900000	6.25	9.226
NCIT:C3261	2	124900000	125900000	5.952	9.226
NCIT:C3261	2	125900000	126900000	6.25	9.524
NCIT:C3261	2	126900000	127900000	5.952	10.119
NCIT:C3261	2	127900000	128900000	5.357	10.417
NCIT:C3261	2	128900000	129900000	5.655	8.929
NCIT:C3261	2	129900000	130900000	5.357	8.929
NCIT:C3261	2	130900000	131900000	6.845	9.226
NCIT:C3261	2	131900000	132900000	5.357	9.524
NCIT:C3261	2	132900000	133900000	5.357	10.119
NCIT:C3261	2	133900000	134900000	5.06	12.5
NCIT:C3261	2	134900000	135900000	4.464	11.012
NCIT:C3261	2	135900000	136900000	5.357	26.19
NCIT:C3261	2	136900000	137900000	5.357	9.524
NCIT:C3261	2	137900000	138900000	5.357	9.821
NCIT:C3261	2	138900000	139900000	5.357	9.821
NCIT:C3261	2	139900000	140900000	5.655	11.905
NCIT:C3261	2	140900000	141900000	6.548	11.905
NCIT:C3261	2	141900000	142900000	5.952	11.905
NCIT:C3261	2	142900000	143900000	5.655	10.714
NCIT:C3261	2	143900000	144900000	5.655	10.714
NCIT:C3261	2	144900000	145900000	5.655	10.714
NCIT:C3261	2	145900000	146900000	5.952	12.5
NCIT:C3261	2	146900000	147900000	5.655	10.714
NCIT:C3261	2	147900000	148900000	6.25	10.714
NCIT:C3261	2	148900000	149900000	5.655	10.714
NCIT:C3261	2	149900000	150900000	5.655	10.714
NCIT:C3261	2	150900000	151900000	6.25	11.012
NCIT:C3261	2	151900000	152900000	6.548	10.119
NCIT:C3261	2	152900000	153900000	6.845	10.714
NCIT:C3261	2	153900000	154900000	6.845	10.417
NCIT:C3261	2	154900000	155900000	6.548	10.119
NCIT:C3261	2	155900000	156900000	6.548	10.417
NCIT:C3261	2	156900000	157900000	6.845	10.714
NCIT:C3261	2	157900000	158900000	7.143	9.226
NCIT:C3261	2	158900000	159900000	7.738	9.524
NCIT:C3261	2	159900000	160900000	7.44	9.226
NCIT:C3261	2	160900000	161900000	7.44	9.226
NCIT:C3261	2	161900000	162900000	7.738	8.929
NCIT:C3261	2	162900000	163900000	7.44	9.226
NCIT:C3261	2	163900000	164900000	7.738	8.631
NCIT:C3261	2	164900000	165900000	8.036	8.631
NCIT:C3261	2	165900000	166900000	7.738	8.631
NCIT:C3261	2	166900000	167900000	8.036	8.631
NCIT:C3261	2	167900000	168900000	8.333	8.631
NCIT:C3261	2	168900000	169900000	8.036	8.929
NCIT:C3261	2	169900000	170900000	8.631	8.929
NCIT:C3261	2	170900000	171900000	8.333	8.929
NCIT:C3261	2	171900000	172900000	8.631	8.333
NCIT:C3261	2	172900000	173900000	10.417	8.631
NCIT:C3261	2	173900000	174900000	10.417	8.631
NCIT:C3261	2	174900000	175900000	10.119	9.226
NCIT:C3261	2	175900000	176900000	10.119	8.333
NCIT:C3261	2	176900000	177900000	9.821	8.929
NCIT:C3261	2	177900000	178900000	7.738	8.631
NCIT:C3261	2	178900000	179900000	8.036	9.226
NCIT:C3261	2	179900000	180900000	8.036	8.631
NCIT:C3261	2	180900000	181900000	8.036	9.226
NCIT:C3261	2	181900000	182900000	8.333	9.226
NCIT:C3261	2	182900000	183900000	8.036	9.821
NCIT:C3261	2	183900000	184900000	8.036	9.524
NCIT:C3261	2	184900000	185900000	8.333	9.226
NCIT:C3261	2	185900000	186900000	8.333	9.226
NCIT:C3261	2	186900000	187900000	9.226	9.226
NCIT:C3261	2	187900000	188900000	9.524	9.524
NCIT:C3261	2	188900000	189900000	9.226	9.226
NCIT:C3261	2	189900000	190900000	8.929	9.226
NCIT:C3261	2	190900000	191900000	9.226	9.226
NCIT:C3261	2	191900000	192900000	8.929	9.226
NCIT:C3261	2	192900000	193900000	8.036	9.821
NCIT:C3261	2	193900000	194900000	7.738	9.226
NCIT:C3261	2	194900000	195900000	7.738	9.226
NCIT:C3261	2	195900000	196900000	7.738	9.226
NCIT:C3261	2	196900000	197900000	9.524	10.119
NCIT:C3261	2	197900000	198900000	9.524	9.226
NCIT:C3261	2	198900000	199900000	9.821	9.821
NCIT:C3261	2	199900000	200900000	8.929	10.119
NCIT:C3261	2	200900000	201900000	8.929	9.821
NCIT:C3261	2	201900000	202900000	10.417	10.119
NCIT:C3261	2	202900000	203900000	8.333	11.607
NCIT:C3261	2	203900000	204900000	8.036	11.905
NCIT:C3261	2	204900000	205900000	7.738	10.714
NCIT:C3261	2	205900000	206900000	8.036	11.012
NCIT:C3261	2	206900000	207900000	8.036	11.607
NCIT:C3261	2	207900000	208900000	8.036	11.905
NCIT:C3261	2	208900000	209900000	8.036	11.607
NCIT:C3261	2	209900000	210900000	8.036	11.31
NCIT:C3261	2	210900000	211900000	8.929	13.988
NCIT:C3261	2	211900000	212900000	8.333	13.393
NCIT:C3261	2	212900000	213900000	8.036	11.905
NCIT:C3261	2	213900000	214900000	8.333	12.798
NCIT:C3261	2	214900000	215900000	7.738	11.607
NCIT:C3261	2	215900000	216900000	8.036	11.607
NCIT:C3261	2	216900000	217900000	8.036	11.607
NCIT:C3261	2	217900000	218900000	7.738	11.905
NCIT:C3261	2	218900000	219900000	8.333	11.905
NCIT:C3261	2	219900000	220900000	8.036	12.798
NCIT:C3261	2	220900000	221900000	8.631	11.905
NCIT:C3261	2	221900000	222900000	8.036	11.607
NCIT:C3261	2	222900000	223900000	7.738	11.905
NCIT:C3261	2	223900000	224900000	8.036	12.5
NCIT:C3261	2	224900000	225900000	8.333	13.095
NCIT:C3261	2	225900000	226900000	8.631	12.798
NCIT:C3261	2	226900000	227900000	7.738	12.202
NCIT:C3261	2	227900000	228900000	7.44	12.202
NCIT:C3261	2	228900000	229900000	8.036	12.202
NCIT:C3261	2	229900000	230900000	7.738	12.798
NCIT:C3261	2	230900000	231900000	7.738	12.798
NCIT:C3261	2	231900000	232900000	7.143	13.393
NCIT:C3261	2	232900000	233900000	7.44	13.393
NCIT:C3261	2	233900000	234900000	7.143	12.798
NCIT:C3261	2	234900000	235900000	7.44	12.798
NCIT:C3261	2	235900000	236900000	7.44	12.798
NCIT:C3261	2	236900000	237900000	7.143	15.179
NCIT:C3261	2	237900000	238900000	6.548	13.69
NCIT:C3261	2	238900000	239900000	6.845	14.583
NCIT:C3261	2	239900000	240900000	7.143	15.179
NCIT:C3261	2	240900000	241900000	7.738	15.774
NCIT:C3261	2	241900000	242193529	2.381	5.06
NCIT:C3261	3	0	900000	1.488	5.06
NCIT:C3261	3	900000	1900000	6.845	18.155
NCIT:C3261	3	1900000	2900000	6.845	17.857
NCIT:C3261	3	2900000	3900000	6.845	17.857
NCIT:C3261	3	3900000	4900000	6.845	17.857
NCIT:C3261	3	4900000	5900000	6.845	17.857
NCIT:C3261	3	5900000	6900000	7.143	19.048
NCIT:C3261	3	6900000	7900000	6.845	18.452
NCIT:C3261	3	7900000	8900000	7.143	18.155
NCIT:C3261	3	8900000	9900000	7.143	18.155
NCIT:C3261	3	9900000	10900000	8.929	18.155
NCIT:C3261	3	10900000	11900000	7.44	18.155
NCIT:C3261	3	11900000	12900000	8.036	18.452
NCIT:C3261	3	12900000	13900000	6.845	18.75
NCIT:C3261	3	13900000	14900000	6.25	18.452
NCIT:C3261	3	14900000	15900000	6.25	18.75
NCIT:C3261	3	15900000	16900000	5.952	18.452
NCIT:C3261	3	16900000	17900000	5.952	18.155
NCIT:C3261	3	17900000	18900000	5.952	17.857
NCIT:C3261	3	18900000	19900000	5.952	17.857
NCIT:C3261	3	19900000	20900000	5.952	18.155
NCIT:C3261	3	20900000	21900000	5.952	18.75
NCIT:C3261	3	21900000	22900000	5.952	18.75
NCIT:C3261	3	22900000	23900000	5.952	18.452
NCIT:C3261	3	23900000	24900000	5.655	18.75
NCIT:C3261	3	24900000	25900000	5.655	19.048
NCIT:C3261	3	25900000	26900000	5.357	19.048
NCIT:C3261	3	26900000	27900000	5.655	19.048
NCIT:C3261	3	27900000	28900000	5.06	19.345
NCIT:C3261	3	28900000	29900000	5.357	22.024
NCIT:C3261	3	29900000	30900000	6.25	24.702
NCIT:C3261	3	30900000	31900000	5.357	16.667
NCIT:C3261	3	31900000	32900000	5.655	18.452
NCIT:C3261	3	32900000	33900000	5.655	18.452
NCIT:C3261	3	33900000	34900000	5.655	18.75
NCIT:C3261	3	34900000	35900000	5.655	18.75
NCIT:C3261	3	35900000	36900000	5.655	19.048
NCIT:C3261	3	36900000	37900000	5.952	18.452
NCIT:C3261	3	37900000	38900000	6.25	19.345
NCIT:C3261	3	38900000	39900000	6.25	19.048
NCIT:C3261	3	39900000	40900000	5.655	18.452
NCIT:C3261	3	40900000	41900000	6.548	19.94
NCIT:C3261	3	41900000	42900000	5.06	20.238
NCIT:C3261	3	42900000	43900000	5.06	20.536
NCIT:C3261	3	43900000	44900000	5.357	20.536
NCIT:C3261	3	44900000	45900000	5.06	21.131
NCIT:C3261	3	45900000	46900000	8.036	21.726
NCIT:C3261	3	46900000	47900000	5.06	20.833
NCIT:C3261	3	47900000	48900000	8.631	20.536
NCIT:C3261	3	48900000	49900000	13.095	23.512
NCIT:C3261	3	49900000	50900000	5.06	23.214
NCIT:C3261	3	50900000	51900000	5.06	22.321
NCIT:C3261	3	51900000	52900000	5.952	22.619
NCIT:C3261	3	52900000	53900000	4.762	22.619
NCIT:C3261	3	53900000	54900000	4.762	22.321
NCIT:C3261	3	54900000	55900000	5.357	22.619
NCIT:C3261	3	55900000	56900000	4.762	20.833
NCIT:C3261	3	56900000	57900000	4.762	21.429
NCIT:C3261	3	57900000	58900000	5.357	22.024
NCIT:C3261	3	58900000	59900000	5.655	21.131
NCIT:C3261	3	59900000	60900000	5.655	20.536
NCIT:C3261	3	60900000	61900000	5.952	20.238
NCIT:C3261	3	61900000	62900000	6.25	20.238
NCIT:C3261	3	62900000	63900000	6.548	20.238
NCIT:C3261	3	63900000	64900000	5.357	19.048
NCIT:C3261	3	64900000	65900000	5.357	19.345
NCIT:C3261	3	65900000	66900000	5.357	19.345
NCIT:C3261	3	66900000	67900000	5.655	19.643
NCIT:C3261	3	67900000	68900000	6.845	20.536
NCIT:C3261	3	68900000	69900000	8.036	19.94
NCIT:C3261	3	69900000	70900000	7.738	19.643
NCIT:C3261	3	70900000	71900000	7.143	20.833
NCIT:C3261	3	71900000	72900000	6.548	19.94
NCIT:C3261	3	72900000	73900000	5.655	18.452
NCIT:C3261	3	73900000	74900000	5.655	18.452
NCIT:C3261	3	74900000	75900000	7.44	19.048
NCIT:C3261	3	75900000	76900000	6.25	18.155
NCIT:C3261	3	76900000	77900000	5.655	16.667
NCIT:C3261	3	77900000	78900000	5.655	16.369
NCIT:C3261	3	78900000	79900000	5.952	16.071
NCIT:C3261	3	79900000	80900000	5.655	16.369
NCIT:C3261	3	80900000	81900000	6.25	16.071
NCIT:C3261	3	81900000	82900000	5.655	16.071
NCIT:C3261	3	82900000	83900000	5.655	16.369
NCIT:C3261	3	83900000	84900000	5.952	16.369
NCIT:C3261	3	84900000	85900000	5.655	15.774
NCIT:C3261	3	85900000	86900000	5.655	16.369
NCIT:C3261	3	86900000	87900000	7.44	16.071
NCIT:C3261	3	87900000	88900000	7.44	16.071
NCIT:C3261	3	88900000	89900000	10.714	18.155
NCIT:C3261	3	89900000	90900000	9.821	13.393
NCIT:C3261	3	90900000	91900000	9.821	12.798
NCIT:C3261	3	91900000	92900000	9.821	12.798
NCIT:C3261	3	92900000	93900000	10.417	12.798
NCIT:C3261	3	93900000	94900000	10.714	13.69
NCIT:C3261	3	94900000	95900000	10.714	12.798
NCIT:C3261	3	95900000	96900000	10.714	12.5
NCIT:C3261	3	96900000	97900000	11.31	12.202
NCIT:C3261	3	97900000	98900000	11.607	12.798
NCIT:C3261	3	98900000	99900000	11.31	12.798
NCIT:C3261	3	99900000	100900000	10.714	12.5
NCIT:C3261	3	100900000	101900000	10.417	11.905
NCIT:C3261	3	101900000	102900000	10.119	11.905
NCIT:C3261	3	102900000	103900000	11.607	12.202
NCIT:C3261	3	103900000	104900000	11.905	12.202
NCIT:C3261	3	104900000	105900000	11.012	11.905
NCIT:C3261	3	105900000	106900000	11.905	11.905
NCIT:C3261	3	106900000	107900000	11.905	11.31
NCIT:C3261	3	107900000	108900000	11.905	11.31
NCIT:C3261	3	108900000	109900000	11.31	11.607
NCIT:C3261	3	109900000	110900000	11.31	11.607
NCIT:C3261	3	110900000	111900000	11.31	11.607
NCIT:C3261	3	111900000	112900000	12.202	11.607
NCIT:C3261	3	112900000	113900000	12.202	11.607
NCIT:C3261	3	113900000	114900000	12.202	11.31
NCIT:C3261	3	114900000	115900000	12.5	11.31
NCIT:C3261	3	115900000	116900000	12.202	11.607
NCIT:C3261	3	116900000	117900000	12.202	11.31
NCIT:C3261	3	117900000	118900000	12.202	11.31
NCIT:C3261	3	118900000	119900000	12.798	10.714
NCIT:C3261	3	119900000	120900000	13.393	11.31
NCIT:C3261	3	120900000	121900000	13.095	10.417
NCIT:C3261	3	121900000	122900000	13.095	10.417
NCIT:C3261	3	122900000	123900000	13.095	9.821
NCIT:C3261	3	123900000	124900000	13.393	9.821
NCIT:C3261	3	124900000	125900000	12.5	9.821
NCIT:C3261	3	125900000	126900000	12.798	10.417
NCIT:C3261	3	126900000	127900000	12.798	10.417
NCIT:C3261	3	127900000	128900000	13.393	10.119
NCIT:C3261	3	128900000	129900000	12.5	9.821
NCIT:C3261	3	129900000	130900000	12.798	11.905
NCIT:C3261	3	130900000	131900000	12.202	10.119
NCIT:C3261	3	131900000	132900000	12.798	10.417
NCIT:C3261	3	132900000	133900000	12.202	10.119
NCIT:C3261	3	133900000	134900000	13.69	11.607
NCIT:C3261	3	134900000	135900000	13.393	13.988
NCIT:C3261	3	135900000	136900000	13.69	9.821
NCIT:C3261	3	136900000	137900000	13.988	10.119
NCIT:C3261	3	137900000	138900000	13.988	10.119
NCIT:C3261	3	138900000	139900000	13.988	10.714
NCIT:C3261	3	139900000	140900000	13.095	9.226
NCIT:C3261	3	140900000	141900000	13.095	9.226
NCIT:C3261	3	141900000	142900000	13.988	9.821
NCIT:C3261	3	142900000	143900000	13.69	9.821
NCIT:C3261	3	143900000	144900000	13.393	9.524
NCIT:C3261	3	144900000	145900000	13.393	9.226
NCIT:C3261	3	145900000	146900000	13.988	9.524
NCIT:C3261	3	146900000	147900000	13.69	9.226
NCIT:C3261	3	147900000	148900000	13.988	9.524
NCIT:C3261	3	148900000	149900000	13.393	9.524
NCIT:C3261	3	149900000	150900000	13.393	9.821
NCIT:C3261	3	150900000	151900000	13.988	9.524
NCIT:C3261	3	151900000	152900000	14.286	8.631
NCIT:C3261	3	152900000	153900000	13.988	8.631
NCIT:C3261	3	153900000	154900000	13.988	8.631
NCIT:C3261	3	154900000	155900000	14.881	8.631
NCIT:C3261	3	155900000	156900000	14.583	8.929
NCIT:C3261	3	156900000	157900000	14.286	8.631
NCIT:C3261	3	157900000	158900000	14.286	9.226
NCIT:C3261	3	158900000	159900000	14.881	8.333
NCIT:C3261	3	159900000	160900000	14.583	8.631
NCIT:C3261	3	160900000	161900000	14.583	8.631
NCIT:C3261	3	161900000	162900000	16.667	11.012
NCIT:C3261	3	162900000	163900000	16.369	9.524
NCIT:C3261	3	163900000	164900000	14.881	8.333
NCIT:C3261	3	164900000	165900000	15.179	8.333
NCIT:C3261	3	165900000	166900000	15.774	8.333
NCIT:C3261	3	166900000	167900000	15.476	8.036
NCIT:C3261	3	167900000	168900000	14.881	8.631
NCIT:C3261	3	168900000	169900000	14.583	8.929
NCIT:C3261	3	169900000	170900000	14.583	8.333
NCIT:C3261	3	170900000	171900000	14.583	8.631
NCIT:C3261	3	171900000	172900000	14.881	8.333
NCIT:C3261	3	172900000	173900000	14.286	8.333
NCIT:C3261	3	173900000	174900000	14.286	8.036
NCIT:C3261	3	174900000	175900000	14.286	8.631
NCIT:C3261	3	175900000	176900000	14.583	8.036
NCIT:C3261	3	176900000	177900000	14.286	8.036
NCIT:C3261	3	177900000	178900000	15.774	8.631
NCIT:C3261	3	178900000	179900000	15.476	11.607
NCIT:C3261	3	179900000	180900000	15.476	8.929
NCIT:C3261	3	180900000	181900000	17.56	9.821
NCIT:C3261	3	181900000	182900000	15.179	8.631
NCIT:C3261	3	182900000	183900000	16.071	9.821
NCIT:C3261	3	183900000	184900000	15.179	8.929
NCIT:C3261	3	184900000	185900000	15.476	8.929
NCIT:C3261	3	185900000	186900000	16.667	13.988
NCIT:C3261	3	186900000	187900000	17.56	12.202
NCIT:C3261	3	187900000	188900000	16.667	11.607
NCIT:C3261	3	188900000	189900000	16.667	12.5
NCIT:C3261	3	189900000	190900000	15.774	11.905
NCIT:C3261	3	190900000	191900000	15.774	11.607
NCIT:C3261	3	191900000	192900000	15.774	12.5
NCIT:C3261	3	192900000	193900000	16.667	13.69
NCIT:C3261	3	193900000	194900000	16.071	12.5
NCIT:C3261	3	194900000	195900000	5.655	3.274
NCIT:C3261	3	195900000	196900000	4.464	2.381
NCIT:C3261	3	196900000	197900000	4.762	2.976
NCIT:C3261	3	197900000	198295559	2.976	1.488
NCIT:C3261	4	0	1000000	2.976	6.548
NCIT:C3261	4	1000000	2000000	13.095	21.726
NCIT:C3261	4	2000000	3000000	10.119	21.726
NCIT:C3261	4	3000000	4000000	10.119	21.131
NCIT:C3261	4	4000000	5000000	9.524	21.429
NCIT:C3261	4	5000000	6000000	9.524	21.429
NCIT:C3261	4	6000000	7000000	10.119	22.321
NCIT:C3261	4	7000000	8000000	7.738	22.619
NCIT:C3261	4	8000000	9000000	8.036	22.024
NCIT:C3261	4	9000000	10000000	8.036	23.81
NCIT:C3261	4	10000000	11000000	10.119	25
NCIT:C3261	4	11000000	12000000	7.44	21.726
NCIT:C3261	4	12000000	13000000	7.738	23.214
NCIT:C3261	4	13000000	14000000	7.738	22.321
NCIT:C3261	4	14000000	15000000	7.738	22.321
NCIT:C3261	4	15000000	16000000	8.036	22.619
NCIT:C3261	4	16000000	17000000	7.738	22.619
NCIT:C3261	4	17000000	18000000	8.036	22.619
NCIT:C3261	4	18000000	19000000	7.738	22.619
NCIT:C3261	4	19000000	20000000	7.738	22.917
NCIT:C3261	4	20000000	21000000	8.929	23.214
NCIT:C3261	4	21000000	22000000	8.929	23.512
NCIT:C3261	4	22000000	23000000	8.036	22.917
NCIT:C3261	4	23000000	24000000	8.036	22.619
NCIT:C3261	4	24000000	25000000	8.333	23.512
NCIT:C3261	4	25000000	26000000	8.929	23.214
NCIT:C3261	4	26000000	27000000	8.333	22.917
NCIT:C3261	4	27000000	28000000	8.333	23.214
NCIT:C3261	4	28000000	29000000	8.929	22.917
NCIT:C3261	4	29000000	30000000	8.631	22.619
NCIT:C3261	4	30000000	31000000	8.929	20.833
NCIT:C3261	4	31000000	32000000	8.631	20.536
NCIT:C3261	4	32000000	33000000	9.524	20.536
NCIT:C3261	4	33000000	34000000	9.226	20.833
NCIT:C3261	4	34000000	35000000	9.821	22.619
NCIT:C3261	4	35000000	36000000	8.929	21.131
NCIT:C3261	4	36000000	37000000	8.929	20.833
NCIT:C3261	4	37000000	38000000	8.929	21.131
NCIT:C3261	4	38000000	39000000	8.631	20.833
NCIT:C3261	4	39000000	40000000	8.631	22.024
NCIT:C3261	4	40000000	41000000	9.524	20.833
NCIT:C3261	4	41000000	42000000	9.226	22.321
NCIT:C3261	4	42000000	43000000	9.226	20.238
NCIT:C3261	4	43000000	44000000	8.631	20.238
NCIT:C3261	4	44000000	45000000	8.929	20.536
NCIT:C3261	4	45000000	46000000	8.929	19.643
NCIT:C3261	4	46000000	47000000	8.631	19.94
NCIT:C3261	4	47000000	48000000	8.333	18.75
NCIT:C3261	4	48000000	49000000	10.119	19.345
NCIT:C3261	4	49000000	50000000	9.226	18.155
NCIT:C3261	4	50000000	51000000	9.226	16.964
NCIT:C3261	4	51000000	52000000	9.226	16.964
NCIT:C3261	4	52000000	53000000	9.226	17.262
NCIT:C3261	4	53000000	54000000	14.286	20.833
NCIT:C3261	4	54000000	55000000	9.524	20.536
NCIT:C3261	4	55000000	56000000	8.631	20.833
NCIT:C3261	4	56000000	57000000	8.631	21.726
NCIT:C3261	4	57000000	58000000	8.036	22.024
NCIT:C3261	4	58000000	59000000	7.738	21.726
NCIT:C3261	4	59000000	60000000	8.036	21.726
NCIT:C3261	4	60000000	61000000	7.738	21.429
NCIT:C3261	4	61000000	62000000	8.036	23.512
NCIT:C3261	4	62000000	63000000	8.036	23.81
NCIT:C3261	4	63000000	64000000	8.036	25
NCIT:C3261	4	64000000	65000000	8.036	24.107
NCIT:C3261	4	65000000	66000000	8.036	25.298
NCIT:C3261	4	66000000	67000000	7.44	22.619
NCIT:C3261	4	67000000	68000000	6.548	21.726
NCIT:C3261	4	68000000	69000000	8.631	22.619
NCIT:C3261	4	69000000	70000000	8.333	22.321
NCIT:C3261	4	70000000	71000000	6.548	21.429
NCIT:C3261	4	71000000	72000000	6.845	21.726
NCIT:C3261	4	72000000	73000000	7.143	22.619
NCIT:C3261	4	73000000	74000000	7.143	21.726
NCIT:C3261	4	74000000	75000000	6.845	22.619
NCIT:C3261	4	75000000	76000000	6.25	22.619
NCIT:C3261	4	76000000	77000000	6.25	22.321
NCIT:C3261	4	77000000	78000000	6.548	22.917
NCIT:C3261	4	78000000	79000000	5.952	22.024
NCIT:C3261	4	79000000	80000000	5.357	22.321
NCIT:C3261	4	80000000	81000000	5.655	22.024
NCIT:C3261	4	81000000	82000000	5.357	22.619
NCIT:C3261	4	82000000	83000000	5.357	22.619
NCIT:C3261	4	83000000	84000000	6.25	25
NCIT:C3261	4	84000000	85000000	5.655	23.512
NCIT:C3261	4	85000000	86000000	5.655	23.214
NCIT:C3261	4	86000000	87000000	5.952	22.917
NCIT:C3261	4	87000000	88000000	5.952	22.917
NCIT:C3261	4	88000000	89000000	5.655	23.512
NCIT:C3261	4	89000000	90000000	5.655	22.917
NCIT:C3261	4	90000000	91000000	5.655	23.214
NCIT:C3261	4	91000000	92000000	6.25	23.214
NCIT:C3261	4	92000000	93000000	5.952	23.214
NCIT:C3261	4	93000000	94000000	5.952	22.917
NCIT:C3261	4	94000000	95000000	5.952	22.917
NCIT:C3261	4	95000000	96000000	5.952	22.321
NCIT:C3261	4	96000000	97000000	5.952	22.321
NCIT:C3261	4	97000000	98000000	5.952	22.321
NCIT:C3261	4	98000000	99000000	6.25	24.107
NCIT:C3261	4	99000000	100000000	5.655	24.107
NCIT:C3261	4	100000000	101000000	5.06	24.405
NCIT:C3261	4	101000000	102000000	5.06	24.702
NCIT:C3261	4	102000000	103000000	5.06	24.405
NCIT:C3261	4	103000000	104000000	5.357	24.702
NCIT:C3261	4	104000000	105000000	5.06	25
NCIT:C3261	4	105000000	106000000	5.655	24.702
NCIT:C3261	4	106000000	107000000	6.25	24.107
NCIT:C3261	4	107000000	108000000	5.952	24.405
NCIT:C3261	4	108000000	109000000	5.655	23.81
NCIT:C3261	4	109000000	110000000	5.952	23.81
NCIT:C3261	4	110000000	111000000	5.655	24.107
NCIT:C3261	4	111000000	112000000	5.952	24.107
NCIT:C3261	4	112000000	113000000	5.655	24.107
NCIT:C3261	4	113000000	114000000	6.25	24.405
NCIT:C3261	4	114000000	115000000	7.738	25
NCIT:C3261	4	115000000	116000000	6.25	24.107
NCIT:C3261	4	116000000	117000000	6.548	24.107
NCIT:C3261	4	117000000	118000000	6.25	24.107
NCIT:C3261	4	118000000	119000000	6.25	23.81
NCIT:C3261	4	119000000	120000000	6.25	24.107
NCIT:C3261	4	120000000	121000000	5.952	23.81
NCIT:C3261	4	121000000	122000000	5.952	23.81
NCIT:C3261	4	122000000	123000000	5.952	23.81
NCIT:C3261	4	123000000	124000000	6.25	24.702
NCIT:C3261	4	124000000	125000000	6.25	25
NCIT:C3261	4	125000000	126000000	6.25	24.405
NCIT:C3261	4	126000000	127000000	6.25	23.81
NCIT:C3261	4	127000000	128000000	5.952	24.405
NCIT:C3261	4	128000000	129000000	5.952	24.107
NCIT:C3261	4	129000000	130000000	5.952	24.405
NCIT:C3261	4	130000000	131000000	5.952	23.81
NCIT:C3261	4	131000000	132000000	6.548	23.81
NCIT:C3261	4	132000000	133000000	6.25	23.512
NCIT:C3261	4	133000000	134000000	5.952	23.512
NCIT:C3261	4	134000000	135000000	5.952	23.81
NCIT:C3261	4	135000000	136000000	5.952	23.81
NCIT:C3261	4	136000000	137000000	5.952	24.107
NCIT:C3261	4	137000000	138000000	5.655	24.405
NCIT:C3261	4	138000000	139000000	5.655	23.512
NCIT:C3261	4	139000000	140000000	5.655	24.107
NCIT:C3261	4	140000000	141000000	5.952	23.512
NCIT:C3261	4	141000000	142000000	5.952	23.81
NCIT:C3261	4	142000000	143000000	7.143	24.107
NCIT:C3261	4	143000000	144000000	7.44	24.702
NCIT:C3261	4	144000000	145000000	6.548	24.702
NCIT:C3261	4	145000000	146000000	5.952	22.917
NCIT:C3261	4	146000000	147000000	5.952	22.917
NCIT:C3261	4	147000000	148000000	5.952	22.917
NCIT:C3261	4	148000000	149000000	5.952	22.917
NCIT:C3261	4	149000000	150000000	5.952	22.917
NCIT:C3261	4	150000000	151000000	8.631	23.512
NCIT:C3261	4	151000000	152000000	5.952	23.81
NCIT:C3261	4	152000000	153000000	7.143	24.405
NCIT:C3261	4	153000000	154000000	6.548	23.512
NCIT:C3261	4	154000000	155000000	7.44	24.405
NCIT:C3261	4	155000000	156000000	7.44	23.81
NCIT:C3261	4	156000000	157000000	6.845	24.702
NCIT:C3261	4	157000000	158000000	6.548	24.107
NCIT:C3261	4	158000000	159000000	6.548	25
NCIT:C3261	4	159000000	160000000	6.25	24.107
NCIT:C3261	4	160000000	161000000	6.25	25.595
NCIT:C3261	4	161000000	162000000	6.25	24.107
NCIT:C3261	4	162000000	163000000	6.25	24.107
NCIT:C3261	4	163000000	164000000	6.25	24.405
NCIT:C3261	4	164000000	165000000	6.25	24.702
NCIT:C3261	4	165000000	166000000	6.25	25
NCIT:C3261	4	166000000	167000000	6.25	24.405
NCIT:C3261	4	167000000	168000000	6.548	24.405
NCIT:C3261	4	168000000	169000000	6.25	24.405
NCIT:C3261	4	169000000	170000000	6.25	25
NCIT:C3261	4	170000000	171000000	6.548	24.405
NCIT:C3261	4	171000000	172000000	6.548	26.19
NCIT:C3261	4	172000000	173000000	6.548	26.19
NCIT:C3261	4	173000000	174000000	6.25	24.405
NCIT:C3261	4	174000000	175000000	5.952	25
NCIT:C3261	4	175000000	176000000	5.952	24.702
NCIT:C3261	4	176000000	177000000	6.25	24.702
NCIT:C3261	4	177000000	178000000	5.952	24.702
NCIT:C3261	4	178000000	179000000	5.655	25.298
NCIT:C3261	4	179000000	180000000	6.548	24.702
NCIT:C3261	4	180000000	181000000	6.25	24.702
NCIT:C3261	4	181000000	182000000	5.952	24.405
NCIT:C3261	4	182000000	183000000	5.952	24.702
NCIT:C3261	4	183000000	184000000	5.952	24.107
NCIT:C3261	4	184000000	185000000	5.655	24.702
NCIT:C3261	4	185000000	186000000	5.952	24.405
NCIT:C3261	4	186000000	187000000	6.25	24.405
NCIT:C3261	4	187000000	188000000	5.952	24.107
NCIT:C3261	4	188000000	189000000	6.845	24.702
NCIT:C3261	4	189000000	190000000	8.036	24.702
NCIT:C3261	4	190000000	190214555	2.381	4.464
NCIT:C3261	5	0	800000	22.917	11.31
NCIT:C3261	5	800000	1800000	22.619	11.607
NCIT:C3261	5	1800000	2800000	19.94	8.036
NCIT:C3261	5	2800000	3800000	21.131	9.524
NCIT:C3261	5	3800000	4800000	20.833	9.226
NCIT:C3261	5	4800000	5800000	19.94	9.524
NCIT:C3261	5	5800000	6800000	19.94	8.631
NCIT:C3261	5	6800000	7800000	19.94	8.631
NCIT:C3261	5	7800000	8800000	20.238	9.226
NCIT:C3261	5	8800000	9800000	19.345	8.929
NCIT:C3261	5	9800000	10800000	19.345	8.631
NCIT:C3261	5	10800000	11800000	19.345	8.631
NCIT:C3261	5	11800000	12800000	19.345	8.631
NCIT:C3261	5	12800000	13800000	19.345	8.929
NCIT:C3261	5	13800000	14800000	19.94	8.631
NCIT:C3261	5	14800000	15800000	20.238	8.631
NCIT:C3261	5	15800000	16800000	19.94	8.333
NCIT:C3261	5	16800000	17800000	19.94	8.631
NCIT:C3261	5	17800000	18800000	19.94	8.333
NCIT:C3261	5	18800000	19800000	20.536	9.226
NCIT:C3261	5	19800000	20800000	20.833	8.929
NCIT:C3261	5	20800000	21800000	20.536	8.631
NCIT:C3261	5	21800000	22800000	19.643	8.333
NCIT:C3261	5	22800000	23800000	19.048	8.631
NCIT:C3261	5	23800000	24800000	19.643	8.333
NCIT:C3261	5	24800000	25800000	19.048	8.036
NCIT:C3261	5	25800000	26800000	19.345	9.524
NCIT:C3261	5	26800000	27800000	19.643	9.226
NCIT:C3261	5	27800000	28800000	19.643	9.226
NCIT:C3261	5	28800000	29800000	18.75	8.929
NCIT:C3261	5	29800000	30800000	18.75	8.631
NCIT:C3261	5	30800000	31800000	19.643	8.929
NCIT:C3261	5	31800000	32800000	19.345	8.631
NCIT:C3261	5	32800000	33800000	19.048	8.036
NCIT:C3261	5	33800000	34800000	19.345	8.929
NCIT:C3261	5	34800000	35800000	17.857	8.036
NCIT:C3261	5	35800000	36800000	19.345	11.607
NCIT:C3261	5	36800000	37800000	19.345	7.738
NCIT:C3261	5	37800000	38800000	19.048	8.036
NCIT:C3261	5	38800000	39800000	19.94	9.821
NCIT:C3261	5	39800000	40800000	18.452	8.036
NCIT:C3261	5	40800000	41800000	17.857	8.333
NCIT:C3261	5	41800000	42800000	17.56	8.036
NCIT:C3261	5	42800000	43800000	17.56	8.036
NCIT:C3261	5	43800000	44800000	17.262	9.226
NCIT:C3261	5	44800000	45800000	12.5	9.226
NCIT:C3261	5	45800000	46800000	13.393	12.798
NCIT:C3261	5	46800000	47800000	12.202	10.119
NCIT:C3261	5	47800000	48800000	12.202	10.119
NCIT:C3261	5	48800000	49800000	11.607	10.119
NCIT:C3261	5	49800000	50800000	11.607	11.012
NCIT:C3261	5	50800000	51800000	10.714	12.202
NCIT:C3261	5	51800000	52800000	10.417	11.31
NCIT:C3261	5	52800000	53800000	11.012	14.881
NCIT:C3261	5	53800000	54800000	10.417	16.369
NCIT:C3261	5	54800000	55800000	9.524	15.774
NCIT:C3261	5	55800000	56800000	9.226	15.476
NCIT:C3261	5	56800000	57800000	10.714	16.667
NCIT:C3261	5	57800000	58800000	12.202	17.56
NCIT:C3261	5	58800000	59800000	10.417	16.369
NCIT:C3261	5	59800000	60800000	8.929	16.071
NCIT:C3261	5	60800000	61800000	8.929	16.071
NCIT:C3261	5	61800000	62800000	8.333	16.369
NCIT:C3261	5	62800000	63800000	8.929	16.369
NCIT:C3261	5	63800000	64800000	8.631	16.369
NCIT:C3261	5	64800000	65800000	8.929	16.369
NCIT:C3261	5	65800000	66800000	8.036	16.964
NCIT:C3261	5	66800000	67800000	8.036	16.667
NCIT:C3261	5	67800000	68800000	8.929	18.75
NCIT:C3261	5	68800000	69800000	8.929	17.56
NCIT:C3261	5	69800000	70800000	8.631	17.262
NCIT:C3261	5	70800000	71800000	8.631	17.857
NCIT:C3261	5	71800000	72800000	8.333	17.262
NCIT:C3261	5	72800000	73800000	8.631	17.262
NCIT:C3261	5	73800000	74800000	8.631	17.857
NCIT:C3261	5	74800000	75800000	8.333	17.857
NCIT:C3261	5	75800000	76800000	8.929	17.857
NCIT:C3261	5	76800000	77800000	8.631	17.857
NCIT:C3261	5	77800000	78800000	8.333	17.262
NCIT:C3261	5	78800000	79800000	7.738	17.262
NCIT:C3261	5	79800000	80800000	8.036	17.857
NCIT:C3261	5	80800000	81800000	7.44	17.262
NCIT:C3261	5	81800000	82800000	7.44	17.262
NCIT:C3261	5	82800000	83800000	7.44	16.964
NCIT:C3261	5	83800000	84800000	7.738	17.262
NCIT:C3261	5	84800000	85800000	7.44	17.262
NCIT:C3261	5	85800000	86800000	7.44	17.262
NCIT:C3261	5	86800000	87800000	7.44	20.238
NCIT:C3261	5	87800000	88800000	7.44	17.262
NCIT:C3261	5	88800000	89800000	8.036	18.155
NCIT:C3261	5	89800000	90800000	8.631	18.155
NCIT:C3261	5	90800000	91800000	8.036	18.155
NCIT:C3261	5	91800000	92800000	8.036	18.155
NCIT:C3261	5	92800000	93800000	8.036	18.155
NCIT:C3261	5	93800000	94800000	8.036	18.452
NCIT:C3261	5	94800000	95800000	8.036	18.452
NCIT:C3261	5	95800000	96800000	8.036	18.155
NCIT:C3261	5	96800000	97800000	8.333	18.452
NCIT:C3261	5	97800000	98800000	8.333	18.452
NCIT:C3261	5	98800000	99800000	8.333	17.857
NCIT:C3261	5	99800000	100800000	8.036	17.857
NCIT:C3261	5	100800000	101800000	9.821	18.155
NCIT:C3261	5	101800000	102800000	8.929	18.155
NCIT:C3261	5	102800000	103800000	8.631	17.857
NCIT:C3261	5	103800000	104800000	8.631	18.452
NCIT:C3261	5	104800000	105800000	8.631	18.155
NCIT:C3261	5	105800000	106800000	8.929	18.452
NCIT:C3261	5	106800000	107800000	8.631	18.452
NCIT:C3261	5	107800000	108800000	8.929	18.155
NCIT:C3261	5	108800000	109800000	8.929	17.857
NCIT:C3261	5	109800000	110800000	9.226	18.155
NCIT:C3261	5	110800000	111800000	9.226	18.155
NCIT:C3261	5	111800000	112800000	9.226	17.56
NCIT:C3261	5	112800000	113800000	9.226	17.857
NCIT:C3261	5	113800000	114800000	9.226	17.857
NCIT:C3261	5	114800000	115800000	8.929	17.262
NCIT:C3261	5	115800000	116800000	9.226	17.857
NCIT:C3261	5	116800000	117800000	8.929	18.155
NCIT:C3261	5	117800000	118800000	8.929	17.857
NCIT:C3261	5	118800000	119800000	9.524	17.857
NCIT:C3261	5	119800000	120800000	8.929	17.857
NCIT:C3261	5	120800000	121800000	9.226	17.857
NCIT:C3261	5	121800000	122800000	8.929	17.56
NCIT:C3261	5	122800000	123800000	8.929	17.56
NCIT:C3261	5	123800000	124800000	9.524	17.857
NCIT:C3261	5	124800000	125800000	9.226	16.964
NCIT:C3261	5	125800000	126800000	9.226	17.262
NCIT:C3261	5	126800000	127800000	8.929	17.262
NCIT:C3261	5	127800000	128800000	8.929	17.857
NCIT:C3261	5	128800000	129800000	9.226	17.857
NCIT:C3261	5	129800000	130800000	8.929	17.56
NCIT:C3261	5	130800000	131800000	9.524	17.56
NCIT:C3261	5	131800000	132800000	10.119	16.964
NCIT:C3261	5	132800000	133800000	10.417	16.964
NCIT:C3261	5	133800000	134800000	10.119	16.964
NCIT:C3261	5	134800000	135800000	9.821	17.262
NCIT:C3261	5	135800000	136800000	9.821	17.262
NCIT:C3261	5	136800000	137800000	10.417	17.262
NCIT:C3261	5	137800000	138800000	10.119	17.262
NCIT:C3261	5	138800000	139800000	9.821	16.964
NCIT:C3261	5	139800000	140800000	9.524	16.964
NCIT:C3261	5	140800000	141800000	9.821	17.262
NCIT:C3261	5	141800000	142800000	9.821	16.964
NCIT:C3261	5	142800000	143800000	10.417	17.262
NCIT:C3261	5	143800000	144800000	9.524	16.964
NCIT:C3261	5	144800000	145800000	9.821	16.964
NCIT:C3261	5	145800000	146800000	9.821	16.667
NCIT:C3261	5	146800000	147800000	9.821	16.667
NCIT:C3261	5	147800000	148800000	9.821	17.262
NCIT:C3261	5	148800000	149800000	9.821	16.667
NCIT:C3261	5	149800000	150800000	10.714	16.964
NCIT:C3261	5	150800000	151800000	11.012	17.857
NCIT:C3261	5	151800000	152800000	10.119	18.452
NCIT:C3261	5	152800000	153800000	9.821	17.262
NCIT:C3261	5	153800000	154800000	9.821	17.56
NCIT:C3261	5	154800000	155800000	10.119	18.155
NCIT:C3261	5	155800000	156800000	10.119	18.155
NCIT:C3261	5	156800000	157800000	11.012	18.452
NCIT:C3261	5	157800000	158800000	10.714	18.155
NCIT:C3261	5	158800000	159800000	10.119	18.155
NCIT:C3261	5	159800000	160800000	10.417	18.75
NCIT:C3261	5	160800000	161800000	10.417	18.155
NCIT:C3261	5	161800000	162800000	11.905	17.857
NCIT:C3261	5	162800000	163800000	12.202	16.667
NCIT:C3261	5	163800000	164800000	11.31	16.369
NCIT:C3261	5	164800000	165800000	11.31	16.369
NCIT:C3261	5	165800000	166800000	11.012	16.071
NCIT:C3261	5	166800000	167800000	11.012	16.667
NCIT:C3261	5	167800000	168800000	11.012	16.369
NCIT:C3261	5	168800000	169800000	11.012	16.667
NCIT:C3261	5	169800000	170800000	11.012	16.071
NCIT:C3261	5	170800000	171800000	13.69	16.964
NCIT:C3261	5	171800000	172800000	11.905	15.774
NCIT:C3261	5	172800000	173800000	11.31	16.667
NCIT:C3261	5	173800000	174800000	10.714	16.667
NCIT:C3261	5	174800000	175800000	10.714	16.667
NCIT:C3261	5	175800000	176800000	11.012	16.369
NCIT:C3261	5	176800000	177800000	12.798	16.667
NCIT:C3261	5	177800000	178800000	10.714	16.667
NCIT:C3261	5	178800000	179800000	10.714	16.369
NCIT:C3261	5	179800000	180800000	10.714	21.429
NCIT:C3261	5	180800000	181538259	4.464	4.762
NCIT:C3261	6	0	800000	19.048	14.881
NCIT:C3261	6	800000	1800000	17.262	10.714
NCIT:C3261	6	1800000	2800000	17.56	10.714
NCIT:C3261	6	2800000	3800000	19.048	10.119
NCIT:C3261	6	3800000	4800000	19.643	10.417
NCIT:C3261	6	4800000	5800000	19.048	10.119
NCIT:C3261	6	5800000	6800000	19.048	10.119
NCIT:C3261	6	6800000	7800000	19.048	10.417
NCIT:C3261	6	7800000	8800000	19.345	10.119
NCIT:C3261	6	8800000	9800000	19.643	10.417
NCIT:C3261	6	9800000	10800000	19.048	10.119
NCIT:C3261	6	10800000	11800000	19.643	10.119
NCIT:C3261	6	11800000	12800000	19.643	10.119
NCIT:C3261	6	12800000	13800000	19.048	10.714
NCIT:C3261	6	13800000	14800000	19.048	10.119
NCIT:C3261	6	14800000	15800000	18.75	9.821
NCIT:C3261	6	15800000	16800000	18.75	10.119
NCIT:C3261	6	16800000	17800000	19.643	9.524
NCIT:C3261	6	17800000	18800000	19.643	9.821
NCIT:C3261	6	18800000	19800000	19.345	10.119
NCIT:C3261	6	19800000	20800000	19.345	9.226
NCIT:C3261	6	20800000	21800000	18.155	9.524
NCIT:C3261	6	21800000	22800000	17.857	8.929
NCIT:C3261	6	22800000	23800000	17.857	9.821
NCIT:C3261	6	23800000	24800000	17.857	8.929
NCIT:C3261	6	24800000	25800000	20.238	10.417
NCIT:C3261	6	25800000	26800000	22.321	22.024
NCIT:C3261	6	26800000	27800000	17.56	20.238
NCIT:C3261	6	27800000	28800000	17.56	20.238
NCIT:C3261	6	28800000	29800000	19.94	15.774
NCIT:C3261	6	29800000	30800000	26.786	17.857
NCIT:C3261	6	30800000	31800000	24.702	10.119
NCIT:C3261	6	31800000	32800000	24.405	10.119
NCIT:C3261	6	32800000	33800000	23.81	9.226
NCIT:C3261	6	33800000	34800000	23.214	8.036
NCIT:C3261	6	34800000	35800000	22.917	7.738
NCIT:C3261	6	35800000	36800000	24.107	8.333
NCIT:C3261	6	36800000	37800000	22.917	8.929
NCIT:C3261	6	37800000	38800000	19.643	8.036
NCIT:C3261	6	38800000	39800000	20.238	8.036
NCIT:C3261	6	39800000	40800000	21.131	8.631
NCIT:C3261	6	40800000	41800000	21.429	7.44
NCIT:C3261	6	41800000	42800000	22.917	8.036
NCIT:C3261	6	42800000	43800000	21.429	8.036
NCIT:C3261	6	43800000	44800000	19.94	7.738
NCIT:C3261	6	44800000	45800000	19.94	8.036
NCIT:C3261	6	45800000	46800000	19.345	8.631
NCIT:C3261	6	46800000	47800000	18.75	8.929
NCIT:C3261	6	47800000	48800000	12.5	8.929
NCIT:C3261	6	48800000	49800000	12.202	9.524
NCIT:C3261	6	49800000	50800000	12.202	9.226
NCIT:C3261	6	50800000	51800000	12.5	9.524
NCIT:C3261	6	51800000	52800000	12.202	9.226
NCIT:C3261	6	52800000	53800000	12.202	9.226
NCIT:C3261	6	53800000	54800000	12.5	10.417
NCIT:C3261	6	54800000	55800000	12.202	9.524
NCIT:C3261	6	55800000	56800000	12.202	9.821
NCIT:C3261	6	56800000	57800000	12.202	9.524
NCIT:C3261	6	57800000	58800000	12.202	10.417
NCIT:C3261	6	58800000	59800000	11.905	9.226
NCIT:C3261	6	59800000	60800000	11.31	9.524
NCIT:C3261	6	60800000	61800000	11.31	9.524
NCIT:C3261	6	61800000	62800000	11.012	10.417
NCIT:C3261	6	62800000	63800000	11.012	10.417
NCIT:C3261	6	63800000	64800000	11.31	16.667
NCIT:C3261	6	64800000	65800000	10.417	17.262
NCIT:C3261	6	65800000	66800000	10.417	16.667
NCIT:C3261	6	66800000	67800000	10.417	17.56
NCIT:C3261	6	67800000	68800000	9.524	17.56
NCIT:C3261	6	68800000	69800000	9.524	17.857
NCIT:C3261	6	69800000	70800000	9.226	18.452
NCIT:C3261	6	70800000	71800000	10.119	18.155
NCIT:C3261	6	71800000	72800000	9.524	19.643
NCIT:C3261	6	72800000	73800000	10.119	19.94
NCIT:C3261	6	73800000	74800000	9.226	20.833
NCIT:C3261	6	74800000	75800000	9.226	19.643
NCIT:C3261	6	75800000	76800000	10.119	22.024
NCIT:C3261	6	76800000	77800000	8.929	20.238
NCIT:C3261	6	77800000	78800000	10.417	21.429
NCIT:C3261	6	78800000	79800000	9.226	21.429
NCIT:C3261	6	79800000	80800000	9.226	22.024
NCIT:C3261	6	80800000	81800000	8.929	22.321
NCIT:C3261	6	81800000	82800000	8.929	21.726
NCIT:C3261	6	82800000	83800000	7.738	22.321
NCIT:C3261	6	83800000	84800000	7.44	21.726
NCIT:C3261	6	84800000	85800000	7.738	22.024
NCIT:C3261	6	85800000	86800000	7.44	22.024
NCIT:C3261	6	86800000	87800000	8.036	21.726
NCIT:C3261	6	87800000	88800000	7.44	22.321
NCIT:C3261	6	88800000	89800000	8.631	23.81
NCIT:C3261	6	89800000	90800000	7.44	23.512
NCIT:C3261	6	90800000	91800000	7.738	23.81
NCIT:C3261	6	91800000	92800000	7.738	25.595
NCIT:C3261	6	92800000	93800000	8.036	28.571
NCIT:C3261	6	93800000	94800000	7.738	21.726
NCIT:C3261	6	94800000	95800000	7.738	21.429
NCIT:C3261	6	95800000	96800000	7.738	21.429
NCIT:C3261	6	96800000	97800000	8.036	25
NCIT:C3261	6	97800000	98800000	8.036	24.405
NCIT:C3261	6	98800000	99800000	7.738	24.107
NCIT:C3261	6	99800000	100800000	8.333	25
NCIT:C3261	6	100800000	101800000	7.44	23.81
NCIT:C3261	6	101800000	102800000	7.738	23.81
NCIT:C3261	6	102800000	103800000	8.631	26.488
NCIT:C3261	6	103800000	104800000	7.44	23.81
NCIT:C3261	6	104800000	105800000	8.631	23.81
NCIT:C3261	6	105800000	106800000	10.119	27.679
NCIT:C3261	6	106800000	107800000	7.738	25
NCIT:C3261	6	107800000	108800000	8.036	25
NCIT:C3261	6	108800000	109800000	8.036	25.298
NCIT:C3261	6	109800000	110800000	7.738	25.595
NCIT:C3261	6	110800000	111800000	8.333	26.488
NCIT:C3261	6	111800000	112800000	7.738	25.298
NCIT:C3261	6	112800000	113800000	7.738	25
NCIT:C3261	6	113800000	114800000	8.036	25.298
NCIT:C3261	6	114800000	115800000	7.738	25.298
NCIT:C3261	6	115800000	116800000	8.333	26.488
NCIT:C3261	6	116800000	117800000	8.333	28.274
NCIT:C3261	6	117800000	118800000	7.44	26.19
NCIT:C3261	6	118800000	119800000	7.738	25.298
NCIT:C3261	6	119800000	120800000	7.738	25.893
NCIT:C3261	6	120800000	121800000	8.036	26.19
NCIT:C3261	6	121800000	122800000	8.036	25
NCIT:C3261	6	122800000	123800000	8.036	24.702
NCIT:C3261	6	123800000	124800000	8.333	25
NCIT:C3261	6	124800000	125800000	8.333	25
NCIT:C3261	6	125800000	126800000	8.631	25
NCIT:C3261	6	126800000	127800000	8.929	24.405
NCIT:C3261	6	127800000	128800000	8.333	24.702
NCIT:C3261	6	128800000	129800000	8.631	24.405
NCIT:C3261	6	129800000	130800000	8.631	24.405
NCIT:C3261	6	130800000	131800000	8.631	24.702
NCIT:C3261	6	131800000	132800000	8.631	24.405
NCIT:C3261	6	132800000	133800000	8.631	24.702
NCIT:C3261	6	133800000	134800000	8.333	25
NCIT:C3261	6	134800000	135800000	8.036	24.702
NCIT:C3261	6	135800000	136800000	8.036	24.702
NCIT:C3261	6	136800000	137800000	7.44	26.488
NCIT:C3261	6	137800000	138800000	7.44	26.488
NCIT:C3261	6	138800000	139800000	6.845	24.702
NCIT:C3261	6	139800000	140800000	5.952	24.107
NCIT:C3261	6	140800000	141800000	5.952	24.405
NCIT:C3261	6	141800000	142800000	5.952	24.107
NCIT:C3261	6	142800000	143800000	6.25	24.405
NCIT:C3261	6	143800000	144800000	6.25	24.107
NCIT:C3261	6	144800000	145800000	6.25	25
NCIT:C3261	6	145800000	146800000	5.952	24.405
NCIT:C3261	6	146800000	147800000	5.655	24.107
NCIT:C3261	6	147800000	148800000	6.25	25.893
NCIT:C3261	6	148800000	149800000	6.548	25.298
NCIT:C3261	6	149800000	150800000	5.655	24.107
NCIT:C3261	6	150800000	151800000	5.655	24.107
NCIT:C3261	6	151800000	152800000	6.25	26.786
NCIT:C3261	6	152800000	153800000	6.548	26.19
NCIT:C3261	6	153800000	154800000	5.952	25.298
NCIT:C3261	6	154800000	155800000	6.25	25.298
NCIT:C3261	6	155800000	156800000	5.952	25.298
NCIT:C3261	6	156800000	157800000	6.845	26.488
NCIT:C3261	6	157800000	158800000	5.655	26.19
NCIT:C3261	6	158800000	159800000	5.952	24.702
NCIT:C3261	6	159800000	160800000	6.25	24.702
NCIT:C3261	6	160800000	161800000	5.06	27.679
NCIT:C3261	6	161800000	162800000	4.464	28.869
NCIT:C3261	6	162800000	163800000	5.357	26.488
NCIT:C3261	6	163800000	164800000	5.357	25.298
NCIT:C3261	6	164800000	165800000	5.06	25.298
NCIT:C3261	6	165800000	166800000	5.357	26.19
NCIT:C3261	6	166800000	167800000	5.655	26.786
NCIT:C3261	6	167800000	168800000	5.357	25.595
NCIT:C3261	6	168800000	169800000	5.655	25
NCIT:C3261	6	169800000	170805979	5.06	25.595
NCIT:C3261	7	0	100000	5.06	1.19
NCIT:C3261	7	100000	1100000	6.548	2.679
NCIT:C3261	7	1100000	2100000	31.25	4.762
NCIT:C3261	7	2100000	3100000	31.845	5.357
NCIT:C3261	7	3100000	4100000	32.143	3.571
NCIT:C3261	7	4100000	5100000	33.036	2.976
NCIT:C3261	7	5100000	6100000	36.905	3.571
NCIT:C3261	7	6100000	7100000	37.798	3.571
NCIT:C3261	7	7100000	8100000	31.548	2.679
NCIT:C3261	7	8100000	9100000	31.548	3.869
NCIT:C3261	7	9100000	10100000	31.548	2.976
NCIT:C3261	7	10100000	11100000	31.548	2.679
NCIT:C3261	7	11100000	12100000	32.44	3.571
NCIT:C3261	7	12100000	13100000	31.548	4.167
NCIT:C3261	7	13100000	14100000	33.036	3.571
NCIT:C3261	7	14100000	15100000	30.952	4.167
NCIT:C3261	7	15100000	16100000	30.952	3.869
NCIT:C3261	7	16100000	17100000	31.845	3.869
NCIT:C3261	7	17100000	18100000	31.548	3.869
NCIT:C3261	7	18100000	19100000	31.25	3.571
NCIT:C3261	7	19100000	20100000	30.655	3.869
NCIT:C3261	7	20100000	21100000	30.357	3.869
NCIT:C3261	7	21100000	22100000	30.06	3.869
NCIT:C3261	7	22100000	23100000	30.06	4.167
NCIT:C3261	7	23100000	24100000	29.762	3.869
NCIT:C3261	7	24100000	25100000	29.464	4.464
NCIT:C3261	7	25100000	26100000	28.274	4.167
NCIT:C3261	7	26100000	27100000	28.274	4.167
NCIT:C3261	7	27100000	28100000	28.274	4.762
NCIT:C3261	7	28100000	29100000	28.571	4.762
NCIT:C3261	7	29100000	30100000	28.274	3.869
NCIT:C3261	7	30100000	31100000	28.571	3.869
NCIT:C3261	7	31100000	32100000	28.274	3.571
NCIT:C3261	7	32100000	33100000	28.274	3.571
NCIT:C3261	7	33100000	34100000	27.381	3.571
NCIT:C3261	7	34100000	35100000	27.381	3.571
NCIT:C3261	7	35100000	36100000	27.679	4.167
NCIT:C3261	7	36100000	37100000	27.381	3.869
NCIT:C3261	7	37100000	38100000	27.679	4.464
NCIT:C3261	7	38100000	39100000	27.679	4.762
NCIT:C3261	7	39100000	40100000	27.381	4.167
NCIT:C3261	7	40100000	41100000	27.679	4.167
NCIT:C3261	7	41100000	42100000	27.381	5.06
NCIT:C3261	7	42100000	43100000	26.786	3.571
NCIT:C3261	7	43100000	44100000	27.381	3.869
NCIT:C3261	7	44100000	45100000	27.381	3.869
NCIT:C3261	7	45100000	46100000	27.381	3.869
NCIT:C3261	7	46100000	47100000	27.381	3.869
NCIT:C3261	7	47100000	48100000	27.679	4.464
NCIT:C3261	7	48100000	49100000	24.702	3.571
NCIT:C3261	7	49100000	50100000	24.702	3.571
NCIT:C3261	7	50100000	51100000	26.786	16.071
NCIT:C3261	7	51100000	52100000	26.488	6.845
NCIT:C3261	7	52100000	53100000	26.488	6.845
NCIT:C3261	7	53100000	54100000	27.679	5.952
NCIT:C3261	7	54100000	55100000	30.357	5.06
NCIT:C3261	7	55100000	56100000	30.06	4.464
NCIT:C3261	7	56100000	57100000	27.976	5.06
NCIT:C3261	7	57100000	58100000	26.19	4.167
NCIT:C3261	7	58100000	59100000	25	3.571
NCIT:C3261	7	59100000	60100000	25	3.571
NCIT:C3261	7	60100000	61100000	25.595	3.571
NCIT:C3261	7	61100000	62100000	25.893	3.274
NCIT:C3261	7	62100000	63100000	25.893	3.274
NCIT:C3261	7	63100000	64100000	25.893	3.274
NCIT:C3261	7	64100000	65100000	25.893	3.571
NCIT:C3261	7	65100000	66100000	27.083	5.357
NCIT:C3261	7	66100000	67100000	25.893	3.571
NCIT:C3261	7	67100000	68100000	27.679	3.571
NCIT:C3261	7	68100000	69100000	26.488	3.869
NCIT:C3261	7	69100000	70100000	26.19	3.869
NCIT:C3261	7	70100000	71100000	26.488	4.762
NCIT:C3261	7	71100000	72100000	26.488	4.167
NCIT:C3261	7	72100000	73100000	25.298	3.571
NCIT:C3261	7	73100000	74100000	25.595	3.274
NCIT:C3261	7	74100000	75100000	25.595	2.976
NCIT:C3261	7	75100000	76100000	25.893	3.274
NCIT:C3261	7	76100000	77100000	26.19	3.571
NCIT:C3261	7	77100000	78100000	25.893	3.274
NCIT:C3261	7	78100000	79100000	27.381	3.869
NCIT:C3261	7	79100000	80100000	27.381	3.571
NCIT:C3261	7	80100000	81100000	26.786	3.571
NCIT:C3261	7	81100000	82100000	27.976	5.06
NCIT:C3261	7	82100000	83100000	26.786	4.167
NCIT:C3261	7	83100000	84100000	27.083	4.167
NCIT:C3261	7	84100000	85100000	26.786	4.167
NCIT:C3261	7	85100000	86100000	27.976	3.571
NCIT:C3261	7	86100000	87100000	27.976	3.274
NCIT:C3261	7	87100000	88100000	28.869	3.571
NCIT:C3261	7	88100000	89100000	29.464	2.976
NCIT:C3261	7	89100000	90100000	28.571	3.571
NCIT:C3261	7	90100000	91100000	28.571	2.976
NCIT:C3261	7	91100000	92100000	28.869	3.869
NCIT:C3261	7	92100000	93100000	28.571	2.976
NCIT:C3261	7	93100000	94100000	27.679	2.976
NCIT:C3261	7	94100000	95100000	27.679	2.976
NCIT:C3261	7	95100000	96100000	27.381	2.976
NCIT:C3261	7	96100000	97100000	27.381	3.274
NCIT:C3261	7	97100000	98100000	27.381	5.357
NCIT:C3261	7	98100000	99100000	27.381	4.167
NCIT:C3261	7	99100000	100100000	26.488	4.167
NCIT:C3261	7	100100000	101100000	26.488	4.464
NCIT:C3261	7	101100000	102100000	26.786	4.167
NCIT:C3261	7	102100000	103100000	27.381	4.167
NCIT:C3261	7	103100000	104100000	26.786	5.06
NCIT:C3261	7	104100000	105100000	26.786	5.06
NCIT:C3261	7	105100000	106100000	26.488	5.357
NCIT:C3261	7	106100000	107100000	26.786	6.845
NCIT:C3261	7	107100000	108100000	27.976	5.655
NCIT:C3261	7	108100000	109100000	27.976	4.167
NCIT:C3261	7	109100000	110100000	28.274	6.25
NCIT:C3261	7	110100000	111100000	27.083	5.952
NCIT:C3261	7	111100000	112100000	27.381	4.762
NCIT:C3261	7	112100000	113100000	28.274	5.357
NCIT:C3261	7	113100000	114100000	25.893	4.167
NCIT:C3261	7	114100000	115100000	25.893	4.167
NCIT:C3261	7	115100000	116100000	25.893	4.167
NCIT:C3261	7	116100000	117100000	29.464	4.167
NCIT:C3261	7	117100000	118100000	26.488	4.167
NCIT:C3261	7	118100000	119100000	27.083	4.167
NCIT:C3261	7	119100000	120100000	26.488	4.167
NCIT:C3261	7	120100000	121100000	26.488	4.167
NCIT:C3261	7	121100000	122100000	27.381	4.464
NCIT:C3261	7	122100000	123100000	27.381	4.167
NCIT:C3261	7	123100000	124100000	27.976	4.167
NCIT:C3261	7	124100000	125100000	27.679	4.167
NCIT:C3261	7	125100000	126100000	27.381	3.869
NCIT:C3261	7	126100000	127100000	28.274	5.06
NCIT:C3261	7	127100000	128100000	27.083	4.167
NCIT:C3261	7	128100000	129100000	27.381	4.167
NCIT:C3261	7	129100000	130100000	27.679	5.655
NCIT:C3261	7	130100000	131100000	26.19	4.167
NCIT:C3261	7	131100000	132100000	26.19	3.869
NCIT:C3261	7	132100000	133100000	26.488	3.869
NCIT:C3261	7	133100000	134100000	26.19	4.167
NCIT:C3261	7	134100000	135100000	26.488	5.655
NCIT:C3261	7	135100000	136100000	27.679	4.464
NCIT:C3261	7	136100000	137100000	27.381	4.167
NCIT:C3261	7	137100000	138100000	27.381	4.464
NCIT:C3261	7	138100000	139100000	27.381	4.167
NCIT:C3261	7	139100000	140100000	27.679	4.464
NCIT:C3261	7	140100000	141100000	27.381	4.762
NCIT:C3261	7	141100000	142100000	26.786	6.25
NCIT:C3261	7	142100000	143100000	27.679	6.25
NCIT:C3261	7	143100000	144100000	27.679	5.655
NCIT:C3261	7	144100000	145100000	28.274	5.655
NCIT:C3261	7	145100000	146100000	26.488	5.357
NCIT:C3261	7	146100000	147100000	26.786	5.952
NCIT:C3261	7	147100000	148100000	26.488	5.655
NCIT:C3261	7	148100000	149100000	27.083	6.548
NCIT:C3261	7	149100000	150100000	26.19	5.357
NCIT:C3261	7	150100000	151100000	27.083	5.655
NCIT:C3261	7	151100000	152100000	27.083	5.952
NCIT:C3261	7	152100000	153100000	26.786	6.548
NCIT:C3261	7	153100000	154100000	26.786	5.357
NCIT:C3261	7	154100000	155100000	26.786	8.036
NCIT:C3261	7	155100000	156100000	26.488	6.25
NCIT:C3261	7	156100000	157100000	26.488	5.655
NCIT:C3261	7	157100000	158100000	27.083	6.25
NCIT:C3261	7	158100000	159100000	27.381	6.25
NCIT:C3261	7	159100000	159345973	5.952	2.381
NCIT:C3261	8	0	200000	2.381	6.25
NCIT:C3261	8	200000	1200000	13.69	27.976
NCIT:C3261	8	1200000	2200000	13.69	26.19
NCIT:C3261	8	2200000	3200000	13.69	26.786
NCIT:C3261	8	3200000	4200000	14.286	27.679
NCIT:C3261	8	4200000	5200000	13.69	27.381
NCIT:C3261	8	5200000	6200000	13.69	27.381
NCIT:C3261	8	6200000	7200000	13.988	27.679
NCIT:C3261	8	7200000	8200000	15.476	27.679
NCIT:C3261	8	8200000	9200000	13.393	26.786
NCIT:C3261	8	9200000	10200000	12.798	26.786
NCIT:C3261	8	10200000	11200000	12.798	26.488
NCIT:C3261	8	11200000	12200000	13.69	26.786
NCIT:C3261	8	12200000	13200000	13.69	27.976
NCIT:C3261	8	13200000	14200000	13.095	29.167
NCIT:C3261	8	14200000	15200000	11.607	28.869
NCIT:C3261	8	15200000	16200000	11.31	28.571
NCIT:C3261	8	16200000	17200000	12.798	28.571
NCIT:C3261	8	17200000	18200000	13.095	27.976
NCIT:C3261	8	18200000	19200000	13.393	28.274
NCIT:C3261	8	19200000	20200000	12.798	27.083
NCIT:C3261	8	20200000	21200000	12.5	27.083
NCIT:C3261	8	21200000	22200000	12.5	27.083
NCIT:C3261	8	22200000	23200000	12.798	27.679
NCIT:C3261	8	23200000	24200000	13.69	28.274
NCIT:C3261	8	24200000	25200000	14.286	29.167
NCIT:C3261	8	25200000	26200000	13.69	27.679
NCIT:C3261	8	26200000	27200000	13.095	27.381
NCIT:C3261	8	27200000	28200000	13.988	27.083
NCIT:C3261	8	28200000	29200000	13.69	27.679
NCIT:C3261	8	29200000	30200000	13.393	27.083
NCIT:C3261	8	30200000	31200000	13.393	27.083
NCIT:C3261	8	31200000	32200000	14.583	26.786
NCIT:C3261	8	32200000	33200000	14.286	26.19
NCIT:C3261	8	33200000	34200000	14.583	24.405
NCIT:C3261	8	34200000	35200000	14.286	23.81
NCIT:C3261	8	35200000	36200000	14.881	23.81
NCIT:C3261	8	36200000	37200000	15.476	24.702
NCIT:C3261	8	37200000	38200000	15.774	21.726
NCIT:C3261	8	38200000	39200000	19.94	22.024
NCIT:C3261	8	39200000	40200000	19.643	14.881
NCIT:C3261	8	40200000	41200000	18.75	13.095
NCIT:C3261	8	41200000	42200000	18.75	11.607
NCIT:C3261	8	42200000	43200000	18.452	11.31
NCIT:C3261	8	43200000	44200000	19.94	11.31
NCIT:C3261	8	44200000	45200000	19.94	8.631
NCIT:C3261	8	45200000	46200000	20.833	8.929
NCIT:C3261	8	46200000	47200000	21.131	8.631
NCIT:C3261	8	47200000	48200000	21.726	8.631
NCIT:C3261	8	48200000	49200000	21.726	8.333
NCIT:C3261	8	49200000	50200000	22.321	8.631
NCIT:C3261	8	50200000	51200000	21.726	8.036
NCIT:C3261	8	51200000	52200000	21.726	8.036
NCIT:C3261	8	52200000	53200000	25.595	8.333
NCIT:C3261	8	53200000	54200000	25.893	8.036
NCIT:C3261	8	54200000	55200000	26.19	8.631
NCIT:C3261	8	55200000	56200000	25.595	8.333
NCIT:C3261	8	56200000	57200000	25.595	8.036
NCIT:C3261	8	57200000	58200000	25.595	9.226
NCIT:C3261	8	58200000	59200000	25.595	8.333
NCIT:C3261	8	59200000	60200000	25.893	9.226
NCIT:C3261	8	60200000	61200000	26.19	8.929
NCIT:C3261	8	61200000	62200000	26.19	8.036
NCIT:C3261	8	62200000	63200000	26.19	8.036
NCIT:C3261	8	63200000	64200000	26.19	8.929
NCIT:C3261	8	64200000	65200000	26.488	8.036
NCIT:C3261	8	65200000	66200000	27.381	8.036
NCIT:C3261	8	66200000	67200000	27.083	7.738
NCIT:C3261	8	67200000	68200000	27.083	7.738
NCIT:C3261	8	68200000	69200000	27.083	8.333
NCIT:C3261	8	69200000	70200000	27.679	8.333
NCIT:C3261	8	70200000	71200000	26.786	7.738
NCIT:C3261	8	71200000	72200000	26.786	8.036
NCIT:C3261	8	72200000	73200000	26.786	7.44
NCIT:C3261	8	73200000	74200000	27.679	7.738
NCIT:C3261	8	74200000	75200000	26.786	8.036
NCIT:C3261	8	75200000	76200000	27.381	8.036
NCIT:C3261	8	76200000	77200000	27.381	8.036
NCIT:C3261	8	77200000	78200000	27.679	7.738
NCIT:C3261	8	78200000	79200000	27.976	8.333
NCIT:C3261	8	79200000	80200000	27.381	7.738
NCIT:C3261	8	80200000	81200000	28.274	8.333
NCIT:C3261	8	81200000	82200000	27.083	8.333
NCIT:C3261	8	82200000	83200000	27.381	8.631
NCIT:C3261	8	83200000	84200000	27.083	8.333
NCIT:C3261	8	84200000	85200000	27.083	8.333
NCIT:C3261	8	85200000	86200000	27.381	8.333
NCIT:C3261	8	86200000	87200000	27.976	8.333
NCIT:C3261	8	87200000	88200000	27.679	8.036
NCIT:C3261	8	88200000	89200000	27.976	8.036
NCIT:C3261	8	89200000	90200000	29.762	8.036
NCIT:C3261	8	90200000	91200000	28.869	7.44
NCIT:C3261	8	91200000	92200000	27.976	7.143
NCIT:C3261	8	92200000	93200000	28.571	7.143
NCIT:C3261	8	93200000	94200000	28.869	8.036
NCIT:C3261	8	94200000	95200000	29.464	8.036
NCIT:C3261	8	95200000	96200000	28.869	8.036
NCIT:C3261	8	96200000	97200000	28.869	7.44
NCIT:C3261	8	97200000	98200000	28.571	7.44
NCIT:C3261	8	98200000	99200000	28.274	7.44
NCIT:C3261	8	99200000	100200000	28.869	7.44
NCIT:C3261	8	100200000	101200000	29.762	7.143
NCIT:C3261	8	101200000	102200000	30.357	7.738
NCIT:C3261	8	102200000	103200000	29.762	7.44
NCIT:C3261	8	103200000	104200000	30.06	7.143
NCIT:C3261	8	104200000	105200000	30.06	7.143
NCIT:C3261	8	105200000	106200000	30.655	8.036
NCIT:C3261	8	106200000	107200000	30.655	7.738
NCIT:C3261	8	107200000	108200000	30.357	7.44
NCIT:C3261	8	108200000	109200000	30.655	7.738
NCIT:C3261	8	109200000	110200000	30.655	7.44
NCIT:C3261	8	110200000	111200000	30.655	8.036
NCIT:C3261	8	111200000	112200000	30.06	7.738
NCIT:C3261	8	112200000	113200000	30.357	7.143
NCIT:C3261	8	113200000	114200000	30.06	7.44
NCIT:C3261	8	114200000	115200000	30.357	7.738
NCIT:C3261	8	115200000	116200000	30.06	7.143
NCIT:C3261	8	116200000	117200000	29.762	8.333
NCIT:C3261	8	117200000	118200000	29.167	6.845
NCIT:C3261	8	118200000	119200000	30.655	7.143
NCIT:C3261	8	119200000	120200000	30.952	7.143
NCIT:C3261	8	120200000	121200000	30.952	7.143
NCIT:C3261	8	121200000	122200000	30.357	6.845
NCIT:C3261	8	122200000	123200000	30.655	6.548
NCIT:C3261	8	123200000	124200000	30.952	6.25
NCIT:C3261	8	124200000	125200000	31.548	6.25
NCIT:C3261	8	125200000	126200000	30.357	5.952
NCIT:C3261	8	126200000	127200000	30.357	6.25
NCIT:C3261	8	127200000	128200000	33.036	7.44
NCIT:C3261	8	128200000	129200000	28.274	5.952
NCIT:C3261	8	129200000	130200000	30.655	6.548
NCIT:C3261	8	130200000	131200000	30.952	7.143
NCIT:C3261	8	131200000	132200000	31.548	6.548
NCIT:C3261	8	132200000	133200000	30.952	6.25
NCIT:C3261	8	133200000	134200000	30.357	6.25
NCIT:C3261	8	134200000	135200000	30.06	6.25
NCIT:C3261	8	135200000	136200000	30.06	6.25
NCIT:C3261	8	136200000	137200000	30.655	6.25
NCIT:C3261	8	137200000	138200000	30.06	7.44
NCIT:C3261	8	138200000	139200000	30.952	6.548
NCIT:C3261	8	139200000	140200000	30.952	7.44
NCIT:C3261	8	140200000	141200000	31.845	7.143
NCIT:C3261	8	141200000	142200000	30.655	6.845
NCIT:C3261	8	142200000	143200000	33.333	7.143
NCIT:C3261	8	143200000	144200000	30.357	7.738
NCIT:C3261	8	144200000	145138636	34.821	8.036
NCIT:C3261	9	0	1000000	9.226	31.845
NCIT:C3261	9	1000000	2000000	9.524	32.143
NCIT:C3261	9	2000000	3000000	8.631	30.952
NCIT:C3261	9	3000000	4000000	9.226	31.25
NCIT:C3261	9	4000000	5000000	8.631	31.845
NCIT:C3261	9	5000000	6000000	9.821	33.333
NCIT:C3261	9	6000000	7000000	7.738	32.143
NCIT:C3261	9	7000000	8000000	7.738	31.548
NCIT:C3261	9	8000000	9000000	8.333	35.119
NCIT:C3261	9	9000000	10000000	7.738	30.952
NCIT:C3261	9	10000000	11000000	7.738	32.44
NCIT:C3261	9	11000000	12000000	7.44	31.845
NCIT:C3261	9	12000000	13000000	7.44	33.036
NCIT:C3261	9	13000000	14000000	7.738	31.845
NCIT:C3261	9	14000000	15000000	7.738	32.44
NCIT:C3261	9	15000000	16000000	7.44	32.143
NCIT:C3261	9	16000000	17000000	7.44	32.44
NCIT:C3261	9	17000000	18000000	7.143	32.44
NCIT:C3261	9	18000000	19000000	7.143	32.44
NCIT:C3261	9	19000000	20000000	6.548	31.25
NCIT:C3261	9	20000000	21000000	6.548	34.226
NCIT:C3261	9	21000000	22000000	5.06	41.071
NCIT:C3261	9	22000000	23000000	5.655	40.774
NCIT:C3261	9	23000000	24000000	5.952	27.083
NCIT:C3261	9	24000000	25000000	6.25	25.893
NCIT:C3261	9	25000000	26000000	5.655	25.298
NCIT:C3261	9	26000000	27000000	5.655	25.893
NCIT:C3261	9	27000000	28000000	6.845	32.143
NCIT:C3261	9	28000000	29000000	6.845	32.143
NCIT:C3261	9	29000000	30000000	6.845	28.869
NCIT:C3261	9	30000000	31000000	6.25	28.274
NCIT:C3261	9	31000000	32000000	8.333	28.869
NCIT:C3261	9	32000000	33000000	8.036	27.679
NCIT:C3261	9	33000000	34000000	7.738	27.381
NCIT:C3261	9	34000000	35000000	7.44	27.381
NCIT:C3261	9	35000000	36000000	8.036	27.679
NCIT:C3261	9	36000000	37000000	8.631	29.167
NCIT:C3261	9	37000000	38000000	8.333	29.762
NCIT:C3261	9	38000000	39000000	5.952	20.238
NCIT:C3261	9	39000000	40000000	6.548	20.833
NCIT:C3261	9	40000000	41000000	5.952	19.643
NCIT:C3261	9	41000000	42000000	5.952	19.94
NCIT:C3261	9	42000000	43000000	5.952	19.643
NCIT:C3261	9	43000000	44000000	4.762	19.643
NCIT:C3261	9	44000000	45000000	4.762	19.643
NCIT:C3261	9	45000000	46000000	4.464	19.643
NCIT:C3261	9	46000000	47000000	4.464	19.643
NCIT:C3261	9	47000000	48000000	4.464	19.643
NCIT:C3261	9	48000000	49000000	4.464	19.643
NCIT:C3261	9	49000000	50000000	4.464	19.643
NCIT:C3261	9	50000000	51000000	4.464	19.643
NCIT:C3261	9	51000000	52000000	4.464	19.643
NCIT:C3261	9	52000000	53000000	4.464	19.643
NCIT:C3261	9	53000000	54000000	4.464	19.643
NCIT:C3261	9	54000000	55000000	4.464	19.643
NCIT:C3261	9	55000000	56000000	4.464	19.643
NCIT:C3261	9	56000000	57000000	4.464	19.643
NCIT:C3261	9	57000000	58000000	4.464	19.643
NCIT:C3261	9	58000000	59000000	4.464	19.643
NCIT:C3261	9	59000000	60000000	4.464	19.643
NCIT:C3261	9	60000000	61000000	4.464	19.643
NCIT:C3261	9	61000000	62000000	4.762	19.94
NCIT:C3261	9	62000000	63000000	4.464	19.94
NCIT:C3261	9	63000000	64000000	5.357	21.131
NCIT:C3261	9	64000000	65000000	5.357	19.94
NCIT:C3261	9	65000000	66000000	5.06	19.643
NCIT:C3261	9	66000000	67000000	5.655	19.643
NCIT:C3261	9	67000000	68000000	5.655	19.643
NCIT:C3261	9	68000000	69000000	5.06	19.643
NCIT:C3261	9	69000000	70000000	5.357	19.94
NCIT:C3261	9	70000000	71000000	5.06	19.643
NCIT:C3261	9	71000000	72000000	5.357	19.94
NCIT:C3261	9	72000000	73000000	8.036	23.214
NCIT:C3261	9	73000000	74000000	7.738	22.321
NCIT:C3261	9	74000000	75000000	7.143	22.024
NCIT:C3261	9	75000000	76000000	7.143	22.321
NCIT:C3261	9	76000000	77000000	8.036	23.512
NCIT:C3261	9	77000000	78000000	8.036	23.512
NCIT:C3261	9	78000000	79000000	7.44	23.214
NCIT:C3261	9	79000000	80000000	7.143	22.917
NCIT:C3261	9	80000000	81000000	7.44	23.214
NCIT:C3261	9	81000000	82000000	7.44	23.214
NCIT:C3261	9	82000000	83000000	6.845	22.619
NCIT:C3261	9	83000000	84000000	6.845	22.917
NCIT:C3261	9	84000000	85000000	7.143	22.917
NCIT:C3261	9	85000000	86000000	7.44	22.917
NCIT:C3261	9	86000000	87000000	6.548	22.619
NCIT:C3261	9	87000000	88000000	7.44	22.917
NCIT:C3261	9	88000000	89000000	7.738	21.726
NCIT:C3261	9	89000000	90000000	7.44	22.321
NCIT:C3261	9	90000000	91000000	8.333	22.619
NCIT:C3261	9	91000000	92000000	8.333	21.429
NCIT:C3261	9	92000000	93000000	8.631	21.726
NCIT:C3261	9	93000000	94000000	8.333	21.131
NCIT:C3261	9	94000000	95000000	8.333	21.429
NCIT:C3261	9	95000000	96000000	9.821	22.619
NCIT:C3261	9	96000000	97000000	8.631	21.726
NCIT:C3261	9	97000000	98000000	8.929	22.024
NCIT:C3261	9	98000000	99000000	8.929	23.214
NCIT:C3261	9	99000000	100000000	8.929	22.024
NCIT:C3261	9	100000000	101000000	8.036	21.726
NCIT:C3261	9	101000000	102000000	8.036	22.024
NCIT:C3261	9	102000000	103000000	8.333	22.024
NCIT:C3261	9	103000000	104000000	8.333	22.321
NCIT:C3261	9	104000000	105000000	9.821	22.024
NCIT:C3261	9	105000000	106000000	8.631	21.429
NCIT:C3261	9	106000000	107000000	8.333	21.429
NCIT:C3261	9	107000000	108000000	12.202	21.429
NCIT:C3261	9	108000000	109000000	10.417	20.238
NCIT:C3261	9	109000000	110000000	10.119	21.131
NCIT:C3261	9	110000000	111000000	10.714	21.429
NCIT:C3261	9	111000000	112000000	9.524	20.833
NCIT:C3261	9	112000000	113000000	9.226	21.131
NCIT:C3261	9	113000000	114000000	9.226	21.726
NCIT:C3261	9	114000000	115000000	9.226	21.429
NCIT:C3261	9	115000000	116000000	9.524	20.833
NCIT:C3261	9	116000000	117000000	9.821	21.429
NCIT:C3261	9	117000000	118000000	10.119	20.833
NCIT:C3261	9	118000000	119000000	9.226	20.536
NCIT:C3261	9	119000000	120000000	9.524	20.833
NCIT:C3261	9	120000000	121000000	10.119	20.536
NCIT:C3261	9	121000000	122000000	9.524	20.536
NCIT:C3261	9	122000000	123000000	9.821	21.131
NCIT:C3261	9	123000000	124000000	9.524	20.833
NCIT:C3261	9	124000000	125000000	9.821	20.536
NCIT:C3261	9	125000000	126000000	11.012	20.833
NCIT:C3261	9	126000000	127000000	10.417	20.833
NCIT:C3261	9	127000000	128000000	10.119	20.833
NCIT:C3261	9	128000000	129000000	10.119	20.238
NCIT:C3261	9	129000000	130000000	10.119	20.238
NCIT:C3261	9	130000000	131000000	12.202	21.429
NCIT:C3261	9	131000000	132000000	9.821	19.643
NCIT:C3261	9	132000000	133000000	11.31	19.643
NCIT:C3261	9	133000000	134000000	11.012	19.94
NCIT:C3261	9	134000000	135000000	10.714	19.345
NCIT:C3261	9	135000000	136000000	11.905	20.536
NCIT:C3261	9	136000000	137000000	13.988	19.345
NCIT:C3261	9	137000000	138000000	3.571	4.762
NCIT:C3261	9	138000000	138394717	3.869	4.464
NCIT:C3261	10	0	800000	1.19	4.167
NCIT:C3261	10	800000	1800000	8.036	17.857
NCIT:C3261	10	1800000	2800000	6.845	18.155
NCIT:C3261	10	2800000	3800000	7.44	18.452
NCIT:C3261	10	3800000	4800000	7.44	18.452
NCIT:C3261	10	4800000	5800000	6.845	18.75
NCIT:C3261	10	5800000	6800000	7.143	18.452
NCIT:C3261	10	6800000	7800000	6.845	16.369
NCIT:C3261	10	7800000	8800000	7.143	19.94
NCIT:C3261	10	8800000	9800000	7.143	18.452
NCIT:C3261	10	9800000	10800000	7.143	18.452
NCIT:C3261	10	10800000	11800000	7.44	19.048
NCIT:C3261	10	11800000	12800000	7.738	18.75
NCIT:C3261	10	12800000	13800000	6.845	18.452
NCIT:C3261	10	13800000	14800000	6.548	18.75
NCIT:C3261	10	14800000	15800000	6.548	18.75
NCIT:C3261	10	15800000	16800000	6.548	18.75
NCIT:C3261	10	16800000	17800000	6.548	18.452
NCIT:C3261	10	17800000	18800000	6.548	18.75
NCIT:C3261	10	18800000	19800000	6.548	19.048
NCIT:C3261	10	19800000	20800000	6.25	18.75
NCIT:C3261	10	20800000	21800000	6.25	18.155
NCIT:C3261	10	21800000	22800000	6.25	18.452
NCIT:C3261	10	22800000	23800000	5.952	18.75
NCIT:C3261	10	23800000	24800000	6.548	18.452
NCIT:C3261	10	24800000	25800000	5.952	18.452
NCIT:C3261	10	25800000	26800000	5.952	18.452
NCIT:C3261	10	26800000	27800000	7.44	18.75
NCIT:C3261	10	27800000	28800000	5.952	18.452
NCIT:C3261	10	28800000	29800000	6.25	19.643
NCIT:C3261	10	29800000	30800000	6.25	18.75
NCIT:C3261	10	30800000	31800000	6.25	18.155
NCIT:C3261	10	31800000	32800000	7.738	18.75
NCIT:C3261	10	32800000	33800000	6.25	18.155
NCIT:C3261	10	33800000	34800000	6.845	17.857
NCIT:C3261	10	34800000	35800000	7.44	18.155
NCIT:C3261	10	35800000	36800000	6.845	17.857
NCIT:C3261	10	36800000	37800000	7.44	17.56
NCIT:C3261	10	37800000	38800000	7.44	17.857
NCIT:C3261	10	38800000	39800000	6.25	16.369
NCIT:C3261	10	39800000	40800000	5.655	16.369
NCIT:C3261	10	40800000	41800000	5.655	16.369
NCIT:C3261	10	41800000	42800000	6.548	19.643
NCIT:C3261	10	42800000	43800000	7.44	21.131
NCIT:C3261	10	43800000	44800000	5.06	19.345
NCIT:C3261	10	44800000	45800000	5.06	20.536
NCIT:C3261	10	45800000	46800000	5.06	20.536
NCIT:C3261	10	46800000	47800000	4.762	19.94
NCIT:C3261	10	47800000	48800000	5.952	21.429
NCIT:C3261	10	48800000	49800000	5.357	20.833
NCIT:C3261	10	49800000	50800000	5.952	23.512
NCIT:C3261	10	50800000	51800000	5.06	21.429
NCIT:C3261	10	51800000	52800000	5.06	21.429
NCIT:C3261	10	52800000	53800000	5.06	21.726
NCIT:C3261	10	53800000	54800000	5.357	21.429
NCIT:C3261	10	54800000	55800000	5.357	22.024
NCIT:C3261	10	55800000	56800000	5.06	22.024
NCIT:C3261	10	56800000	57800000	5.655	21.726
NCIT:C3261	10	57800000	58800000	6.548	21.429
NCIT:C3261	10	58800000	59800000	7.143	17.262
NCIT:C3261	10	59800000	60800000	5.655	17.262
NCIT:C3261	10	60800000	61800000	5.655	17.56
NCIT:C3261	10	61800000	62800000	11.012	33.333
NCIT:C3261	10	62800000	63800000	4.762	22.619
NCIT:C3261	10	63800000	64800000	4.762	22.917
NCIT:C3261	10	64800000	65800000	5.06	24.405
NCIT:C3261	10	65800000	66800000	5.06	23.81
NCIT:C3261	10	66800000	67800000	4.167	24.107
NCIT:C3261	10	67800000	68800000	4.762	22.917
NCIT:C3261	10	68800000	69800000	4.464	22.619
NCIT:C3261	10	69800000	70800000	3.274	22.619
NCIT:C3261	10	70800000	71800000	3.274	22.321
NCIT:C3261	10	71800000	72800000	3.274	22.619
NCIT:C3261	10	72800000	73800000	3.274	22.917
NCIT:C3261	10	73800000	74800000	3.274	22.024
NCIT:C3261	10	74800000	75800000	3.274	22.024
NCIT:C3261	10	75800000	76800000	3.274	22.917
NCIT:C3261	10	76800000	77800000	3.274	22.321
NCIT:C3261	10	77800000	78800000	3.274	22.024
NCIT:C3261	10	78800000	79800000	3.869	23.214
NCIT:C3261	10	79800000	80800000	3.571	22.619
NCIT:C3261	10	80800000	81800000	3.274	22.321
NCIT:C3261	10	81800000	82800000	2.976	22.024
NCIT:C3261	10	82800000	83800000	3.274	21.726
NCIT:C3261	10	83800000	84800000	3.274	22.619
NCIT:C3261	10	84800000	85800000	3.571	22.321
NCIT:C3261	10	85800000	86800000	3.869	22.917
NCIT:C3261	10	86800000	87800000	4.762	24.405
NCIT:C3261	10	87800000	88800000	4.464	25.893
NCIT:C3261	10	88800000	89800000	3.571	25.298
NCIT:C3261	10	89800000	90800000	2.976	24.107
NCIT:C3261	10	90800000	91800000	2.679	23.81
NCIT:C3261	10	91800000	92800000	2.679	24.107
NCIT:C3261	10	92800000	93800000	2.679	24.405
NCIT:C3261	10	93800000	94800000	2.976	23.81
NCIT:C3261	10	94800000	95800000	2.381	23.512
NCIT:C3261	10	95800000	96800000	2.679	24.702
NCIT:C3261	10	96800000	97800000	3.274	24.702
NCIT:C3261	10	97800000	98800000	2.976	24.702
NCIT:C3261	10	98800000	99800000	2.976	25.893
NCIT:C3261	10	99800000	100800000	2.976	25.595
NCIT:C3261	10	100800000	101800000	2.976	25.298
NCIT:C3261	10	101800000	102800000	4.167	25.298
NCIT:C3261	10	102800000	103800000	3.571	25.893
NCIT:C3261	10	103800000	104800000	2.679	25.595
NCIT:C3261	10	104800000	105800000	3.274	25.595
NCIT:C3261	10	105800000	106800000	2.679	26.19
NCIT:C3261	10	106800000	107800000	2.679	26.19
NCIT:C3261	10	107800000	108800000	2.679	26.19
NCIT:C3261	10	108800000	109800000	2.976	26.488
NCIT:C3261	10	109800000	110800000	2.679	25
NCIT:C3261	10	110800000	111800000	2.976	25
NCIT:C3261	10	111800000	112800000	2.381	25.298
NCIT:C3261	10	112800000	113800000	3.869	26.19
NCIT:C3261	10	113800000	114800000	2.381	25.893
NCIT:C3261	10	114800000	115800000	2.381	25.595
NCIT:C3261	10	115800000	116800000	2.679	26.786
NCIT:C3261	10	116800000	117800000	2.679	25.893
NCIT:C3261	10	117800000	118800000	2.976	25.893
NCIT:C3261	10	118800000	119800000	3.274	25.298
NCIT:C3261	10	119800000	120800000	3.274	25
NCIT:C3261	10	120800000	121800000	3.869	25.595
NCIT:C3261	10	121800000	122800000	2.976	24.702
NCIT:C3261	10	122800000	123800000	3.274	25.595
NCIT:C3261	10	123800000	124800000	3.571	24.405
NCIT:C3261	10	124800000	125800000	2.976	26.19
NCIT:C3261	10	125800000	126800000	3.274	26.488
NCIT:C3261	10	126800000	127800000	3.869	26.488
NCIT:C3261	10	127800000	128800000	3.869	26.488
NCIT:C3261	10	128800000	129800000	3.869	26.19
NCIT:C3261	10	129800000	130800000	3.274	26.19
NCIT:C3261	10	130800000	131800000	3.274	26.786
NCIT:C3261	10	131800000	132800000	3.571	26.488
NCIT:C3261	10	132800000	133797422	1.19	7.738
NCIT:C3261	11	0	400000	0.893	5.06
NCIT:C3261	11	400000	1400000	5.952	19.94
NCIT:C3261	11	1400000	2400000	4.167	20.833
NCIT:C3261	11	2400000	3400000	3.274	21.429
NCIT:C3261	11	3400000	4400000	2.976	21.429
NCIT:C3261	11	4400000	5400000	4.464	21.131
NCIT:C3261	11	5400000	6400000	3.869	21.131
NCIT:C3261	11	6400000	7400000	2.976	20.833
NCIT:C3261	11	7400000	8400000	3.571	21.131
NCIT:C3261	11	8400000	9400000	3.571	20.536
NCIT:C3261	11	9400000	10400000	3.571	19.048
NCIT:C3261	11	10400000	11400000	3.571	19.643
NCIT:C3261	11	11400000	12400000	3.869	18.452
NCIT:C3261	11	12400000	13400000	4.167	19.048
NCIT:C3261	11	13400000	14400000	3.571	19.048
NCIT:C3261	11	14400000	15400000	3.571	18.75
NCIT:C3261	11	15400000	16400000	4.167	18.75
NCIT:C3261	11	16400000	17400000	3.274	18.452
NCIT:C3261	11	17400000	18400000	3.274	19.345
NCIT:C3261	11	18400000	19400000	4.167	19.643
NCIT:C3261	11	19400000	20400000	3.571	18.155
NCIT:C3261	11	20400000	21400000	3.571	17.857
NCIT:C3261	11	21400000	22400000	3.571	18.452
NCIT:C3261	11	22400000	23400000	3.869	18.155
NCIT:C3261	11	23400000	24400000	3.571	17.857
NCIT:C3261	11	24400000	25400000	3.571	18.155
NCIT:C3261	11	25400000	26400000	3.571	18.155
NCIT:C3261	11	26400000	27400000	3.571	18.452
NCIT:C3261	11	27400000	28400000	3.571	18.155
NCIT:C3261	11	28400000	29400000	3.274	17.857
NCIT:C3261	11	29400000	30400000	4.464	17.857
NCIT:C3261	11	30400000	31400000	4.167	17.262
NCIT:C3261	11	31400000	32400000	5.06	17.56
NCIT:C3261	11	32400000	33400000	5.357	17.56
NCIT:C3261	11	33400000	34400000	4.762	15.774
NCIT:C3261	11	34400000	35400000	5.357	15.774
NCIT:C3261	11	35400000	36400000	4.167	15.179
NCIT:C3261	11	36400000	37400000	5.357	15.179
NCIT:C3261	11	37400000	38400000	4.762	14.881
NCIT:C3261	11	38400000	39400000	4.464	14.881
NCIT:C3261	11	39400000	40400000	4.762	15.179
NCIT:C3261	11	40400000	41400000	4.167	15.476
NCIT:C3261	11	41400000	42400000	5.06	15.476
NCIT:C3261	11	42400000	43400000	5.06	16.369
NCIT:C3261	11	43400000	44400000	4.762	13.988
NCIT:C3261	11	44400000	45400000	4.762	13.393
NCIT:C3261	11	45400000	46400000	4.464	13.095
NCIT:C3261	11	46400000	47400000	6.845	13.095
NCIT:C3261	11	47400000	48400000	5.952	12.5
NCIT:C3261	11	48400000	49400000	6.845	12.5
NCIT:C3261	11	49400000	50400000	6.25	13.095
NCIT:C3261	11	50400000	51400000	5.952	12.5
NCIT:C3261	11	51400000	52400000	5.952	12.202
NCIT:C3261	11	52400000	53400000	5.952	12.202
NCIT:C3261	11	53400000	54400000	5.952	12.202
NCIT:C3261	11	54400000	55400000	6.548	14.583
NCIT:C3261	11	55400000	56400000	6.548	14.583
NCIT:C3261	11	56400000	57400000	6.25	12.5
NCIT:C3261	11	57400000	58400000	6.548	13.393
NCIT:C3261	11	58400000	59400000	7.143	13.393
NCIT:C3261	11	59400000	60400000	6.845	12.5
NCIT:C3261	11	60400000	61400000	7.738	12.798
NCIT:C3261	11	61400000	62400000	8.929	13.988
NCIT:C3261	11	62400000	63400000	7.738	15.179
NCIT:C3261	11	63400000	64400000	7.44	14.881
NCIT:C3261	11	64400000	65400000	7.143	16.369
NCIT:C3261	11	65400000	66400000	7.44	14.286
NCIT:C3261	11	66400000	67400000	8.333	15.179
NCIT:C3261	11	67400000	68400000	9.524	16.667
NCIT:C3261	11	68400000	69400000	11.012	13.69
NCIT:C3261	11	69400000	70400000	12.798	17.262
NCIT:C3261	11	70400000	71400000	9.226	14.286
NCIT:C3261	11	71400000	72400000	8.333	15.774
NCIT:C3261	11	72400000	73400000	8.333	14.583
NCIT:C3261	11	73400000	74400000	8.333	14.286
NCIT:C3261	11	74400000	75400000	9.821	15.774
NCIT:C3261	11	75400000	76400000	10.417	16.369
NCIT:C3261	11	76400000	77400000	11.012	16.964
NCIT:C3261	11	77400000	78400000	8.333	17.262
NCIT:C3261	11	78400000	79400000	7.738	16.964
NCIT:C3261	11	79400000	80400000	7.143	17.262
NCIT:C3261	11	80400000	81400000	7.738	16.964
NCIT:C3261	11	81400000	82400000	7.143	19.345
NCIT:C3261	11	82400000	83400000	6.845	18.452
NCIT:C3261	11	83400000	84400000	7.143	19.048
NCIT:C3261	11	84400000	85400000	7.44	18.75
NCIT:C3261	11	85400000	86400000	7.738	19.048
NCIT:C3261	11	86400000	87400000	7.143	18.452
NCIT:C3261	11	87400000	88400000	7.143	19.345
NCIT:C3261	11	88400000	89400000	7.738	19.048
NCIT:C3261	11	89400000	90400000	7.738	18.75
NCIT:C3261	11	90400000	91400000	6.25	18.155
NCIT:C3261	11	91400000	92400000	6.25	19.345
NCIT:C3261	11	92400000	93400000	6.548	18.452
NCIT:C3261	11	93400000	94400000	6.548	18.452
NCIT:C3261	11	94400000	95400000	7.44	20.238
NCIT:C3261	11	95400000	96400000	7.44	20.238
NCIT:C3261	11	96400000	97400000	7.44	19.643
NCIT:C3261	11	97400000	98400000	7.143	20.536
NCIT:C3261	11	98400000	99400000	7.143	20.536
NCIT:C3261	11	99400000	100400000	7.143	21.726
NCIT:C3261	11	100400000	101400000	8.036	24.107
NCIT:C3261	11	101400000	102400000	10.119	22.024
NCIT:C3261	11	102400000	103400000	6.548	20.238
NCIT:C3261	11	103400000	104400000	6.845	20.833
NCIT:C3261	11	104400000	105400000	6.25	21.429
NCIT:C3261	11	105400000	106400000	5.952	24.107
NCIT:C3261	11	106400000	107400000	5.357	22.917
NCIT:C3261	11	107400000	108400000	5.357	26.488
NCIT:C3261	11	108400000	109400000	4.167	22.321
NCIT:C3261	11	109400000	110400000	4.762	22.619
NCIT:C3261	11	110400000	111400000	4.464	23.214
NCIT:C3261	11	111400000	112400000	5.655	23.214
NCIT:C3261	11	112400000	113400000	5.655	23.214
NCIT:C3261	11	113400000	114400000	5.655	23.81
NCIT:C3261	11	114400000	115400000	6.25	22.619
NCIT:C3261	11	115400000	116400000	5.655	22.024
NCIT:C3261	11	116400000	117400000	5.357	22.321
NCIT:C3261	11	117400000	118400000	5.06	22.619
NCIT:C3261	11	118400000	119400000	6.548	22.619
NCIT:C3261	11	119400000	120400000	5.655	22.321
NCIT:C3261	11	120400000	121400000	5.952	22.024
NCIT:C3261	11	121400000	122400000	6.25	22.321
NCIT:C3261	11	122400000	123400000	6.25	22.321
NCIT:C3261	11	123400000	124400000	6.25	23.214
NCIT:C3261	11	124400000	125400000	6.548	22.917
NCIT:C3261	11	125400000	126400000	6.845	22.321
NCIT:C3261	11	126400000	127400000	6.548	22.321
NCIT:C3261	11	127400000	128400000	7.44	22.321
NCIT:C3261	11	128400000	129400000	7.44	21.726
NCIT:C3261	11	129400000	130400000	7.143	21.131
NCIT:C3261	11	130400000	131400000	7.143	21.131
NCIT:C3261	11	131400000	132400000	7.143	22.024
NCIT:C3261	11	132400000	133400000	7.143	21.131
NCIT:C3261	11	133400000	134400000	7.44	21.131
NCIT:C3261	11	134400000	135086622	2.381	4.464
NCIT:C3261	12	0	500000	15.476	9.524
NCIT:C3261	12	500000	1500000	14.881	8.929
NCIT:C3261	12	1500000	2500000	13.988	9.821
NCIT:C3261	12	2500000	3500000	14.286	9.226
NCIT:C3261	12	3500000	4500000	13.393	10.119
NCIT:C3261	12	4500000	5500000	12.798	9.821
NCIT:C3261	12	5500000	6500000	11.905	9.226
NCIT:C3261	12	6500000	7500000	12.202	9.524
NCIT:C3261	12	7500000	8500000	13.988	11.607
NCIT:C3261	12	8500000	9500000	12.202	11.607
NCIT:C3261	12	9500000	10500000	12.798	13.095
NCIT:C3261	12	10500000	11500000	14.583	9.821
NCIT:C3261	12	11500000	12500000	15.476	11.905
NCIT:C3261	12	12500000	13500000	18.452	15.179
NCIT:C3261	12	13500000	14500000	13.69	11.31
NCIT:C3261	12	14500000	15500000	13.69	10.714
NCIT:C3261	12	15500000	16500000	13.988	11.012
NCIT:C3261	12	16500000	17500000	13.988	10.714
NCIT:C3261	12	17500000	18500000	14.881	12.798
NCIT:C3261	12	18500000	19500000	13.988	11.905
NCIT:C3261	12	19500000	20500000	13.69	10.119
NCIT:C3261	12	20500000	21500000	14.881	9.821
NCIT:C3261	12	21500000	22500000	14.583	10.119
NCIT:C3261	12	22500000	23500000	14.286	9.524
NCIT:C3261	12	23500000	24500000	13.69	9.226
NCIT:C3261	12	24500000	25500000	15.774	8.929
NCIT:C3261	12	25500000	26500000	14.583	8.333
NCIT:C3261	12	26500000	27500000	15.774	8.333
NCIT:C3261	12	27500000	28500000	15.476	8.333
NCIT:C3261	12	28500000	29500000	14.583	7.143
NCIT:C3261	12	29500000	30500000	15.774	8.036
NCIT:C3261	12	30500000	31500000	15.476	7.143
NCIT:C3261	12	31500000	32500000	14.583	9.226
NCIT:C3261	12	32500000	33500000	13.69	9.524
NCIT:C3261	12	33500000	34500000	13.69	7.44
NCIT:C3261	12	34500000	35500000	13.095	7.143
NCIT:C3261	12	35500000	36500000	12.202	6.548
NCIT:C3261	12	36500000	37500000	12.202	6.548
NCIT:C3261	12	37500000	38500000	13.095	7.44
NCIT:C3261	12	38500000	39500000	12.202	6.25
NCIT:C3261	12	39500000	40500000	14.881	8.333
NCIT:C3261	12	40500000	41500000	14.286	8.333
NCIT:C3261	12	41500000	42500000	14.286	8.631
NCIT:C3261	12	42500000	43500000	14.881	8.929
NCIT:C3261	12	43500000	44500000	13.988	7.738
NCIT:C3261	12	44500000	45500000	13.69	7.738
NCIT:C3261	12	45500000	46500000	18.452	12.798
[truncated: 1,107 more rows]

## Sheet: Figure2-C-TCGA-data-cancer-type
sample	samples	chr20:31216079-35871578 (LogFC tumor vs normal tissue)	cancer type abbreviation	FC		Data put together per cancer (antilog2 values)
TCGA-RS-A6TP-01	TCGA-RS-A6TP-01	1.69055	HNSC	3.2278		Gain	GermLayer	Cancer type	Gain	GermLayer	Cancer type	Gain	GermLayer	Cancer type
TCGA-04-1364-01	TCGA-04-1364-01	1.62503	OV	3.08448		2.34404	Ectoderm	BRCA	1.87784	Mesoderm	ACC	2.21271	Endoderm	BLCA
TCGA-AG-3601-01	TCGA-AG-3601-01	1.4822	READ	2.79374		2.18347	Ectoderm	BRCA	1.86645	Mesoderm	ACC	2.19534	Endoderm	BLCA
TCGA-6A-AB49-01	TCGA-6A-AB49-01	1.42626	LUSC	2.68749		2.13206	Ectoderm	BRCA	1.60847	Mesoderm	ACC	1.90881	Endoderm	BLCA
TCGA-61-1728-01	TCGA-61-1728-01	1.38496	OV	2.61165		2.03355	Ectoderm	BRCA	1.59848	Mesoderm	ACC	1.88899	Endoderm	BLCA
TCGA-DY-A1DD-01	TCGA-DY-A1DD-01	1.38413	READ	2.61015		1.88329	Ectoderm	BRCA	1.54382	Mesoderm	ACC	1.84973	Endoderm	BLCA
TCGA-61-1741-01	TCGA-61-1741-01	1.36228	OV	2.5709		1.74368	Ectoderm	BRCA	1.54296	Mesoderm	ACC	1.69337	Endoderm	BLCA
TCGA-AG-A02G-01	TCGA-AG-A02G-01	1.361	READ	2.56863		1.70169	Ectoderm	BRCA	1.54186	Mesoderm	ACC	1.6895	Endoderm	BLCA
TCGA-13-0727-01	TCGA-13-0727-01	1.342	OV	2.53503		1.70057	Ectoderm	BRCA	1.53379	Mesoderm	ACC	1.68283	Endoderm	BLCA
TCGA-FS-A1ZE-06	TCGA-FS-A1ZE-06	1.33012	SKCM	2.51424		1.69182	Ectoderm	BRCA	1.53074	Mesoderm	ACC	1.64467	Endoderm	BLCA
TCGA-AG-A016-01	TCGA-AG-A016-01	1.32565	READ	2.50646		1.68939	Ectoderm	BRCA	1.51104	Mesoderm	ACC	1.63853	Endoderm	BLCA
TCGA-AA-A01F-01	TCGA-AA-A01F-01	1.31723	COAD	2.49187		1.68921	Ectoderm	BRCA	1.5015	Mesoderm	ACC	1.61567	Endoderm	BLCA
TCGA-CV-6003-01	TCGA-CV-6003-01	1.31133	HNSC	2.48171		1.67621	Ectoderm	BRCA	1.49952	Mesoderm	ACC	1.61552	Endoderm	BLCA
TCGA-AG-A026-01	TCGA-AG-A026-01	1.305	READ	2.47084		1.6711	Ectoderm	BRCA	1.47143	Mesoderm	ACC	1.59914	Endoderm	BLCA
TCGA-AA-3517-01	TCGA-AA-3517-01	1.30407	COAD	2.46925		1.66798	Ectoderm	BRCA	1.45902	Mesoderm	ACC	1.578	Endoderm	BLCA
TCGA-AA-3542-01	TCGA-AA-3542-01	1.2956	COAD	2.45479		1.65944	Ectoderm	BRCA	1.44363	Mesoderm	ACC	1.5702	Endoderm	BLCA
TCGA-AG-3608-01	TCGA-AG-3608-01	1.28743	READ	2.44093		1.63794	Ectoderm	BRCA	1.44192	Mesoderm	ACC	1.56786	Endoderm	BLCA
TCGA-F4-6808-01	TCGA-F4-6808-01	1.27892	COAD	2.42657		1.62935	Ectoderm	BRCA	1.43684	Mesoderm	ACC	1.55434	Endoderm	BLCA
TCGA-AG-A01N-01	TCGA-AG-A01N-01	1.259	READ	2.3933		1.62322	Ectoderm	BRCA	1.43594	Mesoderm	ACC	1.55197	Endoderm	BLCA
TCGA-AA-3955-01	TCGA-AA-3955-01	1.24104	COAD	2.36369		1.61867	Ectoderm	BRCA	1.42999	Mesoderm	ACC	1.5406	Endoderm	BLCA
TCGA-V4-A9EH-01	TCGA-V4-A9EH-01	1.238	UVM	2.35871		1.61608	Ectoderm	BRCA	1.42612	Mesoderm	ACC	1.53986	Endoderm	BLCA
TCGA-AG-4015-01	TCGA-AG-4015-01	1.23523	READ	2.35419		1.61597	Ectoderm	BRCA	1.42612	Mesoderm	ACC	1.50945	Endoderm	BLCA
TCGA-EW-A1PC-01	TCGA-EW-A1PC-01	1.229	BRCA	2.34404		1.60181	Ectoderm	BRCA	1.40454	Mesoderm	ACC	1.50586	Endoderm	BLCA
TCGA-AG-3609-01	TCGA-AG-3609-01	1.22777	READ	2.34204		1.59143	Ectoderm	BRCA	1.40085	Mesoderm	ACC	1.50312	Endoderm	BLCA
TCGA-13-1410-01	TCGA-13-1410-01	1.214	OV	2.3198		1.58173	Ectoderm	BRCA	1.38357	Mesoderm	ACC	1.49319	Endoderm	BLCA
TCGA-AA-A00W-01	TCGA-AA-A00W-01	1.20761	COAD	2.30955		1.5729	Ectoderm	BRCA	1.36718	Mesoderm	ACC	1.49112	Endoderm	BLCA
TCGA-63-A5MY-01	TCGA-63-A5MY-01	1.207	LUSC	2.30857		1.57113	Ectoderm	BRCA	1.36604	Mesoderm	ACC	1.48895	Endoderm	BLCA
TCGA-VQ-A94O-01	TCGA-VQ-A94O-01	1.20117	STAD	2.29926		1.56476	Ectoderm	BRCA	1.36358	Mesoderm	ACC	1.48132	Endoderm	BLCA
TCGA-L5-A4OH-01	TCGA-L5-A4OH-01	1.20031	ESCA	2.29789		1.56006	Ectoderm	BRCA	1.35909	Mesoderm	ACC	1.47182	Endoderm	BLCA
TCGA-AA-A00O-01	TCGA-AA-A00O-01	1.199	COAD	2.2958		1.55833	Ectoderm	BRCA	1.35849	Mesoderm	ACC	1.46673	Endoderm	BLCA
TCGA-NH-A8F7-01	TCGA-NH-A8F7-01	1.199	COAD	2.2958		1.55401	Ectoderm	BRCA	1.34826	Mesoderm	ACC	1.46622	Endoderm	BLCA
TCGA-DC-6154-01	TCGA-DC-6154-01	1.198	READ	2.29421		1.54939	Ectoderm	BRCA	1.33506	Mesoderm	ACC	1.45589	Endoderm	BLCA
TCGA-A6-A56B-01	TCGA-A6-A56B-01	1.19334	COAD	2.28682		1.54553	Ectoderm	BRCA	1.33247	Mesoderm	ACC	1.45589	Endoderm	BLCA
TCGA-AA-A017-01	TCGA-AA-A017-01	1.18712	COAD	2.27698		1.54328	Ectoderm	BRCA	1.32072	Mesoderm	ACC	1.45514	Endoderm	BLCA
TCGA-AA-A02H-01	TCGA-AA-A02H-01	1.185	COAD	2.27363		1.53311	Ectoderm	BRCA	1.31805	Mesoderm	ACC	1.45055	Endoderm	BLCA
TCGA-AA-3553-01	TCGA-AA-3553-01	1.184	COAD	2.27206		1.5251	Ectoderm	BRCA	1.30264	Mesoderm	ACC	1.44754	Endoderm	BLCA
TCGA-AA-A03J-01	TCGA-AA-A03J-01	1.173	COAD	2.2548		1.52269	Ectoderm	BRCA	1.2999	Mesoderm	ACC	1.44453	Endoderm	BLCA
TCGA-EY-A547-01	TCGA-EY-A547-01	1.17278	UCEC	2.25446		1.52224	Ectoderm	BRCA	1.28129	Mesoderm	ACC	1.44263	Endoderm	BLCA
TCGA-AA-3538-01	TCGA-AA-3538-01	1.168	COAD	2.247		1.51645	Ectoderm	BRCA	1.27262	Mesoderm	ACC	1.44073	Endoderm	BLCA
TCGA-QK-A6IJ-01	TCGA-QK-A6IJ-01	1.1552	HNSC	2.22715		1.51187	Ectoderm	BRCA	1.26646	Mesoderm	ACC	1.43873	Endoderm	BLCA
TCGA-A6-6140-01	TCGA-A6-6140-01	1.154	COAD	2.2253		1.51016	Ectoderm	BRCA	1.26505	Mesoderm	ACC	1.43594	Endoderm	BLCA
TCGA-ND-A4WA-01	TCGA-ND-A4WA-01	1.14871	UCS	2.21715		1.50943	Ectoderm	BRCA	1.25553	Mesoderm	ACC	1.43157	Endoderm	BLCA
TCGA-DK-A3IV-01	TCGA-DK-A3IV-01	1.14581	BLCA	2.21271		1.5088	Ectoderm	BRCA	1.24818	Mesoderm	ACC	1.4282	Endoderm	BLCA
TCGA-A6-5662-01	TCGA-A6-5662-01	1.13637	COAD	2.19827		1.50629	Ectoderm	BRCA	1.24074	Mesoderm	ACC	1.42234	Endoderm	BLCA
TCGA-AA-3511-01	TCGA-AA-3511-01	1.13461	COAD	2.19559		1.504	Ectoderm	BRCA	1.23988	Mesoderm	ACC	1.40017	Endoderm	BLCA
TCGA-ZF-AA4X-01	TCGA-ZF-AA4X-01	1.13445	BLCA	2.19534		1.48787	Ectoderm	BRCA	1.21092	Mesoderm	ACC	1.39891	Endoderm	BLCA
TCGA-23-1110-01	TCGA-23-1110-01	1.1334	OV	2.19376		1.48567	Ectoderm	BRCA	1.21075	Mesoderm	ACC	1.39648	Endoderm	BLCA
TCGA-34-2600-01	TCGA-34-2600-01	1.13268	LUSC	2.19266		1.48349	Ectoderm	BRCA	1.20414	Mesoderm	ACC	1.39551	Endoderm	BLCA
TCGA-AZ-6603-01	TCGA-AZ-6603-01	1.12733	COAD	2.18454		1.48069	Ectoderm	BRCA	1.19989	Mesoderm	ACC	1.38905	Endoderm	BLCA
TCGA-EW-A2FW-01	TCGA-EW-A2FW-01	1.12662	BRCA	2.18347		1.48041	Ectoderm	BRCA	1.18962	Mesoderm	ACC	1.38867	Endoderm	BLCA
TCGA-D5-5541-01	TCGA-D5-5541-01	1.126	COAD	2.18253		1.46785	Ectoderm	BRCA	1.18835	Mesoderm	ACC	1.38674	Endoderm	BLCA
TCGA-AF-A56K-01	TCGA-AF-A56K-01	1.12521	READ	2.18133		1.46602	Ectoderm	BRCA	1.17686	Mesoderm	ACC	1.3854	Endoderm	BLCA
TCGA-DC-6683-01	TCGA-DC-6683-01	1.124	READ	2.1795		1.45619	Ectoderm	BRCA	1.16772	Mesoderm	ACC	1.38089	Endoderm	BLCA
TCGA-10-0938-01	TCGA-10-0938-01	1.123	OV	2.17799		1.45093	Ectoderm	BRCA	1.14727	Mesoderm	ACC	1.37803	Endoderm	BLCA
TCGA-DC-4749-01	TCGA-DC-4749-01	1.11767	READ	2.16997		1.45058	Ectoderm	BRCA	1.14353	Mesoderm	ACC	1.37126	Endoderm	BLCA
TCGA-AC-A62V-01	TCGA-AC-A62V-01	1.09225	BRCA	2.13206		1.44683	Ectoderm	BRCA	1.13446	Mesoderm	ACC	1.37012	Endoderm	BLCA
TCGA-WE-A8JZ-06	TCGA-WE-A8JZ-06	1.089	SKCM	2.12727		1.44531	Ectoderm	BRCA	1.13014	Mesoderm	ACC	1.35811	Endoderm	BLCA
TCGA-BR-4294-01	TCGA-BR-4294-01	1.08639	STAD	2.12343		1.43584	Ectoderm	BRCA	1.12967	Mesoderm	ACC	1.35689	Endoderm	BLCA
TCGA-EI-6512-01	TCGA-EI-6512-01	1.08422	READ	2.12023		1.43425	Ectoderm	BRCA	1.11458	Mesoderm	ACC	1.35566	Endoderm	BLCA
TCGA-18-3410-01	TCGA-18-3410-01	1.08329	LUSC	2.11886		1.43369	Ectoderm	BRCA	1.10305	Mesoderm	ACC	1.35297	Endoderm	BLCA
TCGA-AA-3519-01	TCGA-AA-3519-01	1.083	COAD	2.11844		1.42919	Ectoderm	BRCA	1.0971	Mesoderm	ACC	1.34742	Endoderm	BLCA
TCGA-5M-AATE-01	TCGA-5M-AATE-01	1.074	COAD	2.10526		1.4286	Ectoderm	BRCA	1.08704	Mesoderm	ACC	1.34667	Endoderm	BLCA
TCGA-NH-A8F7-06	TCGA-NH-A8F7-06	1.074	COAD	2.10526		1.42573	Ectoderm	BRCA	1.08493	Mesoderm	ACC	1.3463	Endoderm	BLCA
TCGA-AG-3582-01	TCGA-AG-3582-01	1.07305	READ	2.10387		1.42405	Ectoderm	BRCA	1.07185	Mesoderm	ACC	1.3455	Endoderm	BLCA
TCGA-AA-3561-01	TCGA-AA-3561-01	1.0717	COAD	2.1019		1.42178	Ectoderm	BRCA	1.06054	Mesoderm	ACC	1.34164	Endoderm	BLCA
TCGA-A6-5667-01	TCGA-A6-5667-01	1.067	COAD	2.09507		1.41529	Ectoderm	BRCA	1.04182	Mesoderm	ACC	1.33635	Endoderm	BLCA
TCGA-KP-A3W3-01	TCGA-KP-A3W3-01	1.06463	UCEC	2.09164		1.40756	Ectoderm	BRCA	1.03639	Mesoderm	ACC	1.3358	Endoderm	BLCA
TCGA-EA-A5ZF-01	TCGA-EA-A5ZF-01	1.05176	CESC	2.07305		1.40396	Ectoderm	BRCA	1.0269	Mesoderm	ACC	1.33459	Endoderm	BLCA
TCGA-AG-3898-01	TCGA-AG-3898-01	1.05144	READ	2.07259		1.40162	Ectoderm	BRCA	1.01762	Mesoderm	ACC	1.33299	Endoderm	BLCA
TCGA-CV-6959-01	TCGA-CV-6959-01	1.0471	HNSC	2.06637		1.39796	Ectoderm	BRCA	1.01607	Mesoderm	ACC	1.33201	Endoderm	BLCA
TCGA-NA-A4QX-01	TCGA-NA-A4QX-01	1.047	UCS	2.06623		1.39686	Ectoderm	BRCA	1.00612	Mesoderm	ACC	1.32939	Endoderm	BLCA
TCGA-AY-4071-01	TCGA-AY-4071-01	1.0429	COAD	2.06036		1.3941	Ectoderm	BRCA	1.00584	Mesoderm	ACC	1.32556	Endoderm	BLCA
TCGA-AA-3667-01	TCGA-AA-3667-01	1.041	COAD	2.05765		1.39329	Ectoderm	BRCA	1.00203	Mesoderm	ACC	1.32097	Endoderm	BLCA
TCGA-AG-3593-01	TCGA-AG-3593-01	1.04052	READ	2.05697		1.38732	Ectoderm	BRCA	1.00153	Mesoderm	ACC	1.31978	Endoderm	BLCA
TCGA-CL-5918-01	TCGA-CL-5918-01	1.03591	READ	2.0504		1.38684	Ectoderm	BRCA	1.00083	Mesoderm	ACC	1.31904	Endoderm	BLCA
TCGA-CM-6679-01	TCGA-CM-6679-01	1.03586	COAD	2.05034		1.38626	Ectoderm	BRCA	2.07305	Mesoderm	CESC	1.31823	Endoderm	BLCA
TCGA-25-1329-01	TCGA-25-1329-01	1.0339	OV	2.04755		1.38405	Ectoderm	BRCA	1.93652	Mesoderm	CESC	1.31458	Endoderm	BLCA
TCGA-AG-3574-01	TCGA-AG-3574-01	1.03388	READ	2.04752		1.37879	Ectoderm	BRCA	1.86555	Mesoderm	CESC	1.30758	Endoderm	BLCA
TCGA-EI-6514-01	TCGA-EI-6514-01	1.03	READ	2.04202		1.37688	Ectoderm	BRCA	1.73066	Mesoderm	CESC	1.30541	Endoderm	BLCA
TCGA-10-0935-01	TCGA-10-0935-01	1.027	OV	2.03778		1.37611	Ectoderm	BRCA	1.71986	Mesoderm	CESC	1.30526	Endoderm	BLCA
TCGA-24-1928-01	TCGA-24-1928-01	1.026	OV	2.03637		1.37545	Ectoderm	BRCA	1.69431	Mesoderm	CESC	1.30188	Endoderm	BLCA
TCGA-A7-A0DC-01	TCGA-A7-A0DC-01	1.024	BRCA	2.03355		1.37526	Ectoderm	BRCA	1.67551	Mesoderm	CESC	1.30125	Endoderm	BLCA
TCGA-AA-3521-01	TCGA-AA-3521-01	1.02342	COAD	2.03273		1.37278	Ectoderm	BRCA	1.66239	Mesoderm	CESC	1.29774	Endoderm	BLCA
TCGA-AA-A01S-01	TCGA-AA-A01S-01	1.02203	COAD	2.03077		1.36837	Ectoderm	BRCA	1.65956	Mesoderm	CESC	1.29424	Endoderm	BLCA
TCGA-AZ-4308-01	TCGA-AZ-4308-01	1.021	COAD	2.02933		1.36831	Ectoderm	BRCA	1.63921	Mesoderm	CESC	1.29235	Endoderm	BLCA
TCGA-29-2431-01	TCGA-29-2431-01	1.02	OV	2.02792		1.36809	Ectoderm	BRCA	1.63682	Mesoderm	CESC	1.2877	Endoderm	BLCA
TCGA-DY-A1DG-01	TCGA-DY-A1DG-01	1.01354	READ	2.01886		1.36746	Ectoderm	BRCA	1.63173	Mesoderm	CESC	1.28405	Endoderm	BLCA
TCGA-CM-4750-01	TCGA-CM-4750-01	1.012	COAD	2.0167		1.36595	Ectoderm	BRCA	1.6019	Mesoderm	CESC	1.27952	Endoderm	BLCA
TCGA-D3-A1Q9-06	TCGA-D3-A1Q9-06	1.01111	SKCM	2.01547		1.36517	Ectoderm	BRCA	1.60047	Mesoderm	CESC	1.27887	Endoderm	BLCA
TCGA-AG-3882-01	TCGA-AG-3882-01	1.006	READ	2.00834		1.36453	Ectoderm	BRCA	1.59314	Mesoderm	CESC	1.27606	Endoderm	BLCA
TCGA-AG-A032-01	TCGA-AG-A032-01	1.005	READ	2.00694		1.36242	Ectoderm	BRCA	1.58028	Mesoderm	CESC	1.27384	Endoderm	BLCA
TCGA-G4-6295-01	TCGA-G4-6295-01	1.00223	COAD	2.00309		1.36047	Ectoderm	BRCA	1.57026	Mesoderm	CESC	1.27377	Endoderm	BLCA
TCGA-AA-3973-01	TCGA-AA-3973-01	1.00135	COAD	2.00187		1.35482	Ectoderm	BRCA	1.56668	Mesoderm	CESC	1.27235	Endoderm	BLCA
TCGA-AG-4022-01	TCGA-AG-4022-01	0.9989	READ	1.99848		1.35478	Ectoderm	BRCA	1.55709	Mesoderm	CESC	1.27174	Endoderm	BLCA
TCGA-CK-5914-01	TCGA-CK-5914-01	0.9975	COAD	1.99654		1.3506	Ectoderm	BRCA	1.54982	Mesoderm	CESC	1.27156	Endoderm	BLCA
TCGA-AF-A56L-01	TCGA-AF-A56L-01	0.995653	READ	1.99398		1.3491	Ectoderm	BRCA	1.52933	Mesoderm	CESC	1.26707	Endoderm	BLCA
TCGA-CM-6169-01	TCGA-CM-6169-01	0.99456	COAD	1.99247		1.34901	Ectoderm	BRCA	1.51614	Mesoderm	CESC	1.26638	Endoderm	BLCA
TCGA-10-0933-01	TCGA-10-0933-01	0.9902	OV	1.98646		1.34689	Ectoderm	BRCA	1.48919	Mesoderm	CESC	1.26589	Endoderm	BLCA
TCGA-23-1109-01	TCGA-23-1109-01	0.988806	OV	1.98454		1.34509	Ectoderm	BRCA	1.46482	Mesoderm	CESC	1.26584	Endoderm	BLCA
TCGA-BQ-5891-01	TCGA-BQ-5891-01	0.985129	KIRP	1.97949		1.34164	Ectoderm	BRCA	1.44423	Mesoderm	CESC	1.26532	Endoderm	BLCA
TCGA-A6-4105-01	TCGA-A6-4105-01	0.984911	COAD	1.97919		1.34081	Ectoderm	BRCA	1.43963	Mesoderm	CESC	1.26409	Endoderm	BLCA
TCGA-CN-A6UY-01	TCGA-CN-A6UY-01	0.983643	HNSC	1.97745		1.34018	Ectoderm	BRCA	1.43744	Mesoderm	CESC	1.26291	Endoderm	BLCA
TCGA-NH-A8F8-01	TCGA-NH-A8F8-01	0.983309	COAD	1.97699		1.33817	Ectoderm	BRCA	1.43694	Mesoderm	CESC	1.26278	Endoderm	BLCA
TCGA-AD-A5EK-01	TCGA-AD-A5EK-01	0.979055	COAD	1.97117		1.33765	Ectoderm	BRCA	1.43266	Mesoderm	CESC	1.25848	Endoderm	BLCA
TCGA-F5-6571-01	TCGA-F5-6571-01	0.9787	READ	1.97069		1.33762	Ectoderm	BRCA	1.42701	Mesoderm	CESC	1.25806	Endoderm	BLCA
TCGA-AA-3494-01	TCGA-AA-3494-01	0.9783	COAD	1.97014		1.33626	Ectoderm	BRCA	1.41981	Mesoderm	CESC	1.2564	Endoderm	BLCA
TCGA-AA-3531-01	TCGA-AA-3531-01	0.97586	COAD	1.96681		1.33589	Ectoderm	BRCA	1.41834	Mesoderm	CESC	1.25545	Endoderm	BLCA
TCGA-DM-A28E-01	TCGA-DM-A28E-01	0.974651	COAD	1.96517		1.33396	Ectoderm	BRCA	1.41519	Mesoderm	CESC	1.25162	Endoderm	BLCA
TCGA-D7-8576-01	TCGA-D7-8576-01	0.973	STAD	1.96292		1.33081	Ectoderm	BRCA	1.41421	Mesoderm	CESC	1.24617	Endoderm	BLCA
TCGA-AG-3592-01	TCGA-AG-3592-01	0.971267	READ	1.96056		1.32639	Ectoderm	BRCA	1.40007	Mesoderm	CESC	1.24372	Endoderm	BLCA
TCGA-AA-A01C-01	TCGA-AA-A01C-01	0.9693	COAD	1.95789		1.32556	Ectoderm	BRCA	1.39959	Mesoderm	CESC	1.24324	Endoderm	BLCA
TCGA-BR-8483-01	TCGA-BR-8483-01	0.964862	STAD	1.95188		1.32556	Ectoderm	BRCA	1.3904	Mesoderm	CESC	1.23782	Endoderm	BLCA
TCGA-AA-3968-01	TCGA-AA-3968-01	0.9589	COAD	1.94383		1.32317	Ectoderm	BRCA	1.37802	Mesoderm	CESC	1.23593	Endoderm	BLCA
TCGA-AA-3975-01	TCGA-AA-3975-01	0.956	COAD	1.93992		1.32262	Ectoderm	BRCA	1.37421	Mesoderm	CESC	1.23277	Endoderm	BLCA
TCGA-CL-5917-01	TCGA-CL-5917-01	0.9551	READ	1.93871		1.31339	Ectoderm	BRCA	1.37259	Mesoderm	CESC	1.2326	Endoderm	BLCA
TCGA-EK-A2PI-01	TCGA-EK-A2PI-01	0.953469	CESC	1.93652		1.31321	Ectoderm	BRCA	1.36869	Mesoderm	CESC	1.23191	Endoderm	BLCA
TCGA-24-2020-01	TCGA-24-2020-01	0.9515	OV	1.93388		1.31248	Ectoderm	BRCA	1.36528	Mesoderm	CESC	1.2308	Endoderm	BLCA
TCGA-N5-A4RJ-01	TCGA-N5-A4RJ-01	0.9489	UCS	1.9304		1.31248	Ectoderm	BRCA	1.36386	Mesoderm	CESC	1.23063	Endoderm	BLCA
TCGA-VQ-A8E2-01	TCGA-VQ-A8E2-01	0.943	STAD	1.92252		1.31003	Ectoderm	BRCA	1.36301	Mesoderm	CESC	1.2262	Endoderm	BLCA
TCGA-DY-A1H8-01	TCGA-DY-A1H8-01	0.9405	READ	1.91919		1.3065	Ectoderm	BRCA	1.36273	Mesoderm	CESC	1.22078	Endoderm	BLCA
TCGA-AA-3693-01	TCGA-AA-3693-01	0.9405	COAD	1.91919		1.3064	Ectoderm	BRCA	1.36128	Mesoderm	CESC	1.21917	Endoderm	BLCA
TCGA-CM-6170-01	TCGA-CM-6170-01	0.9369	COAD	1.91441		1.30405	Ectoderm	BRCA	1.36094	Mesoderm	CESC	1.21698	Endoderm	BLCA
TCGA-GC-A3RC-01	TCGA-GC-A3RC-01	0.932673	BLCA	1.90881		1.30183	Ectoderm	BRCA	1.35915	Mesoderm	CESC	1.21601	Endoderm	BLCA
TCGA-G4-6306-01	TCGA-G4-6306-01	0.9297	COAD	1.90488		1.29981	Ectoderm	BRCA	1.34248	Mesoderm	CESC	1.21276	Endoderm	BLCA
TCGA-AA-A004-01	TCGA-AA-A004-01	0.9291	COAD	1.90409		1.29873	Ectoderm	BRCA	1.34161	Mesoderm	CESC	1.20698	Endoderm	BLCA
TCGA-25-1323-01	TCGA-25-1323-01	0.923664	OV	1.89693		1.29774	Ectoderm	BRCA	1.33672	Mesoderm	CESC	1.20656	Endoderm	BLCA
TCGA-A6-A5ZU-01	TCGA-A6-A5ZU-01	0.9204	COAD	1.89264		1.29693	Ectoderm	BRCA	1.33524	Mesoderm	CESC	1.20623	Endoderm	BLCA
TCGA-AG-A020-01	TCGA-AG-A020-01	0.918087	READ	1.88961		1.29666	Ectoderm	BRCA	1.32363	Mesoderm	CESC	1.20239	Endoderm	BLCA
TCGA-XF-AAMF-01	TCGA-XF-AAMF-01	0.917618	BLCA	1.88899		1.29471	Ectoderm	BRCA	1.32326	Mesoderm	CESC	1.19731	Endoderm	BLCA
TCGA-G4-6303-01	TCGA-G4-6303-01	0.9165	COAD	1.88753		1.29191	Ectoderm	BRCA	1.32125	Mesoderm	CESC	1.19698	Endoderm	BLCA
TCGA-FS-A1ZJ-06	TCGA-FS-A1ZJ-06	0.9146	SKCM	1.88505		1.29034	Ectoderm	BRCA	1.31339	Mesoderm	CESC	1.19681	Endoderm	BLCA
TCGA-C8-A273-01	TCGA-C8-A273-01	0.913252	BRCA	1.88329		1.2886	Ectoderm	BRCA	1.30994	Mesoderm	CESC	1.19541	Endoderm	BLCA
TCGA-F5-6811-01	TCGA-F5-6811-01	0.9103	READ	1.87944		1.28726	Ectoderm	BRCA	1.30912	Mesoderm	CESC	1.19377	Endoderm	BLCA
TCGA-A6-6651-01	TCGA-A6-6651-01	0.910002	COAD	1.87905		1.28628	Ectoderm	BRCA	1.30695	Mesoderm	CESC	1.19375	Endoderm	BLCA
TCGA-EV-5902-01	TCGA-EV-5902-01	0.909721	KIRP	1.87868		1.28521	Ectoderm	BRCA	1.30613	Mesoderm	CESC	1.19334	Endoderm	BLCA
TCGA-AA-3496-01	TCGA-AA-3496-01	0.909666	COAD	1.87861		1.2844	Ectoderm	BRCA	1.30594	Mesoderm	CESC	1.19276	Endoderm	BLCA
TCGA-OR-A5KZ-01	TCGA-OR-A5KZ-01	0.909071	ACC	1.87784		1.27969	Ectoderm	BRCA	1.30477	Mesoderm	CESC	1.19218	Endoderm	BLCA
TCGA-EI-6511-01	TCGA-EI-6511-01	0.900701	READ	1.86697		1.27792	Ectoderm	BRCA	1.30333	Mesoderm	CESC	1.1916	Endoderm	BLCA
[truncated: 8,472 more rows]

## Sheet: Figure2-C-germ-layer-of-origin
TCGA Cancer	Abbreviation	Germ Layer of origin
[truncated: 33 more rows]

[truncated: 2 more sheets: Figure2-D-SampleTypeVsCopyNum, Fig2-E-KMPlot]
