# Supplementary material for: Gains of 20q11.21 in human pluripotent stem cells: Insights from cancer research
Source: Stem Cell Reports. 2023 Dec 28;19(1):11–27. doi: 10.1016/j.stemcr.2023.11.013 (PMC10828824; doi:10.1016/j.stemcr.2023.11.013)
Supplement: Table S3. Genes on 20q11.21 — This table contains the data used to create the panels in Figure 3. [file mmc3.xlsx]

## Sheet: Figure3-Expression-data-RSEM
sample	samples	REM1	HM13	ID1	COX4I2	BCL2L1	TPX2	MYLK2	FOXS1	DUSP15	TTLL9	PDRG1	XKR7	CCM2L	HCK	TM9SF4	PLAGL2	POFUT1	KIF3B	ASXL1	NOL4L	C20orf203	COMMD7	DNMT3B	MAPRE1	EFCAB8	SUN5	CDK5RAP1	SNTA1	CBFA2T2	NECAB3	C20orf144	ACTL10	E2F1	PXMP4	ZNF341	CHMP4B	RALY	EIF2S2	ASIP	AHCY	ITCH	DYNLRB1	MAP1LC3A	PIGU	TP53INP2	NCOA6	GGT7	ACSS2
TCGA-XV-A9W5-01	TCGA-XV-A9W5-01	11.81	13.85	9.998	5.933	11.51	11.74	3.586	6.795	10.16	2.963	10.31	0.8849	5.965	7.686	11.94	9.55	12.17	11.11	11.9	12.77	0.8849	11.29	7.668	12.57	2.133	0	10.21	9.422	9.972	9.635	4.141	5.671	11.16	10.28	7.786	12.44	13.2	12.31	0.8849	12.6	10.56	12.68	9.857	10.47	10.8	10.86	10.71	12.52
TCGA-D3-A8GO-06	TCGA-D3-A8GO-06	11.73	14.67	7.902	8.266	12.1	10.35	3.455	7.602	9.812	4.951	10.56	0	7.022	8.534	12.58	9.182	12.61	11.3	12.21	11.72	2.318	11.87	7.503	12.03	2.318	0	10.92	9.988	11.18	11.07	4.357	6.262	9.89	10.53	8.49	13.15	14.01	12.01	0.9974	12.98	11.01	14.24	12.02	11.61	11.18	11.2	10.92	12.45
TCGA-29-2428-01	TCGA-29-2428-01	11.62	13.54	8.628	3.9	13.64	11.48	6.18	7.329	7.981	5.57	11.07	2.907	7.701	9.539	12.4	11.36	11.31	10.74	11.45	12.46	2.717	12.24	9.066	12.29	2.497	0	9.912	9.748	10.75	11.39	3.363	7.523	10.79	9.587	8.883	13.11	13.32	11.99	0.9477	13.44	10.63	13.69	7.41	11.31	10.33	11.92	9.986	10.64
TCGA-CN-A6UY-01	TCGA-CN-A6UY-01	11.56	13.77	13.95	6.962	13.86	13.72	7.002	7.145	5.667	2.446	12.02	0.918	6.134	11.99	12.68	11.32	12.6	12.51	12.28	10.91	3.431	12	8.862	13.95	3.929	0	12.39	11.49	12.06	11.09	3.651	8.84	12.71	11.05	8.419	14.39	15.16	13.99	1.875	15.07	11.46	14.45	12.44	12.48	11.44	12.03	11.66	11.81
GTEX-P4PP-2026-SM-3P61N	GTEX-P4PP-2026-SM-3P61N	11.29	11.49	10.93	6.123	10.66	5.475	2.825	5.824	8.134	4.334	9.306	0.9027	8.331	5.635	11.88	10.57	11.57	10.83	12.66	9.602	7.81	10.15	7.753	11.05	3.401	0	10.7	10.12	11.62	9.862	3.521	5.126	6.97	9.391	8.468	11.88	12.2	10.94	8.07	12.88	10.87	11.5	10.83	9.96	10.81	11.31	11.59	11.11
TCGA-E1-5322-01	TCGA-E1-5322-01	11.24	12.93	11.75	3.515	12.32	10.34	5.898	3.946	7.125	7.087	9.556	8.236	6.233	9.77	12.17	10.04	11.63	11.54	11.74	10.42	4.161	10.96	6.181	13.01	1.316	0	9.525	9.81	10.11	9.325	2.992	2.315	8.186	8.193	7.379	12.68	12.24	11.52	1.993	12.08	11.29	12.1	8.027	10.28	11.14	12.09	10.29	10.55
TCGA-2G-AALX-01	TCGA-2G-AALX-01	11.08	16.28	15.09	9.978	14.57	11.77	5.937	8.469	8.044	4.7	9.544	1.326	7.965	9.041	11.86	10.77	11.57	10.68	11.32	10.54	5.245	10.44	8.447	11.44	2.005	0	9.623	9.192	10.75	8.447	3.706	6.254	10.07	9.084	8.031	11.88	12.57	11.24	4.96	11.57	10.48	10.91	9.192	9.848	10.23	11.27	9.771	10.45
TCGA-GN-A26A-06	TCGA-GN-A26A-06	11.04	14.3	10.97	4.777	11.12	11.21	2.999	4.297	7.782	4.048	9.684	0.8295	5.501	10.19	12.04	9.996	12.58	12.11	11.56	12.1	0	10.76	5.259	12.03	0	0	9.288	8.58	9.658	10.03	4.178	6.116	10.29	9.193	7.533	12.48	12.66	12.38	0	12.22	11.17	11.93	8.743	10.13	9.875	10.91	10.79	11.57
TCGA-OL-A66I-01	TCGA-OL-A66I-01	10.95	12.55	8.597	5.699	11.82	13	5.188	6.522	5.162	4.479	10.85	1.553	8.042	11.28	11.96	10.22	11.42	10.98	11.52	11.01	2.079	11.2	8.308	12.75	2.463	0	10.16	8.672	10.99	9.417	2.897	7.409	11.19	9.906	8.421	13.28	13.1	12.59	3.728	13.47	11.43	12.31	10.22	10.24	8.464	11.39	8.846	9.639
GTEX-111FC-0226-SM-5N9B8	GTEX-111FC-0226-SM-5N9B8	10.91	11.55	10.43	9.093	11.82	6.383	3.102	9.466	5.597	4.575	9.355	0.9619	10.13	8.943	11.17	8.195	11.05	10.96	12.43	10.39	5.568	10.43	6.99	11.5	2.933	0	9.937	11.04	10.85	9.532	3.835	5.135	5.901	9.132	8.159	12.21	12.33	11.37	4.097	10.94	11.12	11.41	9.886	9.425	11.09	11.09	9.807	10.9
GTEX-12WSC-0226-SM-5EQ52	GTEX-12WSC-0226-SM-5EQ52	10.9	11.24	10.13	9.208	11.94	6.148	3.064	8.088	5.681	4.817	8.753	0	10.08	9.089	10.96	8.283	10.85	10.53	12.63	11.09	5.536	10.47	7.188	11.78	3.261	0	10.16	11.01	10.53	9.895	3.435	4.928	6.614	8.974	7.937	12.01	12.22	11.34	1.788	10.42	11.15	11.1	10.43	8.953	11.19	11.03	9.61	12.04
TCGA-ZF-A9RN-01	TCGA-ZF-A9RN-01	10.86	12.2	6.627	5.5	12.13	13.12	2.851	3.661	5.549	2.998	10.92	0.829	5.651	10.84	12.05	10.04	11.85	11.8	11.13	9.756	2.038	11.68	8.683	12.65	0	0	10.16	8.564	10.59	9.826	3.394	5.729	11.43	8.921	7.732	13.02	12.75	12.69	0.829	13.56	10.52	12.31	11.79	10.91	10.08	11.48	9.983	11.11
TCGA-XV-AAZV-01	TCGA-XV-AAZV-01	10.84	14.51	10.3	5.86	11.86	10.58	4.305	7.435	9.282	0	10.22	1.358	6.588	10.23	11.88	9.8	11.87	10.77	11.01	11.57	1.358	11.18	7.836	12.22	3.376	0	9.703	10.11	9.575	10.24	3.481	6.681	10.15	9.688	8.195	12.99	13.35	12.58	2.045	12.58	11.25	12.51	8.965	10.15	10.56	10.64	9.83	11.66
GTEX-Y111-0226-SM-4SOIW	GTEX-Y111-0226-SM-4SOIW	10.84	11.01	10.43	9.268	11.83	6.362	4.143	8.763	6.248	5.237	8.953	1.03	10.41	7.84	10.99	8.477	11	10.65	12.31	10.8	5.517	10.38	7.114	11.74	2.369	0	9.756	10.89	10.63	9.045	2.369	4.7	5.916	8.972	8.005	12.13	12.29	11.35	2.858	10.62	11.07	11.15	10.34	9.111	11.18	11.2	9.462	11.09
TCGA-D3-A2JF-06	TCGA-D3-A2JF-06	10.73	13.84	8.763	5.786	11.76	11.08	3.924	4.503	2.939	3.092	9.736	1.416	6.114	9.752	11.86	9.222	11.78	11.23	11.65	11.7	3.223	11.03	6.74	12.57	1.416	0	9.903	9.596	10.33	10.73	3.223	6.15	10.58	10.12	8.902	12.47	13.49	11.79	7.106	11.9	10.94	13.42	11.32	10.88	11	11.24	10.02	10.2
TCGA-TQ-A7RK-01	TCGA-TQ-A7RK-01	10.71	13.09	12.14	3.708	12.07	10.46	6.825	4.255	7.698	8.285	10.2	6.715	6.583	8.627	11.66	9.536	11.18	11.27	11.93	10.32	6.872	10.74	6.872	12.55	2.814	0	10.43	10.75	10.38	10.11	3.217	2.961	10.04	9.993	8.137	12.42	12.44	11.54	6.153	11.96	10.75	12.12	7.729	10.21	11.5	11.63	11.02	9.935
TCGA-13-1405-01	TCGA-13-1405-01	10.66	13.5	10.53	6.101	13.24	12.62	6.995	7.848	5.79	4.152	10.14	5.892	7.174	9.435	13.2	11.07	11.96	11.27	12.17	12.62	3.09	11.62	10.11	12.66	0	0	9.618	10.68	10.84	11.4	3.978	6.666	11.18	9.783	8.722	13.08	12.82	12.64	2.761	12.48	11.45	13.46	12.28	11.35	11.67	12.28	9.847	11.32
TCGA-D3-A2JP-06	TCGA-D3-A2JP-06	10.65	13.74	6.553	5.469	11.6	11.36	2.253	5.225	8.762	1.528	10.11	0	5.428	9.856	12.14	8.745	12.33	10.9	11.03	9.688	1.173	11.44	6.335	12.13	1.173	0	9.977	9.262	9.841	9.612	3.465	6.05	9.79	9.901	8.049	12.62	13.34	12.22	4.774	13.48	10.48	12.7	9.733	10.9	10.71	10.49	10.48	12.49
TCGA-P5-A5EU-01	TCGA-P5-A5EU-01	10.65	12.82	11.99	4.565	12.35	11.31	6.548	5.665	7.843	6.334	10.09	6.135	6.457	10.55	11.74	9.895	11.75	12.17	12	10.07	4.965	10.91	6.605	13.12	0.7046	0	9.505	10.35	10.26	9.151	3.469	2.594	9.617	9.754	7.226	12.68	12.36	11.95	2.257	12.2	11.33	11.91	7.827	10.36	12.33	12.13	9.889	10.15
TCGA-DU-A7TA-01	TCGA-DU-A7TA-01	10.64	12.29	11.64	4.847	11.78	9.404	7.687	5.785	7.121	8.521	10.07	6.772	7.163	9.488	11.95	9.278	11.59	11.01	11.89	9.658	7.307	10.53	6.16	12.57	1.649	0	10.1	8.862	10.39	9.455	3.022	2.744	8.483	5.728	7.883	12.44	12.06	11.96	3.143	11.88	10.99	11.8	8.679	9.973	10.21	11.55	11	10.04
GTEX-13FTY-0626-SM-5L3F8	GTEX-13FTY-0626-SM-5L3F8	10.56	11.65	8.564	8.963	11.96	8.088	3.417	8.153	5.816	5.364	8.914	1.253	9.503	9.418	11.12	8.224	10.63	10.49	12.59	10.09	5.312	10.44	6.632	11.56	3.217	0	9.834	11	10.66	9.933	1.278	4.137	6.906	8.802	8.072	12	12.32	11.22	3.891	10.34	10.97	11.07	10.39	9.006	10.25	10.97	9.776	12.14
GTEX-13112-2726-SM-5DUW5	GTEX-13112-2726-SM-5DUW5	10.56	11.22	11.38	9.654	11.82	5.772	9.418	7.655	6.012	3.787	9.137	1.935	10.36	7.896	10.98	8.264	10.68	10.56	12.57	10.96	5.484	10.51	7.221	11.67	3.011	0	10.2	10.85	10.31	9.733	3.444	5.003	6.6	8.681	7.853	12.24	12.33	11.38	3.444	10.21	11.1	11.39	10.82	8.964	11.32	10.95	9.752	11.53
GTEX-13G51-2626-SM-5LZYW	GTEX-13G51-2626-SM-5LZYW	10.48	11.78	10.87	9.194	12.05	7.621	2.687	8.651	6.667	4.429	9.331	1.895	10.66	8.135	10.87	7.736	10.74	10.46	11.54	9.906	5.288	11.12	6.705	11.19	2.963	0	9.587	11.48	9.82	10.18	2.687	5.288	8.582	9.7	7.432	12.03	12.63	11.62	0	10.87	10.51	11.64	10.25	9.431	10.46	10.58	9.767	12.12
GTEX-12WSD-2926-SM-5LZUH	GTEX-12WSD-2926-SM-5LZUH	10.47	11.69	10.57	7.245	11.13	4.262	0	7.473	7.281	4.69	8.907	2.631	8.469	6.46	11.45	7.679	10.65	10.85	12.51	9.749	6.713	10.83	6.748	11.95	3.136	0	10.03	10.77	11.19	10.44	4.886	5.008	5.861	8.42	8.177	12.32	12.49	11.14	5.497	11.57	11.19	11.51	10.91	9.521	10.95	11.18	10.76	10.79
GTEX-131XF-2226-SM-5EQKG	GTEX-131XF-2226-SM-5EQKG	10.43	11.25	11.62	7.998	12.92	5.717	2.698	7.827	4.937	4.451	9.447	1.069	10.32	7.882	11.1	8.8	10.56	11.02	12.88	10.75	4.588	10.26	6.437	11.64	4.652	0	10	11.67	10.53	10.58	4.214	4.521	6.592	8.456	7.533	12.27	11.99	11.51	3.933	10.83	11.38	11.07	10.64	8.505	11.59	11.43	9.465	11.62
GTEX-11ONC-0126-SM-5PNW6	GTEX-11ONC-0126-SM-5PNW6	10.42	11.68	14.08	11.11	12.27	7.763	6.073	9.444	7.306	2.582	8.9	0	10.23	7.59	10.77	9.428	10.23	10.17	11.04	9.282	3.437	11.54	4.93	11.25	1.789	1.789	9.652	14.09	9.913	11.51	1.879	4.809	7.26	9.007	7.918	11.86	13.01	11.2	7.918	11.17	9.674	12.19	12.44	9.464	12.21	9.236	10.17	11.89
TCGA-DU-6542-01	TCGA-DU-6542-01	10.41	12.72	11.19	3.467	12.3	9.305	6.274	4.037	7.453	6.573	9.191	8.304	6.336	10.01	12.07	9.676	11.7	11.49	11.98	10.21	4.489	10.45	5.582	12.51	0	0	9.634	9.585	10.06	9.617	3.177	1.227	7.747	9.895	7.555	12.3	11.85	11.54	2.945	12.06	11.42	11.29	9.288	10.2	12.02	12.09	10.56	10.01
GTEX-N7MS-1126-SM-3LK5E	GTEX-N7MS-1126-SM-3LK5E	10.4	11.35	11.82	9.153	12.21	3.768	5.915	7.39	6.502	3.102	8.882	3.628	10.9	7.534	11.14	8.607	10.68	10.51	11.94	10.71	6.776	10.71	7.048	10.83	2.259	0	9.452	9.927	10.8	9.644	3.768	5.025	6.419	9.304	8.382	11.53	12.36	10.44	0	10.62	10.05	11.04	10.77	9.228	10.86	10.39	10.45	10.53
GTEX-11OF3-2426-SM-5Q5AS	GTEX-11OF3-2426-SM-5Q5AS	10.39	11.55	11.12	9.489	12.18	7.334	3.07	9.327	6.854	4.613	9.316	1.159	10.51	8.805	11.04	7.719	10.79	10.62	12.26	9.883	5.504	10.77	7.345	11.47	3.07	0	9.931	11.18	10.4	10.03	2.841	4.536	6.565	9.15	8.073	12.02	12.13	11.54	3.441	10.79	10.98	11.26	10.73	9.212	10.6	10.92	9.599	12.74
GTEX-13OVL-0326-SM-5IJCS	GTEX-13OVL-0326-SM-5IJCS	10.38	11.49	11.11	9.256	11.77	6.284	3.471	9.395	6.706	4.719	9.112	1.177	10.18	8.179	10.99	7.751	10.89	10.81	11.97	9.893	5.078	10.45	6.757	11.49	3.099	0	9.739	11.35	10.27	9.9	2.595	5.575	6.162	9.125	7.762	12.11	12.24	11.4	3.471	10.66	10.78	11.38	10.68	9.125	11.24	10.65	9.584	11.1
GTEX-QEG4-0326-SM-5S2UQ	GTEX-QEG4-0326-SM-5S2UQ	10.38	11.03	11.39	8.874	11.94	6.204	1.095	7.898	6.797	5.139	9.035	0	10.16	8.144	11.14	8.58	10.87	10.74	12.42	11.1	5.179	10.41	7.281	11.77	3.872	0	9.857	11.4	10.73	9.835	2.74	4.174	6.159	8.788	7.848	12.11	12.23	11.13	1.711	10.74	11.09	11.02	10.44	8.962	11.68	11.03	9.725	12.44
TCGA-27-2521-01	TCGA-27-2521-01	10.37	13.17	11.05	6.089	12.22	11.23	8.421	7.467	8.454	6.524	11.04	4.012	6.407	8.595	11.9	10.25	11.67	11.12	11.63	10.05	3.037	12	7.734	13.1	1.957	0	9.914	10.04	9.589	9.803	3.192	2.413	9.982	9.342	7.884	12.34	12.58	11.94	6.073	13.15	10.91	12.47	7.71	10.84	11.45	11.23	10.95	9.707
TCGA-DU-A6S7-01	TCGA-DU-A6S7-01	10.36	12.32	11.27	4.351	12.82	9.884	8.118	4.496	8.076	8.432	9.816	3.559	6.479	10.47	12.06	9.917	11.51	11.62	11.87	10.17	7.347	10.4	7.05	12.71	0	0	10.1	10.73	10.41	9.875	3.989	3.155	8.785	9.506	8.187	12.68	12.43	11.51	3.155	11.93	11.03	12.09	7.65	10.1	12.55	11.74	10.84	9.96
TCGA-AR-A1AI-01	TCGA-AR-A1AI-01	10.35	13.09	5.829	3.673	12.15	13.36	3.296	4.431	5.705	3.206	10.45	2.179	5.133	10.38	13.06	11.5	12.55	12.28	12.02	11.91	2.355	10.83	9.406	12.83	2.179	0	9.898	8.516	10.83	8.793	4.508	4.869	9.892	9.346	8.537	12.08	12.09	11.84	0	12.69	11.65	11.19	8.539	9.761	9.569	12.33	9.11	10.45
TCGA-P5-A5EZ-01	TCGA-P5-A5EZ-01	10.35	12.8	12.38	4.502	13.17	10.2	8.208	6.248	8.696	8.158	10.04	7.115	7.785	9.519	11.81	10.05	11.14	11.51	11.76	11.17	5.47	10.55	6.751	12.71	1.731	0	9.908	11.3	10.61	9.569	2.681	3.362	9.327	9.157	7.874	12.32	12.16	11.59	4.042	11.93	11.44	12.16	9.23	10.4	12.95	11.93	10.33	10.36
GTEX-11ZVC-2626-SM-5FQTA	GTEX-11ZVC-2626-SM-5FQTA	10.35	11.35	9.464	8.594	12.2	6.057	2.943	6.859	7.336	5.883	9.058	0	9.711	9.594	11.21	8.574	10.78	10.65	12.56	10.42	5.696	10.44	6.791	11.59	3.549	0	10.09	11.1	10.74	10.04	2.326	4.795	6.247	8.862	8.074	12.11	12.32	11.36	2.667	10.34	11.2	11.12	10.94	9.052	10.76	11.08	9.812	12.68
TCGA-06-0178-01	TCGA-06-0178-01	10.34	13.52	13.14	6.1	12.97	10.22	8.501	6.633	9.405	7.743	12.15	5.195	6.734	10.49	10.64	9.279	11.3	10.16	11.45	9.891	5.499	13.44	5.935	12.9	1.789	0	9.752	9.397	9.814	9.373	2.564	2.228	9.788	10.65	7.339	12.3	13	11.86	6.541	14.39	11.19	13.3	9.788	11	11.65	10.07	11.41	10.2
GTEX-11GSP-2226-SM-5HL5Q	GTEX-11GSP-2226-SM-5HL5Q	10.33	11.4	9.861	7.128	10.67	4.767	3.124	8.024	7.029	4.606	8.923	2.493	8.102	5.935	11.32	7.376	10.47	10.46	12.92	9.868	7.321	10.74	6.107	11.68	3.359	1.347	9.887	10.58	11.68	10.11	4.189	4.847	5.935	8.123	8.365	12.28	12.47	11.2	2.031	11.05	11.4	11.29	10.99	9.247	10.84	10.94	10.91	10.95
GTEX-13OW7-0226-SM-5MR3N	GTEX-13OW7-0226-SM-5MR3N	10.32	11.62	10.36	8.835	12	6.672	3.266	8.958	7.241	5.973	9.123	1.158	9.841	9.555	11.15	8.322	11.06	10.89	12.53	10.32	6.487	10.42	6.942	11.71	4.189	0	10.34	11.12	10.69	10.01	2.839	4.455	6.998	8.965	8.001	12.08	12.41	11.14	4.68	10.76	11.2	11.26	10.43	9.041	11.26	11.01	9.858	11.53
GTEX-11GS4-2626-SM-5A5LD	GTEX-11GS4-2626-SM-5A5LD	10.31	11.46	10.18	9.254	11.86	6.798	2.904	8.244	6.863	4.364	8.8	0	9.872	9.323	11.1	8.483	11.01	10.86	12.5	10.99	5.171	10.47	6.926	11.66	3.804	0	10.06	10.95	10.52	9.845	3.603	4.26	7.114	8.825	7.792	12.07	12.23	11.4	3.932	10.69	11.06	11.09	10.55	8.925	10.93	10.8	9.799	11.74
GTEX-11WQC-2426-SM-5EQKQ	GTEX-11WQC-2426-SM-5EQKQ	10.31	10.97	10.74	9.909	12.13	7.487	1.246	8.869	5.444	4.435	9.017	0	11.24	8.203	10.77	8.069	10.13	10.18	12.55	11.14	5.873	10.58	7.811	12.13	4.759	0	10.18	10.31	10.42	9.842	2.974	3.407	5.839	8.162	7.922	12.06	12.03	11.58	1.246	9.67	11.37	11.04	10.36	8.754	10.68	10.98	8.979	11.8
TCGA-FD-A5BT-01	TCGA-FD-A5BT-01	10.28	14.46	11.62	7.958	13.24	12.05	5.281	9.384	8.439	0	11.75	1.017	6.94	10.92	12.04	9.937	12.14	11.12	11.28	8.798	3.938	12.56	7.633	12.92	1.607	0	11.4	12.27	9.982	10.47	4.549	8.681	11.8	11.44	9.011	14.37	14.47	13.71	2.613	13.42	10.92	14.2	11.21	12.56	9.729	10.52	8.904	10.51
TCGA-BH-A18T-01	TCGA-BH-A18T-01	10.28	12.27	7.038	4.261	11.35	13.4	4.178	5.341	1.877	2.399	9.697	0.6177	5.131	8.516	12.05	10.19	11.86	12.41	12.05	11.74	1.65	11.18	10.35	13.03	0.6177	0	10.37	7.457	11.11	9.245	4.3	7.462	11.63	10.35	8.847	12.77	12.87	12.59	0	13.38	11.43	11.73	8.989	9.962	9.962	12.67	7.193	9.069
TARGET-30-PAPTCR-01	TARGET-30-PAPTCR-01	10.28	12.02	10.1	5.799	11.99	9.287	4.112	11.71	9.367	7.296	9.838	8.993	8.665	9.745	11.56	9.49	11.05	10.94	12.39	11.07	6.098	10.63	7.357	12.25	4.063	0	9.772	9.758	10.93	9.73	4.263	5.589	8.547	9.106	7.729	12.28	12.21	11.35	3.52	11.26	11.45	12.19	11.87	9.818	12.12	11.16	11.23	10.84
TCGA-23-1809-01	TCGA-23-1809-01	10.27	12.57	9.946	8.192	12.28	13.12	7.395	8.436	9.374	6.148	10.44	7.739	9.925	9.726	12.9	11.07	12.91	12.14	12.63	12.31	1.939	11.07	9.482	13.12	4.342	0	9.925	11.86	11.84	10.64	4.275	7.355	11.46	10.28	8.703	12.69	13.24	13.05	3.924	13.95	12.51	13.22	11.54	12.17	12.07	12.36	9.218	10.41
TCGA-13-0905-01	TCGA-13-0905-01	10.26	12.88	7.566	6.603	13.27	12.63	3.548	6.234	6.731	4.525	9.585	4.555	6.84	7.236	12.44	11.14	11.8	11.5	10.8	11.79	2.13	11.63	8.662	12.44	0	0	9.573	11.61	10.13	11.38	5.517	7.338	10.32	10.29	8.766	12.78	12.84	12.5	2.13	12.72	10.97	13.62	11.02	9.923	11.61	11.55	10.23	12.09
TCGA-D3-A1Q5-06	TCGA-D3-A1Q5-06	10.25	12.76	13.22	6.062	11.01	10.73	2.528	6.687	8.311	6.127	9.933	2.268	5.145	5.688	12.33	11.35	12.52	11.88	12.54	11.85	2.749	10.63	7.408	11.92	1.949	0	9.94	9.967	11.62	9.954	3.843	5.219	8.968	10.01	7.998	12.09	12.72	11.63	7.227	13.55	11.3	11.83	9.728	10.71	11.59	12.28	11.51	11.82
GTEX-NL3G-0226-SM-4RGLU	GTEX-NL3G-0226-SM-4RGLU	10.25	11.35	9.962	8.533	11.91	6.769	1.812	7.16	5.073	5.136	8.658	0	9.981	9.545	11.13	7.942	10.36	10.33	12.76	10.33	5.644	10.49	7.108	11.86	3.762	0	9.901	10.6	10.34	9.819	2.864	3.466	6.433	8.089	7.724	11.98	11.98	11.38	2.254	10.38	11.36	10.95	10.54	8.641	10.84	10.87	9.623	11.64
TCGA-FX-A48G-01	TCGA-FX-A48G-01	10.24	14.25	11.14	9.75	12.11	10.23	5.969	9.316	6.767	0.931	11.21	0	8.916	8.243	11.32	8.6	10.72	11.43	11.31	9.462	1.492	12.13	5.476	12.67	0	0	10.27	11.73	9.504	11.14	4.565	8.881	10.06	10.58	8.154	13.49	14.01	12.61	5.416	12.5	9.902	14.38	13.2	11.66	11.3	9.46	10.35	10.49
GTEX-13OW6-0226-SM-5J1NB	GTEX-13OW6-0226-SM-5J1NB	10.24	11.45	11.16	7.914	12.06	6.353	6.163	10.54	9.509	8.038	9.431	3.012	9.696	8.58	11.27	8.905	11.04	10.91	12.43	10.58	6.884	10.53	7.513	11.68	3.334	0	9.962	11.11	10.44	9.798	3.82	5.335	6.388	9.193	7.942	12.01	12.35	11.18	6.299	10.77	11.2	11.81	10.57	9.46	11.83	11.1	10.28	11.56
TCGA-AC-A2QJ-01	TCGA-AC-A2QJ-01	10.23	14.67	10.92	8.955	12.08	10.8	5.827	8.073	6.248	2.277	10.98	0	8.126	11.13	11.76	9.036	11.75	10.53	11.03	9.403	1.958	11.86	6.789	11.58	1.548	0	9.884	11.22	9.517	10.74	4.405	7.395	10.43	9.952	8.356	13.43	14.23	12.33	5.898	12.36	9.748	13.18	11.65	11.48	9.938	9.459	10.77	10.09
GTEX-11ZUS-0726-SM-59886	GTEX-11ZUS-0726-SM-59886	10.23	11.43	10.09	8.619	11.86	6.311	1.803	6.56	6.242	4.115	9.103	0	9.491	9.351	11.06	8.568	10.89	10.65	12.25	10.32	5.113	10.43	6.462	11.86	3.749	0	9.783	11.44	10.5	9.964	3.144	4.386	7.302	8.881	7.669	12.22	12.27	11.38	1.803	10.77	10.95	11.35	10.84	9.015	11.65	11.41	9.637	11.83
GTEX-Z93S-0226-SM-5HL7R	GTEX-Z93S-0226-SM-5HL7R	10.23	11.42	11.46	9.39	12.08	6.341	0	8.538	6.506	4.638	8.698	0	9.666	8.618	10.79	8.722	10.78	10.5	12.69	10.97	5.872	10.46	7.214	11.33	4.04	0	10.1	11	9.86	9.139	2.037	5.058	6.528	8.308	7.046	12.02	12.16	11.6	1.266	10.25	11.28	11.25	10.51	8.494	11.29	10.57	9.443	11.84
GTEX-WEY5-0826-SM-4LMIH	GTEX-WEY5-0826-SM-4LMIH	10.22	11.64	12.44	7.732	11.6	4.828	2.101	7.9	7.132	4.991	8.52	2.429	9.289	7.086	11.18	9.069	11.11	10.45	11.69	10.67	6.341	10.48	6.341	11.65	0	0	9.733	11.22	10.5	10.55	3.289	6.108	6.671	9.239	7.82	12.17	12.02	11.08	5.299	12.17	10.85	11.46	10.61	8.628	11.1	11.02	10.11	10.61
TCGA-TQ-A8XE-01	TCGA-TQ-A8XE-01	10.21	13.05	12.2	4.354	12.63	8.193	6.979	3.423	7.927	7.568	9.278	3.663	6.774	8.677	11.96	9.621	11.51	11.38	11.99	10.22	6.288	10.64	6.683	12.66	0.721	0	9.871	10.41	10.1	10.04	2.773	2.469	7.601	9.975	8.278	12.4	12.05	11.46	1.199	12.43	10.99	11.63	8.781	9.995	10.83	11.56	11.29	10.65
GTEX-ZE7O-0226-SM-5S2N1	GTEX-ZE7O-0226-SM-5S2N1	10.21	11.48	10.25	9.049	12.31	5.858	1.129	7.862	4.883	4.408	9.039	0	9.63	6.846	11.02	7.291	10.07	10.51	12.22	10.54	5.528	10.54	6.025	12.18	3.687	0	9.367	10.73	10.49	9.496	2.524	3.687	5.528	7.495	7.359	12.41	12.28	11.86	3.219	10.34	11.48	11.18	10.68	8.739	9.842	10.85	9.149	10.57
GTEX-147GR-0426-SM-5S2OL	GTEX-147GR-0426-SM-5S2OL	10.21	11.28	10.85	9.748	12.1	5.851	3.53	9.41	7.857	5.957	9.581	1.214	10.06	8.244	10.76	7.547	10.41	10.54	11.6	9.96	4.908	10.7	5.851	11.48	3.156	0	9.393	11.1	9.772	9.377	2.569	5.142	6.325	8.825	7.916	12.17	12.44	11.56	4.466	10.57	10.59	11.6	10.51	9.021	11.06	10.37	9.269	10.82
GTEX-11GS4-1026-SM-5N9DE	GTEX-11GS4-1026-SM-5N9DE	10.21	11.19	8.889	10.05	11.7	7.062	0	7.076	7.206	4.993	9.008	2.271	10.38	9.398	11.1	7.817	10.13	10.2	13.06	10.52	5.341	10.94	6.595	11.68	4.136	0	10.27	10.96	10.9	10.25	2.271	3.312	6.687	8.344	8.402	11.84	12.33	11.41	2.609	10.1	11.04	11.2	11.68	8.822	10.03	10.41	9.812	12.08
TCGA-HT-7482-01	TCGA-HT-7482-01	10.2	12.32	11.3	4.042	12.26	8.364	6.28	3.929	7.253	7.213	9.807	2.716	6.133	10.1	11.52	9.103	11.1	11.26	11.29	10.03	4.541	10.39	5.13	12.79	1.797	0	9.444	12.06	9.725	8.931	2.414	2.964	7.475	9.432	7.179	12.29	11.81	11.79	2.033	11.63	11.44	11.92	8.298	9.979	13.2	11.34	9.539	10.08
TCGA-23-1032-01	TCGA-23-1032-01	10.17	13.69	9.148	5.908	13.3	12.41	4.406	7.548	8.486	5.249	11.16	4.267	6.922	6.305	12.64	12.59	12.28	11.6	11.86	12.13	2.169	12.1	9.616	12.6	1.736	1.895	10.42	11.82	10.81	12.1	1.756	8.184	11.37	9.829	9.615	13.28	14.08	13.17	1.557	13.93	10.51	14.1	11.91	11.59	10.88	11.68	10.13	11.65
TCGA-EE-A2GE-06	TCGA-EE-A2GE-06	10.15	13.63	9.371	7.018	12.08	10.93	2.753	7.398	7.412	2.981	9.586	1.103	7.641	11.08	12.43	10.23	12.4	11.67	11.68	11.6	0.6544	10.89	7.005	12.4	4.974	0	9.627	8.644	10.19	9.6	4.475	6.386	9.434	9.551	7.95	12.32	12.98	12.2	1.952	12.48	11.25	11.93	8.925	10.36	10.92	11.47	10.26	12.63
TCGA-HT-7858-01	TCGA-HT-7858-01	10.15	12.68	11.38	3.867	12.28	9.343	6.31	4.483	7.692	8	9.333	4.641	6.226	10.45	11.69	9.441	11.2	11.36	11.9	10.68	6.08	10.3	5.98	12.79	2.083	0	9.828	11.21	10.37	9.867	2.902	1.844	8.178	9.886	7.701	12.18	11.98	12.08	2.083	11.93	11.44	11.93	8.498	9.978	12.18	11.82	10.35	10.07
GTEX-POMQ-1226-SM-3P61F	GTEX-POMQ-1226-SM-3P61F	10.15	12.1	11.15	8.608	11.41	5.794	4.26	9.033	5.744	4.654	8.926	2.27	9.731	8.636	11.62	9.516	11.49	11	12.4	10.47	5.266	10.94	7.023	12.33	2.531	0	9.921	10.03	10.6	9.788	4.301	5.58	6.002	9.115	8.492	12.4	12.31	11.74	1.952	11.28	10.96	12.04	10.78	9.445	11.13	11.38	10.18	10.65
GTEX-WVJS-0226-SM-4MVOU	GTEX-WVJS-0226-SM-4MVOU	10.15	11.42	8.48	7.718	11.56	5.597	3.449	6.798	5.811	4.53	9.126	0	10.43	8.64	11.36	7.841	10.39	10.61	12.54	9.922	6.565	10.52	6.867	11.22	2.703	0	9.746	10.35	11.11	9.998	3.981	4.659	6.045	8.795	8.116	11.75	12.15	11.17	2.929	10.65	11.14	11.02	10.38	9.323	9.693	10.84	9.989	10.85
GTEX-13OVL-0626-SM-5KM13	GTEX-13OVL-0626-SM-5KM13	10.15	11.31	11.13	10.77	11.47	6.536	4.746	8.155	5.312	5.985	8.641	2.407	10.07	10.02	11.1	8.408	10.31	10.53	12.78	11.09	5.461	10.55	7.071	11.7	5.087	0	10.2	9.149	11.01	9.037	2.614	4.582	6.644	8.233	8.492	11.47	12.23	10.88	2.407	10.21	11.23	10.98	10.92	8.508	11.49	10.63	9.973	11.12
TCGA-EE-A3AG-06	TCGA-EE-A3AG-06	10.14	14.04	9.793	4.468	11.11	12.92	4.001	4.468	7.307	2.832	10.36	1.079	4.393	7.811	12.87	9.645	12.98	12.04	12.45	11.78	1.416	10.56	8.644	13.45	9.462	0	11.32	9.389	10.37	11.28	5.637	7.442	11.14	10.76	8.717	12.51	13.57	13.33	1.416	12.82	10.88	11.33	8.032	9.388	9.772	10.83	10.53	11.1
TCGA-18-3410-01	TCGA-18-3410-01	10.14	13.32	12.25	6.011	13.44	13.93	5.118	8.14	6.931	4.849	12.12	2.493	5.274	10.11	12.77	12.15	12.79	12.67	12.45	11.85	4.335	12.96	10.41	14.12	4.381	0	11.74	8.788	12.19	9.968	4.302	7.586	11.32	10.29	8.605	13.97	14.15	13.51	0.7324	15.03	13.04	13.13	11.02	11.22	10.34	12.53	11.75	11.66
TARGET-30-PASMJG-01	TARGET-30-PASMJG-01	10.14	12.44	10.41	6.524	12.6	7.218	4.54	11.07	9.061	5.722	9.835	7.785	8.235	10.59	11.56	9.845	10.68	11.02	12.08	9.976	6.27	11.15	6.394	12.82	2.687	0	9.873	10.29	10.19	10.04	3.902	5.554	7.067	8.695	7.937	12.83	12.45	12.24	2.572	11.48	11.07	12.63	12.1	10.35	12.38	10.53	11.57	10.96
GTEX-13OW8-1226-SM-5K7XD	GTEX-13OW8-1226-SM-5K7XD	10.14	11.2	11.06	9.262	12.37	6.485	3.573	7.301	6.631	4.677	8.941	1.24	9.985	8.315	11	8.345	10.91	10.7	12.34	10.81	5.722	10.4	7.263	11.5	3.397	0	10.15	10.87	10.48	9.431	2.74	4.226	5.929	8.789	7.344	12.11	12.25	11.38	1.897	10.27	11.35	11.23	10.55	9.19	11.31	10.8	9.625	11.39
TCGA-D3-A3C7-06	TCGA-D3-A3C7-06	10.13	14.13	9.396	6.508	11.86	10.47	3.664	6.094	8.349	2.976	9.727	0.7545	6.262	10.56	12.05	10.61	11.89	11.1	10.87	10.88	0	10.74	4.866	12.33	1.247	0	9.372	8.667	9.698	9.571	2.357	5.841	10	9.801	8.065	12.9	13.31	11.6	2.538	12.04	10.88	13.04	10.14	11.27	11.35	10.91	10.4	12.57
TCGA-EE-A3JB-06	TCGA-EE-A3JB-06	10.13	13.56	7.463	5.065	11.86	12.91	4.737	5.441	8.569	2.757	9.983	0	6.418	10.3	12.13	10.49	12.47	11.87	12.12	12.49	2.051	10.4	7.446	12.88	0.6077	0	9.969	10.09	9.814	9.497	2.865	5.235	11.32	9.341	7.713	12.15	12.74	13.31	0.6077	12.96	11.42	12.06	8.498	10.6	9.754	11.27	10.95	12.9
GTEX-1192W-2326-SM-5N9BS	GTEX-1192W-2326-SM-5N9BS	10.12	11.65	9.037	7.891	11.16	6.353	4.219	7.77	8.385	6.243	9.502	3.971	9.643	7.79	11.58	8.937	11.21	11.02	12.72	10.32	8.052	10.95	7.584	11.65	4.219	4.525	10.51	11.3	11.34	11.68	7.048	7.057	7.628	9.146	8.375	11.98	12.38	11.06	5.751	11.22	11.33	11.09	11	9.354	11.19	11.2	10.97	11.34
TARGET-30-PANXJL-01	TARGET-30-PANXJL-01	10.11	12.73	11.38	8.199	12.59	7.919	3.368	9.391	8.658	5.497	9.708	6.578	8.962	11.29	11.37	8.774	11	10.95	12.22	10.65	4.68	11.21	7.124	12.38	4.344	0	9.905	10.18	10.31	9.521	3.168	5.181	7.737	8.557	7.539	12.63	12.58	11.99	4.642	11.54	10.96	12.37	11.12	9.967	12.23	10.49	10.51	10.42
GTEX-T2IS-2226-SM-4DM65	GTEX-T2IS-2226-SM-4DM65	10.11	11.99	11.79	7.944	11.14	4.496	5.117	8.701	6.425	4.215	9.455	1.231	9.452	6.534	11.58	9.642	11.07	10.65	11.72	10.51	5.59	10.72	6.711	12.03	3.383	0	9.407	9.86	10.4	10.19	3.984	5.419	6.096	9.178	8.131	11.95	12.31	11.22	2.334	11.82	10.5	11.57	10.86	9.469	11.53	11.13	10.08	10.54
GTEX-WL46-0326-SM-3LK6Y	GTEX-WL46-0326-SM-3LK6Y	10.11	11.53	9.237	8.938	11.68	7.191	2.729	8.146	5.196	3.946	8.879	0	10.4	9.882	11.24	8.5	11.02	10.69	12.18	9.848	4.834	10.31	6.755	11.56	3.541	0	9.654	10.8	10.44	9.877	2.859	4.736	7.102	9.078	7.905	11.82	12.04	11.06	2.979	10.51	11.12	10.75	10.25	8.719	10.7	10.87	9.98	12.19
TCGA-R8-A6YH-01	TCGA-R8-A6YH-01	10.1	12.44	13.07	4.139	13.19	9.954	7.563	4.294	7.775	8.218	9.508	7.436	6.168	9.113	11.77	9.929	11.38	11.54	11.85	10.37	7.315	10.42	6.535	12.46	0.7354	0	9.83	10.38	10.15	9.493	2.499	1.582	9.119	8.882	8.131	12.18	12.13	10.95	2.499	12.04	10.62	12.02	6.546	9.828	11.74	11.89	10.84	9.951
TCGA-D3-A8GE-06	TCGA-D3-A8GE-06	10.1	12.39	9.45	6.04	13.31	7.989	2.373	8.124	7.237	6.134	9.348	3.603	7.794	9.405	11.73	9.86	11.84	11.87	11.74	10.82	2.373	10.4	6.1	11.82	1.628	0	8.892	8.591	12.21	9.027	3.227	5.219	8.655	8.992	7.983	11.88	12.52	11.46	2.717	10.79	11.19	11.83	10.09	9.701	10.27	11.14	10.09	9.634
GTEX-ZDTS-0226-SM-5HL7Q	GTEX-ZDTS-0226-SM-5HL7Q	10.09	11.84	9.258	8.353	11.76	5.208	1.731	7.968	4.597	2.771	9.211	1.731	9.226	8.54	11.15	8.522	10.95	10.92	12.34	10.02	5.795	10.37	6.381	11.46	2.164	0	9.78	11.24	10.5	9.803	3.362	4.29	6.381	9.069	7.785	12.21	12.37	11.39	4.108	10.34	11.09	11.58	10.35	9.231	10.72	11.09	9.995	11.91
GTEX-S341-1126-SM-4AD6T	GTEX-S341-1126-SM-4AD6T	10.08	11.75	10.96	6.406	11.63	4.527	0	7.082	7.047	4.605	8.591	0	9.26	6.754	11.36	8.676	11.33	10.83	12.72	10.45	6.531	10.18	6.709	11.92	3.449	0	10.05	11.23	10.97	10.42	4.659	5.266	6.268	9.254	7.904	12.43	12.19	11.26	3.449	11.38	11.29	11.32	9.855	9.485	10.6	11.34	10.52	10.87
GTEX-113IC-0226-SM-5HL5C	GTEX-113IC-0226-SM-5HL5C	10.08	11.61	10.67	8.091	11.6	7.485	4.123	8.65	6.356	5.289	8.511	1.819	9.639	9.51	11.2	9.078	11.15	10.92	12.16	10.06	5.578	10.47	7.076	11.38	1.819	0	9.479	11.04	10.62	9.801	2.26	5.328	7.116	9.268	7.986	12.16	12.13	11.33	5.946	10.79	10.69	11.14	10.64	8.767	11.22	10.76	9.606	11.85
GTEX-13VXU-1126-SM-5LU3U	GTEX-13VXU-1126-SM-5LU3U	10.08	11.23	9.967	8.376	11.25	4.794	5.299	7.416	6.323	3.52	8.982	0	9.153	6.943	11.25	8.842	11.13	10.92	12.02	9.97	6.302	10.69	6.323	11.21	4.376	0	9.754	11.13	11.14	10.26	3.519	4.732	6.59	9.559	8.421	11.73	11.94	10.59	2.498	10.72	10.85	11.3	10.8	8.9	11.83	10.85	10.43	10.73
GTEX-11ZUS-0926-SM-5FQSY	GTEX-11ZUS-0926-SM-5FQSY	10.08	11.18	11.61	8.799	11.36	4.564	6.824	7.336	7.891	3.581	9.271	0	9.149	7.034	11.29	9.582	11.13	10.7	11.99	9.891	6.066	11	6.861	11.58	2.305	0	9.979	10.73	10.76	10.49	3.44	4.68	7.608	9.61	8.287	11.96	12.03	10.78	1.571	11.05	10.63	11.43	11.43	8.933	12.83	10.9	10.32	10.8
GTEX-W5WG-1026-SM-4LMIF	GTEX-W5WG-1026-SM-4LMIF	10.07	11.61	11.29	7.01	11.61	5.447	2.488	6.246	7.613	5.291	9.116	2.156	9.649	8.122	11.38	8.723	10.91	10.74	12.14	10.17	6.155	10.48	5.956	11.66	3.89	0	9.966	11.19	10.5	10.52	4.192	6.201	6.971	8.952	8.049	12.1	12.16	11.15	4.781	11.71	10.95	11.3	10.77	9.349	10.82	11.08	10.54	10.68
GTEX-12ZZX-1926-SM-5EGKC	GTEX-12ZZX-1926-SM-5EGKC	10.07	11.59	9.941	8.066	11	3.967	1.088	9.44	8.651	4.923	9.266	0	8.768	5.211	11.19	8.305	10.75	10.69	12.17	10.15	7.409	10.82	7.34	11.05	2.955	1.088	9.735	10.94	11.39	9.875	3.323	4.161	5.489	8.933	8.147	12.24	12.34	11.11	1.702	11.51	11.13	11.22	11.29	9.507	10.91	10.78	10.58	10.75
GTEX-ZUA1-0226-SM-5NQ9Q	GTEX-ZUA1-0226-SM-5NQ9Q	10.07	11.28	11.03	9.116	11.74	7.368	2.678	8.29	6.449	4.93	8.858	0	10.75	8.405	10.91	8.138	10.89	10.44	12.61	10.37	6.299	10.68	7.859	11.41	4.011	0	10.09	11.28	10.6	9.851	2.678	5.062	6.725	8.859	8.215	12.04	12.11	11.36	2.084	10.47	11	11.11	10.64	8.921	11.34	10.84	9.595	13.06
GTEX-ZXG5-0226-SM-59HJI	GTEX-ZXG5-0226-SM-59HJI	10.06	11.44	11.7	8.864	11.94	5.54	1.764	8.08	5.207	4.899	9.127	2.2	10.46	9.318	11.07	8.546	10.67	11	12.55	10.7	5.298	10.29	6.65	11.28	3.231	0	10.09	11.01	10.51	10.08	3.231	4.571	6.324	8.823	7.761	12.26	12.2	11.43	5.383	10.92	11.26	11.25	10.72	9.071	10.96	11.05	9.513	11.25
GTEX-11P81-2426-SM-5GU65	GTEX-11P81-2426-SM-5GU65	10.06	11.27	10.11	8.967	12.29	5.795	3.308	8.333	5.766	5.152	9.119	1.079	10.38	8.617	11.06	8.576	10.8	10.69	12.56	10.42	5.436	10.41	7.13	10.96	2.94	0	9.849	11.32	10.66	10.03	4.145	5.056	6.322	9.064	8.14	12.06	12.11	11.23	4.145	9.927	10.9	10.94	10.61	9.165	10.58	10.86	9.48	11.89
GTEX-11PRG-0626-SM-5BC56	GTEX-11PRG-0626-SM-5BC56	10.05	11.86	10.04	8.308	11.56	8.112	3.138	8.043	5.579	4.272	8.708	1.202	9.752	9.684	11.07	8.343	10.99	10.84	12.46	9.92	4.755	10.48	6.801	12	3.511	0	10.19	10.58	10.46	9.273	2.937	4.95	6.801	9.033	7.902	12.19	12.11	11.44	4.755	10.49	11.46	10.9	9.993	8.862	11.19	10.97	9.126	10.91
GTEX-12WSD-0226-SM-59HKO	GTEX-12WSD-0226-SM-59HKO	10.05	11.36	11.86	8.447	11.89	7.198	3.299	8.452	6.164	4.532	9.109	1.683	9.823	9.166	11.16	8.702	11.13	11.05	12.65	10.61	5.696	10.56	7.209	11.62	2.438	0	10.13	11.33	10.7	9.834	3.834	4.459	7.001	9.109	7.89	12.23	12.52	11.25	3.452	10.63	11.13	11.23	10.41	8.967	11.26	11.14	9.993	12.08
GTEX-145MO-0426-SM-5QGP6	GTEX-145MO-0426-SM-5QGP6	10.04	10.98	9.796	8.601	12.21	5.145	2.455	4.949	5.471	3.519	8.671	0	9.635	7.961	10.82	7.796	10.43	10.4	12.53	10.34	3.519	10.37	5.995	12.16	3.083	0	9.706	11.1	10.12	9.667	2.455	3.853	5.421	7.815	6.738	11.83	11.8	11.63	3.696	10.18	11.29	10.88	10.94	8.639	10.97	11.12	9.026	11.86
GTEX-XLM4-0226-SM-4AT4N	GTEX-XLM4-0226-SM-4AT4N	10.03	11.48	11.92	9.012	12.54	7.3	2.522	7.228	7.173	5.146	9.259	0	10.03	8.479	11.04	8.77	10.86	10.61	12.48	10.79	5.318	10.34	7.054	11.44	4.571	0	10.4	11.56	10.21	9.941	3.631	5.174	6.653	8.991	7.869	12.25	12.27	11.41	4.834	10.9	11.43	11.23	10.5	8.849	10.89	10.78	9.76	11.67
GTEX-131YS-2426-SM-5J2OD	GTEX-131YS-2426-SM-5J2OD	10.02	11.27	11.39	7.423	10.78	5.001	1.024	8.415	7.556	5.609	9.427	2.849	9.417	8.483	11.62	8.678	10.8	10.57	12.31	10.15	7.286	10.82	7.508	10.78	3.213	0	10.16	10.08	11.53	9.793	3.503	5.047	6.198	9.313	8.353	11.77	12.13	10.83	2.036	11.39	11.09	10.83	10.75	9.206	10.71	11.03	10.94	10.74
GTEX-WEY5-0726-SM-4LMID	GTEX-WEY5-0726-SM-4LMID	10.01	11.66	10.72	7.224	11.18	4.526	3.516	7.235	5.938	4.01	8.322	1.111	8.612	7.689	11.52	9.909	11.51	10.99	11.54	9.556	5.636	10.14	6.277	12.17	3.189	0	9.751	10.53	10.45	9.743	3.189	5.854	6.018	8.938	7.697	12.07	11.86	11.14	3.189	11.57	10.99	11.42	10.04	9.056	11.83	11.37	10.14	10.77
GTEX-12584-0226-SM-5EQL5	GTEX-12584-0226-SM-5EQL5	10.01	11.4	10.96	7.871	12.42	6.32	3.07	7.028	6.105	4.682	8.809	0	9.849	8.916	11.05	7.878	10.58	10.46	12.57	11.51	5.755	10.66	6.869	12.14	4.09	0	9.969	10.78	10.18	9.467	3.268	4.749	5.788	8.329	7.863	12.34	12.16	12.28	3.07	10.54	11.29	11.25	11.12	8.963	11.51	11.02	8.829	11.42
GTEX-ZE9C-2826-SM-5S2MO	GTEX-ZE9C-2826-SM-5S2MO	10.01	10.88	9.301	8.851	11.47	6.948	2.426	8.948	6.581	6.358	9.125	0	10.4	7.494	10.82	7.933	9.978	10.26	12.17	10.58	5.818	10.5	6.707	12.08	2.426	0	9.468	10.66	10.68	9.67	3.051	3.051	6.057	8.256	7.485	11.92	12.03	11.56	0	9.831	11.05	11.05	9.971	8.608	10.7	10.71	9.363	10.84
TCGA-DA-A1I8-06	TCGA-DA-A1I8-06	10	14.76	8.296	5.148	12.32	11.06	3.747	6.08	8.317	3.75	9.833	1.43	5.941	9.311	12.58	9.896	12.64	11.81	11.47	11.58	0.6459	10.91	5.615	12.08	2.134	0	9.627	10.01	9.989	10.36	3.918	6.373	9.558	10.33	7.936	12.25	13.06	11.95	1.43	11.64	11.58	12.13	9.933	10.64	10.69	10.88	12.13	11.81
GTEX-111VG-2226-SM-5N9DU	GTEX-111VG-2226-SM-5N9DU	9.996	11	12.21	8.115	11.18	7.318	8.331	8.583	6.708	4.676	8.997	2.274	9.816	8.167	11.15	9.061	10.95	10.67	11.89	11.16	5.669	10.9	7.08	11.82	3.489	0	9.476	10.59	10.66	9.633	1.188	4.732	6.52	9.096	7.702	12.09	12.03	11.28	1.831	10.85	11.04	11.63	11.07	9.165	12.03	11.11	9.872	10.5
GTEX-12WSB-0226-SM-5GCOR	GTEX-12WSB-0226-SM-5GCOR	9.985	11.27	9.231	8.853	11.93	5.959	3.146	7.037	6.524	5.561	8.885	0	10.26	9.234	11.28	7.895	10.29	10.48	12.54	10.22	5.995	10.53	7.153	11.18	3.381	0	9.782	10.51	10.59	9.689	2.513	3.761	5.439	8.462	7.755	11.72	11.85	11.39	5.439	10.72	11.21	10.68	10.48	8.819	10.16	10.98	9.661	11.06
GTEX-11GS4-1426-SM-5N9D2	GTEX-11GS4-1426-SM-5N9D2	9.984	11.09	10.42	9.116	11.45	5.015	6.35	7.672	8.145	4.25	8.955	1.318	9.745	6.8	11.1	8.88	10.81	10.52	11.81	10.29	5.563	11.01	6.741	11.15	3.694	0	9.591	11.13	10.55	10.35	2.801	5.516	7.368	9.381	8.337	11.64	12.17	10.76	3.517	10.94	10.43	11.35	11.56	8.973	12.77	10.47	9.89	10.59
GTEX-PX3G-2526-SM-48TZV	GTEX-PX3G-2526-SM-48TZV	9.983	11.82	12.48	7.873	11.34	9.582	1.785	8.911	7.288	5.336	9.234	2.83	9.075	8.469	11.61	9.823	10.8	10.46	11.93	10.7	6.887	10.77	7.756	11.23	3.43	0	10.05	10.19	10.73	10.06	3.918	5.282	7.954	9.62	8.109	12.17	12.28	11.19	4.362	11.97	11.15	11.05	10.11	9.401	11.46	11.12	10.36	10.91
GTEX-XQ8I-0526-SM-4BOPS	GTEX-XQ8I-0526-SM-4BOPS	9.979	11.69	11.75	8.129	12.75	4.788	2.493	7.042	5.454	5.31	9.14	0	10.62	8.833	11.41	8.67	10.53	10.77	12.55	9.456	5.454	10.24	6.732	11.25	3.896	0	9.895	11.42	10.68	10.2	2.99	4.847	5.962	8.757	8.465	12.16	12.34	11.31	5.415	11.4	11.05	11.27	10.78	9.258	9.614	11.18	10.16	11.76
GTEX-WVLH-0226-SM-3MJG6	GTEX-WVLH-0226-SM-3MJG6	9.971	12.02	9.155	8.749	11.93	7.564	1.83	8.059	5.839	5.072	8.74	0.889	9.846	10.09	11.26	8.417	11.27	10.93	12.44	10.05	5.359	10.61	6.99	11.89	3.251	0	10.07	10.94	10.37	9.888	2.14	4.173	7.128	9.034	7.819	11.98	12.27	11.45	2.966	10.85	11.26	11.24	10.18	9.166	10.82	10.91	9.75	14.38
TCGA-PG-A7D5-01	TCGA-PG-A7D5-01	9.965	15.03	12.64	7.679	14.53	13.32	6.276	6.547	9.859	9.361	12.28	5.72	7.131	7.293	13.82	12.52	13.62	12.46	12.41	11.59	3.576	11.12	9.525	13.08	3.284	0	10.79	9.153	10.76	10.57	3.05	6.765	11.06	9.784	8.522	13.09	13.24	12.4	1.297	13.72	10.81	12.48	10.24	11.42	10.56	11.58	10.79	10.38
GTEX-13QIC-1826-SM-5J1MY	GTEX-13QIC-1826-SM-5J1MY	9.963	11.7	11.11	6.942	11.04	6.93	2.009	7.099	8.182	5.666	9.106	2.009	7.972	6.596	11.38	9.136	10.67	10.73	12.75	9.257	7.24	10.81	6.739	11.03	3.18	0	10.03	10.64	11.5	10.35	3.332	5.369	7.056	8.773	8.366	11.96	12.34	10.79	3.18	11.44	11.27	11.02	10.97	9.138	11	10.48	11.04	11.01
GTEX-13X6J-0426-SM-5O9D3	GTEX-13X6J-0426-SM-5O9D3	9.953	11.02	12.13	7.358	11.5	6.259	5.649	11.09	10.23	8.872	9.797	1.9	9.49	8.245	11.13	9.03	11.02	11.09	12.76	11.38	6.975	10.41	8.113	11.51	4.395	0	10.23	11.14	10.99	9.608	3.051	4.456	6.525	9.273	7.958	11.76	12.08	11.12	5.89	10.65	11.48	11.63	10.98	9.401	12.2	11.03	10.31	10.96
GTEX-T2IS-1126-SM-4DM6Z	GTEX-T2IS-1126-SM-4DM6Z	9.946	11.22	10.68	8.088	12.12	5.436	6.343	10.89	10.38	7.979	9.825	2.772	9.339	7.798	11.18	8.781	10.88	10.95	12.36	10.68	6.29	10.33	7.24	11.42	3.051	0	9.59	11.15	10.31	9.488	3.285	4.604	6.317	9.308	7.934	11.91	12.18	11.19	5.741	10.9	11.17	12.08	11.03	9.716	11.56	10.78	10.12	10.71
GTEX-R55E-0326-SM-48FD2	GTEX-R55E-0326-SM-48FD2	9.94	11.06	10.36	7.841	11.65	6.261	4.642	9.613	6.707	4.916	8.982	1.177	9.988	7.153	11.01	8.422	10.95	10.61	12.08	9.527	5.575	10.37	6.46	12.01	1.177	0	9.697	11.6	10.62	9.266	1.177	5.755	6.46	9.09	8.043	12.15	12.15	11.3	1.817	10.65	11.07	11.33	10.39	8.679	11.74	11.27	9.788	11.39
GTEX-TMMY-2226-SM-4DXTN	GTEX-TMMY-2226-SM-4DXTN	9.936	11.75	11.53	7.2	11.4	5.277	4.905	6.538	5.718	4.495	8.597	0	9.153	6.185	11.23	10.27	10.7	10.7	12.4	9.83	5.572	10.19	5.534	11.9	3.096	0	9.762	10.17	10.45	9.357	3.295	6.305	5.682	8.397	8.068	12.27	11.71	11.26	3.624	11.56	11.01	11.63	10.79	8.928	11.2	11.14	10.09	10.71
GTEX-XQ8I-2426-SM-4WAXY	GTEX-XQ8I-2426-SM-4WAXY	9.929	11.62	12.77	8.194	12.14	6.376	0	5.74	5.057	4.661	8.861	2.332	10.77	8.793	11	8.626	10.32	10.29	12.19	10.66	4.31	10.68	6.202	11.52	3.712	0	9.771	11.84	10.3	10.16	2.674	5.322	6.202	8.221	8.337	11.74	11.99	11.41	3.982	11.2	10.78	11.11	10.98	8.333	9.543	10.88	9.629	12.32
GTEX-117XS-1926-SM-5GICO	GTEX-117XS-1926-SM-5GICO	9.915	11.17	10.05	9.481	12.37	7.946	2.939	7.217	6.436	5.156	8.876	2.115	10.47	8.659	10.98	8.94	10.89	10.55	13.06	11.73	5.541	10.33	7.729	11.76	3.949	1.688	10.5	11.24	10.31	9.831	2.739	4.049	7.14	8.296	8.213	12.21	12.12	11.51	3.134	10.3	11.55	11.06	10.82	8.316	10.98	10.86	9.385	12.38
GTEX-11DXZ-1426-SM-5H12A	GTEX-11DXZ-1426-SM-5H12A	9.912	11.2	12.6	9.488	11.95	6.824	5.073	9.467	6.212	3.819	8.912	1.206	10.62	9.404	11.38	9.179	11.15	10.64	12.57	10.87	4.168	10.6	7.124	11.65	3.144	0	9.725	10.71	10.82	9.645	3.673	5.463	6.446	8.962	8.086	11.91	12.02	11.21	1.853	10.64	10.72	11.13	10.32	8.836	10.45	11.09	10.07	12.02
GTEX-UJHI-1326-SM-4IHJO	GTEX-UJHI-1326-SM-4IHJO	9.908	11.38	11.34	7.997	11.46	5.23	2.257	7.124	6.614	4.012	8.969	0	9.316	7.176	11.23	8.64	10.86	10.28	12.47	10.41	5.752	10.32	6.756	11.66	2.594	0	9.896	11.19	11.05	10.77	4.271	5.368	6.259	8.969	8.074	12.04	12.11	11.03	2.257	10.69	11.13	11.37	10.75	9.168	11.5	11.12	10.53	10.81
TCGA-24-2297-01	TCGA-24-2297-01	9.897	13.49	9.547	5.9	13.16	12.33	4.924	6.73	7.111	8.594	9.825	3.4	7.473	6.929	13.24	11.86	12.37	12.09	12.47	12.69	4.229	11.66	9.317	12.29	4.378	0	10.16	10.12	11.38	10.93	4.988	6.692	10.06	9.884	9.052	12.99	12.93	12.38	2.692	13.23	11.19	12.99	9.92	11.27	12.35	12.73	10.59	11.73
GTEX-11P7K-2026-SM-5GU74	GTEX-11P7K-2026-SM-5GU74	9.892	11.32	11.04	9.152	12.27	6.893	1.698	7.176	4.804	4.332	9.079	1.698	10.15	7.325	11.4	8.474	11.02	10.78	12.77	9.948	3.612	10.41	6.334	11.18	2.457	0	9.588	11.44	10.37	9.87	3.147	5.448	6.45	9.158	8.197	12.06	12	11.45	2.951	11.2	11.1	11.16	10.42	8.799	11.34	11.54	9.688	12.23
TCGA-ZC-AAA7-01	TCGA-ZC-AAA7-01	9.89	12.78	9.833	7.132	11.83	11.11	4.152	8.727	6.738	4.012	11.34	3.231	10.54	16.15	11.25	10.4	10.74	11.06	10.86	10.71	3.231	12.3	6.464	12.08	2.123	0	10.85	9.257	10.31	10.5	3.067	8.669	11.08	10.27	9.675	13.87	13.9	13.04	1.421	13.78	10.13	13.26	12.45	10.61	9.795	10.25	9.48	10.39
GTEX-13U4I-1026-SM-5LU3G	GTEX-13U4I-1026-SM-5LU3G	9.886	11.92	11.63	5.452	12.35	6.736	4.091	9.863	8.456	3.708	9.003	1.877	8.236	9.08	11.27	8.926	11.4	10.84	12.06	9.206	6.501	11.1	6.841	12.05	3.373	1.225	9.545	11.71	10.52	9.17	3.173	5.935	5.407	9.083	7.89	12.64	12.71	11.31	0	11.07	10.74	11.94	10.48	8.995	10.04	10.81	10.39	11.19
GTEX-139TU-0226-SM-5J1NM	GTEX-139TU-0226-SM-5J1NM	9.876	11.83	10.74	7.865	11.74	7.378	4.856	6.428	6.278	5.184	8.784	1.148	9.249	10.14	11.06	8.12	11.11	10.85	12.53	10.36	5.949	10.26	6.864	11.33	3.578	0	10.12	10.94	10.33	9.939	4.171	4.591	6.923	8.946	8.015	11.97	12.32	11.33	4.437	11.01	11.21	11	10.26	8.892	10.79	10.82	9.614	11.2
GTEX-ZYW4-1026-SM-5SI8W	GTEX-ZYW4-1026-SM-5SI8W	9.875	11.76	10.47	8.704	12.27	6.855	2.364	6.461	6.318	4.357	8.713	0	9.137	7.693	11.2	7.965	10.84	10.46	12.72	10.83	5.705	10.67	6.872	12.02	2.707	0	9.95	10.36	10.15	9.982	3.216	4.694	4.531	7.731	7.041	12.23	11.99	11.96	3.216	11.05	11.28	10.73	11.14	8.426	10.83	10.64	9.591	10.9
GTEX-WFON-1026-SM-4LVMD	GTEX-WFON-1026-SM-4LVMD	9.87	11.49	11.93	7.25	11.77	5.104	3.748	5.665	6.482	3.347	9.349	2.301	8.442	7.695	11.36	10.02	11.15	10.95	12.25	9.232	4.799	10.86	5.966	12.11	2.785	0.7264	9.821	11.58	10.55	11.19	2.916	6.137	7.311	9.632	8.131	12.51	12.21	11.4	3.435	11.46	10.97	11.94	11.03	8.958	13.23	11.41	10.17	12.01
GTEX-12KS4-0426-SM-5EQMC	GTEX-12KS4-0426-SM-5EQMC	9.863	11.25	10.64	8.367	12.04	6.706	3.297	2.869	5.913	4.968	8.821	0	9.798	9.027	11.29	8.478	11.04	10.73	12.57	11.3	4.907	10.41	6.946	11.69	4.221	0	9.881	11.13	10.38	10.03	3.626	3.099	6.162	8.687	7.448	11.92	11.88	11.4	0	10.39	11.34	11.05	10.06	8.493	10.94	11.16	9.62	12.64
GTEX-QDT8-2526-SM-48TYX	GTEX-QDT8-2526-SM-48TYX	9.845	11.83	11.36	7.058	10.94	7.752	3.56	6.656	7.43	4.945	9.139	0	8.797	8.192	11.56	9.33	10.79	10.43	12.43	9.869	6.803	10.51	7.3	10.97	3.717	0	10.26	10.08	11.11	10.2	4.213	5.002	7.029	8.785	7.91	11.82	12.07	10.91	2.678	11.41	10.95	11.06	10.7	9.258	10.36	10.76	10.64	10.96
GTEX-Y111-0426-SM-4TT3K	GTEX-Y111-0426-SM-4TT3K	9.841	11.17	9.725	7.467	11.49	5.404	2.277	10.02	7.909	3.862	9.007	0	8.907	6.712	11.07	7.826	11.3	10.78	11.84	9.705	5.154	10.78	6.211	12.35	2.951	0	9.479	12.05	10.55	9.521	2.538	4.945	6.248	8.966	7.705	12.55	12.53	11.53	0	11.14	11.19	11.85	10.75	9.02	11.93	11.54	9.492	10.95
TCGA-FG-A4MT-01	TCGA-FG-A4MT-01	9.839	12.75	11.33	4.495	12.48	9.442	6.889	5.925	7.778	7.221	9.489	7.405	6.669	8.283	11.89	9.5	11.38	10.98	11.52	9.482	6.12	10.69	5.853	12.32	1.565	0	9.976	9.458	9.367	10.02	2.56	1.978	9.189	9.886	7.866	12.39	12.23	11.25	1.565	12.6	10.35	11.65	9.006	10.11	11.17	11.4	10.81	10.28
GTEX-12ZZY-0326-SM-5LZVQ	GTEX-12ZZY-0326-SM-5LZVQ	9.834	11.72	10.51	8.093	11.2	7	2.534	6.873	5.577	3.699	9.065	0	10.04	9.354	11.16	8.627	11.24	10.97	12.44	9.933	3.943	10.42	6.324	11.82	3.034	0	9.879	11.3	10.57	10.04	3.559	4.246	7.225	9.278	8.188	12	12.34	11.53	3.231	10.66	10.95	11.32	10.09	9.182	10.81	11.02	9.681	12.53
GTEX-148VI-1226-SM-5RQJR	GTEX-148VI-1226-SM-5RQJR	9.833	11.28	10.45	8.431	11.26	5.32	4.051	7.669	6.302	3.136	8.982	2.041	8.544	6.214	10.93	9.196	10.93	10.69	12.35	10.4	6.385	10.56	7.219	11.27	2.854	0	10.33	11.23	10.88	10.56	3.632	5.623	7.874	9.783	8.112	12.29	12.05	10.83	3.573	10.86	10.83	11.3	10.64	8.876	12.86	10.97	10.38	11.2
TCGA-EE-A29A-06	TCGA-EE-A29A-06	9.829	13.38	8.625	4.166	11.15	11.57	2.341	5.259	8.199	2.831	9.705	1.236	5.839	6.783	12.44	10.03	12.45	11.18	11.96	12.75	2.522	10.82	7.035	12.48	0.7467	0	9.81	8.826	10.7	10.72	2.425	1.892	9.65	10.26	7.571	11.88	12.79	12.26	0	13.5	11.54	12.19	9.339	10.46	9.935	11.87	10.37	12.89
GTEX-WL46-0426-SM-3TW8J	GTEX-WL46-0426-SM-3TW8J	9.825	11.69	10.1	8.03	12.06	5.78	5.822	10.9	9.634	7.637	9.633	1.371	9.653	8.991	11.49	8.613	11.24	11.05	12.57	10.39	6.635	10.55	7.128	11.77	4.143	0	10.05	11.01	10.58	9.866	2.927	5.76	6.788	9.348	8.143	12.04	12.35	11.43	5.957	11.09	11.3	11.93	10.6	9.726	12.05	11.1	10.55	12.8
GTEX-1399T-2726-SM-5K7XK	GTEX-1399T-2726-SM-5K7XK	9.815	11.71	10.71	9.205	11.93	8.05	2.83	10.04	5.869	5.095	9.306	1.152	10.74	9.298	11.15	7.478	10.75	10.65	12	10.14	5.035	10.68	7.133	11.55	3.059	0	9.651	10.84	10.26	9.542	3.43	5.412	6.73	8.874	8.012	12.16	12.39	11.44	2.223	10.62	10.97	11.07	10.07	9.093	10.64	10.98	9.382	11.16
GTEX-1192X-1526-SM-5H11I	GTEX-1192X-1526-SM-5H11I	9.812	12.01	9.2	8.062	12.15	8.127	3.081	6.633	6.377	4.551	9.038	1.802	9.841	9.224	11.65	7.971	10.63	10.69	12.69	10.22	4.761	10.85	6.217	12.23	2.242	0	9.436	10.2	10.59	9.838	3.081	4.385	6.771	7.432	7.806	12.13	12.03	11.72	4.102	11.24	10.88	10.99	11.36	8.727	10.06	10.89	9.812	10.77
GTEX-XQ8I-1426-SM-4BOPW	GTEX-XQ8I-1426-SM-4BOPW	9.812	11.59	13.09	8.644	12.15	3.958	2.9	6.463	5.628	4.477	9.082	0	10.82	8.566	11.19	9.283	10.19	10.38	12.08	10.79	5.58	10.67	6.637	11.19	3.622	0	9.765	10.56	10.28	9.743	2.247	5.126	6.071	8.62	8.163	11.76	12	11.09	4.831	11.57	10.79	11.45	10.92	8.814	9.21	10.85	10.06	11.36
GTEX-1269C-2726-SM-5EGJ4	GTEX-1269C-2726-SM-5EGJ4	9.81	11.43	10.82	9.577	12.46	7.614	1.696	8.14	7.173	5.599	9.236	1.084	10.08	8.964	11.19	8.401	11.08	10.66	12.62	11.25	5.715	10.48	7.239	11.49	3.735	0	10.11	11.2	10.36	10.07	3.47	4.965	7.104	8.881	8.002	12.06	12.28	11.44	2.948	10.4	11.14	11.26	10.93	8.821	10.91	11.2	9.681	11.57
GTEX-YJ89-1926-SM-5IFJ6	GTEX-YJ89-1926-SM-5IFJ6	9.807	11.8	11.26	9.224	11.46	6.744	5.942	7.457	6.063	4.66	9.473	0	9.622	7.808	11.34	8.16	10.47	10.33	12.28	10.06	5.168	11.06	6.351	12.09	3.38	0	9.902	10.29	10.41	9.734	2.673	4.207	6.303	8.139	7.843	11.88	12.6	11.79	2.673	11.19	10.84	11.35	11.17	8.933	9.816	10.6	10.21	11.2
GTEX-13VXU-1026-SM-5KLZE	GTEX-13VXU-1026-SM-5KLZE	9.806	11.42	11.68	9.707	11.64	6.489	3.194	8.046	5.919	4.057	9.156	0	10.85	7.125	11.28	8.317	10.48	10.67	12.47	10.84	5.439	10.92	6.974	12.36	3.633	0	9.677	10.74	10.53	9.612	3.178	4.303	6.489	8.094	8.114	12.06	12.38	11.51	0	10.41	11.03	11.53	11.34	8.719	10.91	11.05	9.732	11.2
TCGA-B0-5100-01	TCGA-B0-5100-01	9.801	12.14	11.99	12.68	12.26	8.199	5.266	11.29	6.735	4.035	9.205	3.678	9.51	7.926	11.44	8.819	11.11	11.54	11.8	10.25	1.624	11.36	7.322	12.05	1.917	0	9.31	11	10.08	8.591	1.917	6.607	7.322	8.715	7.941	12.31	12.87	11.07	1.917	11.86	10.52	13.1	10.78	10.06	11.38	10.42	9.437	10.55
TCGA-59-2348-01	TCGA-59-2348-01	9.8	13.93	9.521	6.523	13.76	12.31	5.22	7.137	5.453	3.126	10.22	5.737	6.416	8.252	12.98	10.45	12	10.98	11.92	12.7	0.6731	11.74	8.931	12.51	0.6731	0	10.01	10.01	10.83	11.2	4.798	7.768	9.71	9.483	9.046	13.12	12.37	12.68	2.191	13	11.19	12.83	10.29	10.53	11.61	12.43	10.62	11.51
TCGA-DU-7014-01	TCGA-DU-7014-01	9.8	12.65	11.82	5.529	12.64	8.879	7.323	6.037	7.886	7.259	9.513	9.313	7.7	9.375	11.84	9.643	11.49	11.14	11.79	10.3	5.166	10.77	6.003	12.42	1.019	0	9.819	10.6	10.06	10.34	1.61	2.352	8.279	9.672	7.475	12.28	12.11	11.6	2.2	12.24	11.1	12.12	8.185	10.33	10.69	11.75	10.47	10.02
GTEX-139T8-0226-SM-5L3EA	GTEX-139T8-0226-SM-5L3EA	9.8	11.11	10.16	7.651	12.27	5.753	3.535	6.498	6.441	4.874	8.941	1.122	10.17	7.49	11.18	9.012	10.15	10.52	12.77	10.56	4.471	10.38	6.74	11.61	2.513	0	9.736	11.76	10.76	9.836	3.674	4.87	6.208	8.652	7.554	12.15	12.45	11.53	3.801	10.84	11.23	11.12	10.4	9.051	10.55	11.05	9.795	11.66
GTEX-YECK-1426-SM-5IFHE	GTEX-YECK-1426-SM-5IFHE	9.798	11.52	11.24	9.105	11.65	7.094	5.441	8.057	6.322	4.631	8.948	1.124	9.636	8.733	11.18	8.586	10.95	10.85	12.44	10.66	5.319	10.56	6.521	11.67	2.786	0	9.763	10.53	10.74	9.911	3.568	4.873	6.539	8.568	7.66	11.83	12.07	11.21	0	10.55	10.94	10.96	10.42	8.568	10.64	10.78	9.88	10.79
GTEX-Y111-1826-SM-4SOIR	GTEX-Y111-1826-SM-4SOIR	9.791	10.91	11.31	8.098	11	5.175	5.279	7.592	7.908	4.593	9.26	2.679	9.006	5.672	11.15	9.251	10.84	10.26	12.11	10.15	6.805	10.9	7.212	11.31	3.718	0	9.93	10.47	10.96	10.31	3.785	5.228	7.302	9.684	8.432	11.71	11.95	10.72	1.889	10.99	10.62	11.39	11.08	8.472	12.39	10.96	10.33	10.72
TCGA-30-1892-01	TCGA-30-1892-01	9.788	13.46	9.556	7.247	13.24	10.92	5.097	9.733	6.105	5.984	9.958	2.365	6.189	8.104	11.85	9.837	11.53	10.63	11.25	11.35	4.444	12.23	7.385	12.32	0	0	9.023	9.558	10.13	10.03	2.045	5.668	8.98	9.954	8.49	12.24	12.5	12.38	3.594	13.18	11.22	13.56	10.45	10.81	9.77	10.72	9.499	10.41
GTEX-12ZZX-0226-SM-5DUXU	GTEX-12ZZX-0226-SM-5DUXU	9.788	11.97	12.07	8.013	11.63	7.892	1.154	7.586	7.085	4.452	9.116	0	10.14	9.59	10.97	8.596	10.95	10.72	11.95	10.85	5.091	10.62	7.291	11.67	3.856	0	9.659	10.67	10.03	9.455	2.833	4.984	7.718	8.907	7.615	11.9	12.16	11.72	2.561	10.65	10.98	11.27	10.34	9.113	10.48	10.81	9.463	11.57
GTEX-117YW-2026-SM-5N9BH	GTEX-117YW-2026-SM-5N9BH	9.777	11.25	10.98	8.881	11.54	5.337	6.638	8.764	7.31	4.078	9.214	1.211	9.649	6.295	11.18	8.665	10.84	10.47	12.06	9.917	5.942	11.14	7.005	11.39	3.822	0	9.695	10.61	10.64	10.01	1.86	4.624	7.237	9.646	8.226	11.91	12.37	10.74	1.211	11.08	10.3	11.67	11.16	9.001	12.28	10.46	9.769	10.9
TCGA-B6-A3ZX-01	TCGA-B6-A3ZX-01	9.774	13	9.491	5.707	11.52	11.92	4.764	7.762	6.282	4.277	10.04	1.69	7.157	9.699	11.96	10.58	11.71	11.59	12.04	11.4	2.588	10.95	7.862	12.33	3.533	0	9.825	9.041	10.87	9.659	3.309	6.605	9.773	10.07	9.124	12.43	12.88	11.96	1.92	12.37	11	11.92	9.932	10.17	9.592	11.6	10.25	10.76
TCGA-IE-A4EH-01	TCGA-IE-A4EH-01	9.774	12.67	9.709	6.774	11.64	12.47	6.012	7.715	3.566	0.8275	9.247	1.35	8.189	7.927	11.82	9.482	11.22	10.29	11.35	9.046	3.468	11.42	8.677	12.74	0.8275	0	9.664	10.84	10.49	10.18	4.645	7.11	11.25	9.338	8.215	12.95	13.07	11.63	3.658	11.7	10.55	12.36	10.27	9.561	11.33	11.33	8.963	10.05
GTEX-1313W-0226-SM-5LZV7	GTEX-1313W-0226-SM-5LZV7	9.768	11.28	10.48	9.572	11.68	6.838	2.769	8.174	5.813	5.113	8.672	1.295	9.717	8.439	10.91	7.929	10.74	10.64	12.3	10.66	4.764	10.53	6.703	11.72	3.482	0	9.883	10.97	10.03	9.336	3.281	4.978	6.762	8.672	7.362	11.94	12.21	11.47	1.966	10.22	11.01	11.34	10.63	8.905	11.2	10.95	9.273	12.66
GTEX-1399T-0426-SM-5PNVJ	GTEX-1399T-0426-SM-5PNVJ	9.767	10.98	13.68	10.37	12.31	6.316	4.158	10.14	6.414	0	9.179	0	11.61	6.414	10.87	9.375	10.8	10.47	11.55	9.884	5.334	10.78	6.961	10.66	0	0	9.032	11.31	10.12	8.833	0	4.158	6.751	9.338	8.302	11.44	11.98	10.43	4.553	10.23	9.991	10.97	10.09	8.139	10.93	10.16	9.338	9.892
TCGA-DX-AB2L-01	TCGA-DX-AB2L-01	9.764	13.1	10.4	8.25	11.61	9.619	4.605	9.781	4.72	2.339	9.024	0	9.878	9.797	11.66	8.103	11.4	10.91	11.34	10.44	3.018	11.03	7.315	11.76	0	0	9.057	9.639	9.534	8.974	3.245	6.828	7.707	9.38	7.83	12.47	12.4	11.86	3.018	11.42	10.6	11.69	9.672	9.587	10.61	10.62	8.413	9.918
GTEX-XOTO-0226-SM-4B66H	GTEX-XOTO-0226-SM-4B66H	9.762	11.35	10.75	8.151	12.27	5.652	4.478	8.458	8.763	7.208	9.165	1.084	9.478	8.406	11.24	8.711	10.98	10.73	12.77	10.18	6.701	10.39	6.82	11.81	3.47	0	10.2	11.05	10.49	9.821	3.735	4.325	6.249	8.694	7.632	12.16	12.4	11.44	5.407	10.77	11.33	11.58	10.85	9.137	11.61	10.98	10.3	12
TCGA-24-1930-01	TCGA-24-1930-01	9.744	13.53	8.623	6.074	13.21	10.91	4.297	7.033	6.69	6.067	9.858	4.655	6.643	10.5	12.88	12.06	12.42	12.17	12.01	12.13	5.521	11.94	7.887	12.31	2.364	0	10.34	9.534	11.48	13.11	4.908	7.648	10.91	10.93	9.137	13.14	13.11	12.11	2.984	13.29	11.2	12.99	10.6	10.35	11.85	12.19	11.2	11.33
GTEX-11DXZ-0426-SM-5987Y	GTEX-11DXZ-0426-SM-5987Y	9.741	11.92	11.76	6.732	12.49	6.766	4.036	10.83	8.147	2.891	9.05	0	7.672	8.539	11.55	8.441	11.36	10.91	11.94	8.76	5.048	10.92	5.71	12.11	3.494	0	9.668	12.01	10.1	9.472	3.748	5.637	5.812	9.305	7.661	12.91	12.83	11.36	0	10.84	10.66	12.31	10.41	9.189	10.42	10.86	10.61	11.42
GTEX-139TT-0226-SM-5K7YH	GTEX-139TT-0226-SM-5K7YH	9.739	11.08	9.618	8.487	11.8	6.398	3.267	8.736	8.47	7.309	9.265	1.285	9.668	7.878	11.19	8.853	11.09	10.9	12.39	10.11	6.069	10.08	7.134	11.54	4.299	0	10.03	10.61	10.35	9.405	2.755	4.963	7.026	8.888	7.423	11.95	12.02	11.04	4.669	10.44	11.35	11.31	10.4	9.065	11.86	11.11	9.854	11.19
GTEX-14753-0326-SM-5QGQB	GTEX-14753-0326-SM-5QGQB	9.736	11.42	9.6	7.984	12.05	5.353	1.944	6.458	5.137	4.813	8.762	0	9.711	8.776	11.02	8.29	10.25	10.55	12.58	9.526	5.249	10.24	5.708	11.54	3.022	0	9.724	11.05	10.24	9.719	2.744	3.93	5.785	7.883	7.449	12.14	12.22	11.55	5.451	10.76	11.22	11.02	10.67	8.674	11.3	10.95	9.507	10.92
TCGA-TQ-A8XE-02	TCGA-TQ-A8XE-02	9.733	12.95	11.08	4.121	12.29	9.37	6.872	5.287	8.708	8.368	9.84	5.612	6.949	8.989	11.68	9.553	11.01	11.07	11.46	10.39	4.622	10.69	6.547	12.86	1.209	0	9.608	10.43	9.801	9.035	4.175	3.349	8.446	9.331	7.57	12.25	12.08	11.35	4.543	11.85	10.95	11.85	7.862	9.902	11.74	11.4	10.48	9.739
GTEX-111VG-0526-SM-5N9BW	GTEX-111VG-0526-SM-5N9BW	9.724	11.38	12.33	8.56	11.37	4.957	0	8.146	9.316	6.885	9.07	1.206	10.27	9.072	11.1	9.04	10.51	10.83	12.41	10.76	6.108	11.14	7.977	11.08	3.943	0	10.41	12.92	11.21	10.5	3.943	5.587	6.288	8.986	8.351	11.39	12.28	10.69	3.943	11.49	10.71	10.95	10.61	8.889	10.91	10.98	10.45	10.51
TCGA-AX-A2HD-11	TCGA-AX-A2HD-11	9.719	12.4	12.77	7.287	12.53	9.004	4.142	8.351	6.435	6.044	9.68	1.33	8.54	8.445	12	9.992	12	11.14	11.62	10.8	6.063	10.81	6.448	11.82	2.47	0	9.486	10.74	10.12	10.04	2.259	7.996	8.272	9.702	7.831	12.69	13.03	11.6	5.489	12.97	10.15	12.23	10.56	10.22	10.7	10.65	10.36	10.86
GTEX-13CF2-2626-SM-5LZZA	GTEX-13CF2-2626-SM-5LZZA	9.719	11.48	9.963	8.215	11.88	5.794	0	8.242	3.763	3.905	8.568	0	8.967	9.051	11.19	8.351	10.98	10.98	12.22	10.29	4.988	10.27	6.089	11.85	2.997	0	9.45	10.65	10.4	9.456	2.72	4.151	6.147	8.757	7.398	11.96	12.1	11.46	1.261	10.39	11.08	11.09	10.08	8.886	10.63	11.2	9.534	13.13
GTEX-13OW6-0526-SM-5L3HY	GTEX-13OW6-0526-SM-5L3HY	9.714	11.54	10.71	8.33	11.92	6.422	2.009	9.014	7.018	4.472	8.549	0	9.723	8.094	11.05	8.094	11	10.54	11.98	9.189	4.894	10.67	6.699	11.87	1.329	0	9.905	11.7	10.19	9.93	2.818	5.221	6.913	8.971	7.889	12.08	12.39	11.29	2.47	10.84	10.75	11.5	10.37	9.26	11.91	11.22	9.978	11.63
GTEX-ZUA1-0826-SM-4YCDL	GTEX-ZUA1-0826-SM-4YCDL	9.709	10.93	13.11	10.1	12.32	7.981	4.312	10.19	6.196	0	9.27	0	11.53	7.247	10.96	9.321	10.82	10.49	11.75	10.37	5.925	10.7	8.068	11.05	3.383	0	9.349	11.7	10.27	9.456	2.051	5.59	7.944	9.082	8.527	11.5	12.02	10.57	6.425	10.46	10.41	11.06	10.62	8.49	11.44	10.64	8.987	10.12
GTEX-145MF-1526-SM-5LU95	GTEX-145MF-1526-SM-5LU95	9.705	11.39	9.995	7.89	11.04	5.195	5.343	7.952	6.624	3.366	9.2	0	8.508	6.771	11.38	8.862	11.01	10.72	12.08	9.533	5.519	11.09	6.604	11.49	2.65	0	9.844	11.12	10.77	10.09	1.863	5.246	7.204	9.285	8.475	11.93	12.19	10.88	1.214	11.14	10.85	11.53	11.16	8.942	12.57	10.81	10.29	10.72
GTEX-131XW-0526-SM-5PNXZ	GTEX-131XW-0526-SM-5PNXZ	9.703	12.09	10.55	8.236	12.18	6.647	0.9467	6.738	6.4	5.073	9.005	0	9.457	9.618	11.3	8.096	10.85	10.56	12.42	9.798	5.8	10.64	6.713	11.94	3.486	0	10.14	11.18	10.2	9.954	4.312	4.289	6.846	8.503	7.694	12.42	12.51	11.42	3.986	10.75	11.28	11.37	10.72	9.397	11.49	11.13	9.731	11.08
GTEX-S4UY-1426-SM-4AD6Y	GTEX-S4UY-1426-SM-4AD6Y	9.703	11.8	10.34	6.382	11.71	4.208	1.169	6.015	7.842	5.988	8.591	1.169	9.71	7.032	11.41	8.605	11.04	10.77	12.55	11	5.117	10.58	6.872	11.75	2.583	0	10.05	11.21	10.9	10.18	4.302	5.635	5.929	9.016	8.179	12.58	12.55	10.96	5.168	11.31	11.15	11.34	9.967	9.464	10.65	11.34	10.29	10.67
GTEX-ZYFC-2226-SM-5NQ96	GTEX-ZYFC-2226-SM-5NQ96	9.7	10.99	10.02	9.392	11.08	4.811	6.23	7.926	6.434	2.753	9.102	1.278	8.985	7.507	11.08	9.234	11.06	10.83	12.17	9.736	6.41	11.04	7.106	10.93	3.456	1.278	9.955	10.79	11.1	10.2	3.255	3.789	6.694	9.709	8.324	11.65	11.91	10.58	1.944	10.42	10.64	11.1	10.51	9.017	12.17	10.66	10.48	10.79
GTEX-ZE7O-3026-SM-51MS4	GTEX-ZE7O-3026-SM-51MS4	9.695	11.02	11.33	8.247	10.82	5.528	7.791	8.059	7.655	4.087	8.982	1.87	9.278	6.381	11.07	8.35	10.84	10.88	11.71	10.41	5.861	10.81	7.337	11.24	2.317	1.219	9.666	10.54	10.7	9.285	2.317	4.082	5.722	9.226	7.699	12.06	11.86	11.18	1.219	10.59	10.99	11.41	10.96	9.074	11.32	10.75	9.93	10.44
GTEX-145ME-1326-SM-5O98Q	GTEX-145ME-1326-SM-5O98Q	9.694	11.88	11.14	7.214	11.26	4.247	1.765	5.614	5.425	4.052	8.891	1.137	8.858	7.728	11.65	10.01	11.2	10.88	12.74	10.04	5.811	10.23	5.842	12.31	1.765	0	10.02	9.507	10.47	9.333	3.699	4.643	6.012	8.416	7.912	12.12	11.91	11.34	3.56	11.61	11.23	11.46	10.13	9.319	11.79	11.4	10.22	10.48
GTEX-146FR-1826-SM-5QGPF	GTEX-146FR-1826-SM-5QGPF	9.694	11.33	11.86	8.149	12.58	6.047	5.41	8.409	5.807	4.252	8.685	1.086	10.39	8.137	11.16	8.777	10.77	10.88	12.68	10.1	5.162	10.51	6.252	11.31	3.963	0	9.723	11.62	10.28	10.14	2.951	5.249	6.809	8.773	7.709	12.06	12.11	11.54	5.655	11.34	11.05	11.38	10.81	8.759	11.49	10.96	9.543	12.3
GTEX-SIU8-0226-SM-2XCDS	GTEX-SIU8-0226-SM-2XCDS	9.683	11.35	10.1	8.33	11.41	6.438	4.584	9.498	6.385	4.52	8.39	2.373	9.799	7.976	10.88	7.946	10.97	10.68	11.97	10.28	5.31	10.61	6.555	11.67	3.056	0	9.832	11.08	10.37	9.626	3.379	4.52	6.522	9.097	7.952	11.94	12.11	11.17	2.048	10.45	10.95	11	9.954	9.029	10.67	10.64	9.555	12.24
GTEX-145MF-1026-SM-5Q5EQ	GTEX-145MF-1026-SM-5Q5EQ	9.677	11.52	11.69	9.343	11.37	5.718	1.138	7.056	6.919	3.564	9.46	2.536	10.63	6.369	11.19	7.99	10.91	10.81	12.14	10.48	4.839	10.97	6.769	11.74	3.036	0	9.797	11.1	10.24	10.03	1.138	3.828	6.041	8.977	8.331	11.93	12.22	11.43	2.808	11.22	10.71	11.4	11.03	8.889	11.13	10.94	9.793	12.77
GTEX-11EM3-0926-SM-5A5KK	GTEX-11EM3-0926-SM-5A5KK	9.677	11.26	12.13	7.17	11.93	3.397	4.422	5.34	8.965	2.976	8.758	0	7.783	6.799	11.42	10.03	10.9	10.81	12.09	9.543	5.961	10.27	5.434	12.33	2.347	0	9.931	11.32	10.48	11.26	4.226	4.422	7.879	9.623	7.301	12.59	11.96	11.28	2.966	11.29	11.09	11.74	11.34	9.041	14.16	11.27	10.34	11.59
GTEX-Y111-1726-SM-4SOIQ	GTEX-Y111-1726-SM-4SOIQ	9.67	10.91	11.67	8.106	11.03	4.345	5.979	7.38	8.218	4.921	9.29	1.251	9.174	5.093	11.22	9.208	10.53	10.38	12.17	10.25	6.436	11.18	7.427	11.22	2.982	0	10.02	10.9	11.01	10.59	3.414	4.838	7.7	9.489	8.772	11.79	12.14	10.65	2.362	10.96	10.48	11.4	11.34	8.812	12.6	11.03	10.47	10.99
GTEX-11PRG-0926-SM-5EGI8	GTEX-11PRG-0926-SM-5EGI8	9.669	11.64	11.7	11.61	12.2	8.01	4.452	9.299	7.306	4.286	9	3.065	10.89	9.804	11.24	9.861	10.8	10.94	12.55	11.49	4.531	10.82	6.833	11.51	4.186	0	9.974	10.07	11.02	9.625	3.065	4.28	8.788	9.097	8.293	12.21	12.81	11.39	3.732	10.77	10.89	11.7	10.86	9.064	12.05	11.23	9.993	11.11
GTEX-13NZB-2426-SM-5K7UF	GTEX-13NZB-2426-SM-5K7UF	9.667	11.22	10.79	8.595	12.19	5.318	3.098	6.259	5.601	5.02	8.978	0	10.57	9.03	11.12	8.344	10.48	10.6	12.97	10.54	4.428	10.54	6.918	11.66	3.422	0	9.925	11.31	10.52	10.04	3.87	4.63	5.917	8.34	8.274	12.14	12.25	11.43	2.678	10.55	11.1	11.18	10.81	8.688	10.83	11.24	9.731	11.97
TCGA-CS-6666-01	TCGA-CS-6666-01	9.663	12.58	11.5	5.509	11.6	9.728	8.141	7.129	7.037	6.688	9.66	2.112	8.215	8.651	12.04	9.509	11.56	11.27	11.75	9.838	4.854	10.67	6.36	13.03	0	0	9.462	10.09	9.977	8.914	1.872	2.112	8.384	8.384	7.652	12.09	11.95	11.84	2.319	12.39	11.13	11.7	6.596	9.986	10.21	11.69	9.872	9.469
GTEX-144GL-0226-SM-5QGOX	GTEX-144GL-0226-SM-5QGOX	9.663	11.73	9.808	7.91	11.28	5.935	2.888	8.651	5.634	4.142	9.007	0	9.217	8.88	11.11	8.11	11.26	10.93	12.23	10.14	6.306	10.11	6.259	11.37	2.614	0	9.964	10.97	10.52	9.64	2.888	4.929	7.261	9.351	7.498	12.12	12.15	11.24	3.317	10.57	11.12	11.05	9.751	9.039	11.79	11.07	9.546	11.39
GTEX-N7MT-0126-SM-26GMB	GTEX-N7MT-0126-SM-26GMB	9.659	11.61	8.157	9.2	11.8	8.83	2.482	6.462	5.808	6.225	8.37	3.347	8.852	9.974	11.11	9.211	10.48	11.25	12.27	10.32	5.551	10.14	6.535	11.12	3.347	0	9.021	8.901	10.66	9.491	4.057	4.274	6.735	8.611	7.497	11.4	11.81	11.5	2.482	10.65	11.27	10.78	10.15	8.311	10.38	11.13	9.85	10.49
TCGA-C8-A12V-01	TCGA-C8-A12V-01	9.658	13.4	8.743	4.864	12.14	12.79	4.288	6.326	6.708	4.555	10.14	2.885	7.802	11.25	12.88	10.96	12.53	12.1	12.05	11.9	2.612	11.91	9.06	13.03	1.544	0	10.47	10.27	11.24	9.709	3.685	7.023	10.2	9.807	8.55	12.94	13.09	12.88	1.188	13.63	11.9	11.81	9.88	10.37	10.1	12.54	9.356	10.72
GTEX-ZVT3-2726-SM-5GU5X	GTEX-ZVT3-2726-SM-5GU5X	9.649	11.53	10.79	7.547	10.59	5.697	4.087	7.785	8.265	5.829	9.129	1.966	8.663	6.977	11.35	8.588	10.87	10.58	12.9	9.409	7.418	10.7	6.662	10.62	3.816	0	10.14	10.45	11.56	10.21	3.047	4.087	6.053	9.101	8.228	11.79	12.25	10.64	1.295	11.79	10.76	10.84	11.08	9.211	10.99	10.38	11.22	10.77
GTEX-13FHP-1626-SM-5N9FK	GTEX-13FHP-1626-SM-5N9FK	9.649	11.39	10.96	9.395	11.46	4.657	6.18	8.277	7.946	2.766	9.183	2.759	9.889	6.247	11.23	9.298	11.08	10.73	11.94	10.28	6.01	11.2	7.728	11.19	2.157	0	9.957	10.7	10.87	10.23	2.489	4.899	7.302	9.858	8.782	11.79	12.31	10.62	2.157	10.9	10.5	11.59	11.15	9.311	12.01	10.54	10.43	10.63
TCGA-04-1343-01	TCGA-04-1343-01	9.644	13.88	11.11	7.498	13.68	11.93	5.213	8.082	9.471	7.422	11.45	5.919	8.628	9.16	12.95	12.33	12.43	11.99	12.32	12.84	5.767	12.82	8.764	12.76	3.548	0	10.54	11.08	11.94	12.63	3.276	7.901	11.15	10.72	9.928	13.17	14.18	12.63	3.062	14.53	10.78	14.34	12.29	11.19	12.11	12.11	11.62	12.34
GTEX-1399R-2626-SM-5KLZ7	GTEX-1399R-2626-SM-5KLZ7	9.64	11.85	10.23	9.19	11.82	8.034	2.963	7.285	5.129	4.52	8.68	1.238	10.31	9.615	10.97	8.675	10.64	10.44	12.33	9.982	5.385	10.49	7.181	11.57	3.867	0	9.813	10.92	10.51	9.753	2.687	3.867	7.876	8.656	7.711	11.86	12.02	11.22	3.57	10.68	10.99	10.86	9.968	8.723	10.55	10.84	9.2	11.91
GTEX-YECK-0226-SM-4W215	GTEX-YECK-0226-SM-4W215	9.64	11.4	10.06	8.225	11.73	6.631	1.512	9.971	6.977	4.543	8.971	0	9.543	8.753	11.16	8.094	11.22	10.77	12.53	10.25	5.957	10.71	6.998	11.81	2.903	0	10.11	11.72	10.77	10.25	4.287	5.749	7.71	9.273	8.003	12.25	12.41	11.3	2.713	10.88	11.16	11.52	10.4	8.906	12.12	11.06	10.01	12.27
GTEX-11DXY-0326-SM-5H12F	GTEX-11DXY-0326-SM-5H12F	9.637	11.64	9.967	8.104	11.18	5.272	3.207	6.297	6.064	5.454	9.007	1.745	9.335	8.556	11.42	9.114	11.02	10.9	12.32	10.44	5.477	10.66	6.208	11.3	3.801	1.122	9.992	9.756	10.52	9.65	2.179	4.309	6.185	9.276	8.247	11.67	11.76	11.31	2.783	11.18	10.89	10.8	10.18	8.788	10.16	10.89	10.21	12.56
TCGA-SP-A6QH-01	TCGA-SP-A6QH-01	9.636	11.84	12.64	11.31	13.21	7.56	5.072	10.82	6.892	2.502	9.781	7.001	10.54	6.466	11.39	8.907	10.8	10.38	10.9	10.46	2.502	10.72	6.327	11.72	1.736	0	9.59	12.33	9.666	9.443	2.772	6.284	7.439	9.565	8.082	12.57	13.22	10.93	1.736	11.18	10.12	12.9	11.27	10.03	12.1	10.81	9.388	10.32
GTEX-XBEC-0326-SM-4AT4M	GTEX-XBEC-0326-SM-4AT4M	9.634	11.59	9.901	8.465	12.3	7.045	1.325	6.774	5.028	2.812	8.774	0	8.968	8.774	10.95	8.842	11.25	10.64	12.41	9.901	5.787	9.923	6.628	11.05	4.135	0	10.19	10.92	10.17	9.407	3.327	4.135	7.011	8.865	7.491	12.1	12.08	11.19	4.363	10.78	11.36	10.95	10.51	8.622	11.1	10.7	9.693	11.28
GTEX-13N2G-2726-SM-5J1MG	GTEX-13N2G-2726-SM-5J1MG	9.63	11.28	9.576	7.838	12.04	5.601	3.318	6.573	5.37	3.768	9.259	0	10.44	9.031	10.95	8.303	10.04	10.28	12.62	10.22	4.173	10.52	6.639	11.51	1.884	0	9.618	10.85	10.67	9.927	2.198	3.94	6.093	8.462	7.977	11.88	11.96	11.5	3.318	10.62	11.3	10.94	10.27	8.595	10.23	10.75	9.43	11.62
GTEX-111VG-2326-SM-5N9BK	GTEX-111VG-2326-SM-5N9BK	9.629	12.46	9.739	7.483	11.71	7.832	1.113	8.062	5.969	5.121	8.9	1.113	8.806	11.41	11.21	8.697	10.64	10.53	12.44	10.42	5.768	10.66	6.658	11.81	4.293	0	10.4	10.85	10.52	9.818	3.659	5.673	7.436	8.652	7.882	12.36	12.41	11.57	5.886	10.95	11.21	11.04	10.1	9.189	10.23	10.98	9.491	11.62
GTEX-11EI6-0226-SM-5EQ64	GTEX-11EI6-0226-SM-5EQ64	9.625	11.29	10.44	9.281	11.48	7.108	3.946	8.669	5.427	5.117	8.922	0	10.38	8.677	11.12	8.025	10.71	10.62	12.39	10.34	4.155	10.47	7.392	11.6	3.234	0	9.929	11.38	10.79	9.906	3.234	4.421	6.769	8.978	8.348	12.03	12.05	11.29	1.138	10.74	10.98	11.15	10.31	9.289	11.11	11.19	9.586	11.99
GTEX-Y111-2026-SM-4SOJA	GTEX-Y111-2026-SM-4SOJA	9.625	11.03	10.49	8.555	11.7	6.932	4.933	9.333	7.986	6.55	9.562	1.309	10.33	6.462	11.11	8.638	10.63	10.65	12.24	10.62	6.138	10.8	8.498	11.38	2.788	0	10.15	10.27	10.52	10.12	4.337	5.353	6.578	9.906	8.44	11.88	11.99	10.89	3.837	10.89	10.71	10.75	10.33	8.962	10.61	10.79	9.752	11.09
TCGA-2G-AAG5-01	TCGA-2G-AAG5-01	9.623	13.75	11.47	8.162	13.33	12.36	6.65	9.853	8.598	4.75	10.84	5.059	8.605	9.55	13.48	12.73	13.52	12.01	11.7	11.5	5.224	10.61	8.377	11.9	2.735	0	9.384	9.13	10.72	8.92	4.032	5.743	9.297	9.811	7.914	12.46	12.45	11.47	5.582	11.9	10.83	11.67	8.991	9.719	11.17	11.58	8.944	10.19
GTEX-RVPU-1526-SM-47JXQ	GTEX-RVPU-1526-SM-47JXQ	9.623	11.26	11	6.985	12.18	5.773	3.345	7.717	6.554	4.776	8.972	0	9.336	9.283	11.21	8.437	10.49	10.57	12.63	9.839	7.243	10.51	5.549	11.37	3.146	0	10.11	11.52	10.36	10.22	1.207	5.234	6.054	8.341	7.303	12.41	12.39	11.53	2.915	10.78	11.31	11.02	10.88	8.341	11.04	10.72	10.36	10.95
TCGA-SI-A71P-01	TCGA-SI-A71P-01	9.622	12.83	9.77	5.799	12.81	8.722	1.955	7.346	8.031	3.834	10.48	1.955	7.584	11.29	12.14	10.08	12.49	11.83	11.22	9.692	3.179	10.87	5.285	12.68	0.6557	0	9.608	10.11	10.03	9.167	2.627	4.321	9.095	9.393	7.271	12.85	12.65	12.44	0	11.78	11.72	12.25	10.93	11.13	13.43	11.06	10.27	10.06
TCGA-28-5218-01	TCGA-28-5218-01	9.617	13.21	11.17	5.451	11.75	11.15	6.1	6.991	7.191	4.315	9.84	0	7.214	10.6	12.19	10.31	12.2	10.85	11.52	11.18	1.579	10.93	8.125	12.01	1.993	0	9.141	9.861	10.77	9.495	3.314	3.162	9.13	9.168	7.304	12.15	12.76	11.96	4.079	12.52	10.9	11.63	10.28	10.02	10.99	11.29	10.01	10.61
GTEX-11GS4-0426-SM-5N9CD	GTEX-11GS4-0426-SM-5N9CD	9.615	11.19	13	9.804	11.13	5.226	3.475	9.328	8.808	4.676	9.228	0	9.742	6.525	10.93	8.613	10.82	10.27	11.74	9.558	5.302	10.75	7.217	11	3.923	0	9.743	12.76	10.74	10.9	3.475	4.875	6.167	9.17	8.26	11.54	12.14	10.75	3.475	10.72	10.33	11.39	11.26	8.963	12.06	10.29	10.42	11.07
GTEX-1339X-2726-SM-5PNYU	GTEX-1339X-2726-SM-5PNYU	9.613	12.77	12.02	5.973	13.04	5.29	3.436	6.616	9.134	6.786	10.47	1.451	8.426	8.764	11.81	9.812	10.9	11.21	12.12	9.702	4.368	11.05	5.596	12.58	1.451	0	10.3	10.28	9.486	9.354	1.803	6.206	6.674	8.355	7.971	12.25	12.85	13.23	4.785	12.66	11.24	12.73	10.95	10.3	11.58	10.94	10.3	10.85
GTEX-QVUS-0426-SM-48FE3	GTEX-QVUS-0426-SM-48FE3	9.608	12.29	10.86	5.528	12.79	8.154	4.039	9.476	8.447	4.707	9.471	0	8.039	10.44	11.16	8.247	11.22	10.76	11.8	9.311	5.241	10.55	5.798	11.77	3.547	0	9.758	10.85	10.09	9.594	3.814	5.564	8.061	8.172	8.014	12.33	12.54	11.85	1.755	11.59	10.71	11.56	10.49	9.184	9.682	10.33	10.67	11.27
GTEX-11NV4-2026-SM-5N9DG	GTEX-11NV4-2026-SM-5N9DG	9.607	11.18	11.25	10.07	11.92	7.248	1.797	8.345	6.571	6.065	9.306	1.797	10.45	8.486	11.03	8.34	10.87	11.07	12.49	11.17	6.21	10.69	7.305	11.68	3.273	0	10.04	10.23	10.32	9.697	3.488	5.105	6.859	8.195	7.505	12.03	12.28	11.36	5.052	10.21	11.08	11.28	10.54	8.521	11.01	10.88	9.025	11.16
GTEX-111FC-1326-SM-5N9D9	GTEX-111FC-1326-SM-5N9D9	9.606	11.09	10.72	5.475	11.38	7.158	6.649	8.509	6.679	5.459	9.545	2.85	13.46	9.331	11.31	9.442	10.34	10.54	12.34	11.63	5.297	10.84	7.168	10.62	4.047	0	10.32	8.169	11.03	9.488	2.476	5.048	7.642	9.129	8.869	11.54	12.07	10.87	0	10.59	10.63	10.94	10.36	8.254	9.655	10.61	10.49	10.52
GTEX-XQ3S-1026-SM-4BOPJ	GTEX-XQ3S-1026-SM-4BOPJ	9.594	11.78	9.55	7.987	11.23	6.004	4.547	7.632	6.992	2.647	9.259	0	8.357	7.563	11.42	8.744	10.91	10.64	12.34	9.915	6.297	11.02	6.345	11.78	3.527	0	10.25	11.73	10.93	10.61	4.255	5.596	7.563	9.676	8.107	12.22	12.41	11.16	0	11.19	10.64	12.02	11.72	9.311	13.17	10.89	10.67	10.94
GTEX-13N1W-0226-SM-5K7W6	GTEX-13N1W-0226-SM-5K7W6	9.594	11.41	9.797	8.97	12.3	6.228	0	6.649	6.136	4.97	8.113	0	8.665	7.529	11.15	8.696	11.51	10.77	13.07	10.96	5.413	10.65	6.272	11.64	3.777	0	9.972	11.93	10.31	10.31	3.357	3.894	7.102	8.782	7.66	12.32	12.41	11.73	3.184	10.77	11.46	11.34	11.07	8.732	11.35	10.59	9.891	12.56
GTEX-QVJO-0526-SM-447CE	GTEX-QVJO-0526-SM-447CE	9.591	11.86	12.11	3.577	13.4	5.484	2.858	12.28	8.659	2.861	9.081	0	5.171	6.091	11.23	6.786	10.55	10.4	12.04	8.756	6.493	10.66	5.533	11.22	3.913	1.358	9.579	11.92	10.8	10.24	4.535	6.613	5.533	8.817	8.377	12.43	12.59	11.15	0	10.71	10.82	11.92	10.79	8.584	9.562	10.66	11.03	11.39
GTEX-ZAK1-0226-SM-5CVMX	GTEX-ZAK1-0226-SM-5CVMX	9.591	11.22	12.06	9.362	11.95	7.986	3.062	8.125	6.172	4.832	8.721	1.787	11.02	8.792	11.05	7.884	10.62	10.55	12.36	11.02	5.239	10.84	7.461	11.6	3.856	0	10.26	11.13	10.44	10.06	3.26	5.091	7.39	9.084	8.066	11.9	12.1	11.6	3.062	10.65	11.12	11.26	10.65	9.034	11.09	10.84	9.386	13.07
GTEX-13OVG-1426-SM-5K7VP	GTEX-13OVG-1426-SM-5K7VP	9.591	11.12	14.13	7.828	12.35	6.157	6.812	8.111	6.133	4.219	8.523	2.175	10.15	8.212	11.17	9.087	10.59	10.73	12.45	11.18	3.376	10.45	7.205	12.14	2.175	0	9.587	11	10.26	9.928	2.779	5.748	6.942	8.443	7.452	12.2	12.1	11.52	4.865	10.88	10.86	11.49	10.31	8.551	11.76	10.93	9.384	11.23
GTEX-13U4I-0926-SM-5LU5A	GTEX-13U4I-0926-SM-5LU5A	9.59	11.92	11.07	5.655	11.77	6.338	5.221	9.868	8.106	3.821	8.564	1.294	7.991	9.285	11.22	9.42	11.37	11.07	11.78	9.141	4.313	11.02	6.531	12.58	3.956	0	9.345	11.51	10.54	9.068	1.965	5.478	6.338	8.722	7.705	12.37	12.61	11.35	1.294	11.2	10.82	11.88	10.04	9.203	11.11	11.01	9.866	10.61
GTEX-TSE9-2726-SM-4DXSQ	GTEX-TSE9-2726-SM-4DXSQ	9.588	11.7	8.266	5.919	11.3	3.16	0	5.981	7.802	4.188	9.177	0	7.57	5.392	11.29	7.987	11	10.73	13.15	9.477	8.163	10.57	6.125	11.41	3.16	0	9.889	10.73	11.43	10.79	3.959	5.198	6.375	7.861	7.776	12.49	12.43	11.56	6.507	12.45	11.28	11.24	11.12	9.148	9.856	10.64	11.17	10.91
GTEX-13CF2-2026-SM-5K7VI	GTEX-13CF2-2026-SM-5K7VI	9.586	11.46	9.187	8.757	12.06	6.525	1.713	8.02	8.634	6.773	10.04	2.97	9.769	6.489	11.36	8.711	10.77	10.66	12.55	10.87	7.415	11.1	8.505	11.3	3.492	0	10.74	10.4	10.78	10.6	4.989	5.707	6.756	9.941	8.401	12.12	12.3	11.12	3.758	10.97	10.81	11.17	10.61	9.17	10.9	10.92	10.32	11.98
TCGA-13-0887-01	TCGA-13-0887-01	9.582	13.27	9.762	5.364	12.86	12.27	5.552	7.43	8.303	4.99	9.407	5.92	6.32	8.073	12.44	11.42	11.38	11.54	11.33	11.63	2.753	12.04	8.014	12.28	2.898	0	9.503	9.811	10.22	11.92	4.493	7.775	11.5	9.809	8.061	12.93	13.04	13.05	0.7802	13.91	10.39	13.46	11.06	10.87	11.08	11.13	8.707	11.33
GTEX-12WSM-0226-SM-5LZV6	GTEX-12WSM-0226-SM-5LZV6	9.582	11.3	11.61	8.881	12.28	6.662	2.325	6.194	6.501	4.73	9.115	1.877	10.14	8.675	11.12	8.3	11.04	10.52	12.22	9.804	5.579	10.3	6.436	11.52	4.301	0	10.12	10.82	9.926	9.853	2.942	5.619	6.344	8.612	7.831	12.03	12.26	11.43	3.173	10.87	11.01	11.05	10.44	8.836	11.08	10.9	9.571	11.31
GTEX-11GSO-1926-SM-5A5K3	GTEX-11GSO-1926-SM-5A5K3	9.578	11.99	10.36	8.982	12.22	8.268	2.082	6.615	8.419	5.736	9.363	2.082	10.22	10.08	11.37	9.325	10.77	11.03	12.92	10.84	4.912	10.65	7.443	11.99	5.373	4.659	10.35	11.09	10.53	10.05	6.481	7.062	7.89	8.23	8.022	12.58	12.26	11.56	3.42	11.26	11.29	11.13	11.21	8.826	11.46	11	9.569	11.97
GTEX-14DAQ-2326-SM-5S2QX	GTEX-14DAQ-2326-SM-5S2QX	9.578	11.09	11.87	7.036	10.45	4.013	1.33	7.704	7.714	5.183	9.215	1.33	8.591	8.096	11.43	8.669	10.75	10.45	12.29	9.982	6.933	10.65	7.053	10.95	2.01	0	10.04	10.15	11.44	9.839	2.471	4.371	6.371	9.117	8.226	11.64	11.85	10.78	2.01	11.26	11.11	10.72	10.69	9.032	10.31	10.82	10.77	10.62
GTEX-117YW-1426-SM-5EGGO	GTEX-117YW-1426-SM-5EGGO	9.575	11.54	13.85	7.147	11.46	4.955	1.524	7.797	7.47	5.41	9.231	1.524	8.208	6.677	11.38	9.035	10.66	10.99	12.1	10.13	6.249	10.79	6.538	10.92	3.615	0	10.01	10.14	12.2	10.93	4.955	7.068	6.352	9.745	8.497	11.67	12.01	10.8	3.088	11.95	10.91	10.92	10.78	9.191	11.44	10.94	10.74	10.69
TCGA-04-1341-01	TCGA-04-1341-01	9.573	13.6	10.9	7.578	13.44	12.74	5.247	10.26	9.361	4.911	10.38	7.679	8.359	6.951	12.89	11.79	11.94	12.23	12.13	12.45	4.284	12.12	9.031	12.72	2.926	0	10.42	11.84	10.84	13.07	3.916	7.159	11.71	10.49	8.848	12.87	14.22	13.34	4.129	14.85	11.35	14.98	11.95	11.76	11.23	11.89	9.887	12.08
GTEX-WOFL-0826-SM-3MJG1	GTEX-WOFL-0826-SM-3MJG1	9.573	11.78	9.707	7.754	12.58	6.891	1.787	7.721	7.28	5.045	9.23	0.8616	9.392	8.64	11.38	8.152	10.92	10.72	12.59	10.93	5.779	10.94	6.654	12.38	3.539	0	9.932	9.9	10.38	9.743	4.527	5.002	7.014	8.634	7.825	12.17	12.3	12.22	2.914	11.2	11.37	11.17	10.52	9.45	11.13	10.95	9.639	11.01
GTEX-12ZZX-1726-SM-5BC63	GTEX-12ZZX-1726-SM-5BC63	9.573	11.37	12.68	8.156	11.42	5.707	1.189	7.174	7.273	3.92	9.43	1.189	10.76	5.994	11.09	8.459	10.73	10.52	11.59	11.42	4.663	10.84	6.779	12.05	1.832	0	9.359	10.1	10.08	8.836	2.276	3.317	5.204	8.454	8.085	11.84	11.7	11.82	0	10.86	10.83	11.15	11.17	8.516	10.11	11.08	9.111	12.06
GTEX-11OF3-2226-SM-5986F	GTEX-11OF3-2226-SM-5986F	9.572	11.37	10.19	8.8	11.84	5.656	5.061	7.73	6.99	2.612	8.891	1.435	9.905	8.2	11.02	8.838	10.98	10.8	12.11	10.06	5.133	10.96	6.99	11.25	2.14	0	9.623	10.42	10.41	9.719	1.435	4.304	6.714	9.322	8.446	11.66	11.93	10.86	0	11.17	10.53	11.1	10.74	9.053	11.45	10.61	10.08	10.44
GTEX-11DXY-1126-SM-5987W	GTEX-11DXY-1126-SM-5987W	9.57	11.74	8.143	6.318	12.15	6.084	3.399	10.23	6.695	4.154	9.404	1.133	8.403	10.02	11	7.423	10.87	10.46	11.9	8.714	6.058	11.45	5.951	12.13	4.24	0	10.03	11.61	10.24	9.238	3.399	4.704	5.894	8.389	7.926	12.67	12.94	11.83	2.8	11.38	11.17	11.91	10.4	9.065	10.92	10.38	10.94	10.85
GTEX-11DXY-1326-SM-5987Z	GTEX-11DXY-1326-SM-5987Z	9.568	11.56	9.422	7.829	10.91	4.269	3.913	6.006	5.975	4.282	8.95	1.267	9.106	6.676	11.29	8.946	11.15	10.79	11.99	9.641	5.873	10.89	6.715	11.45	3.006	0	9.864	10.91	10.93	10.08	3.439	4.997	6.696	9.656	8.238	12.02	12.02	11.04	1.931	10.79	10.89	11.54	10.9	9.318	11.7	10.83	10.45	10.69
GTEX-11DXW-0326-SM-5H11W	GTEX-11DXW-0326-SM-5H11W	9.568	11.39	10.22	8.457	11.57	6.18	2.724	9.151	6.786	5.12	8.719	0	9.601	8.666	11.17	7.961	10.84	10.54	12.55	10.48	6.387	10.52	6.925	11.89	3.61	0	10.17	11.15	10.57	9.432	4.037	4.993	5.87	8.839	7.505	12.33	12.34	11.2	3.234	10.37	11.18	11.29	10.35	8.826	11.78	11.28	9.818	11.96
GTEX-QV44-1825-SM-447CF	GTEX-QV44-1825-SM-447CF	9.567	11.46	10.91	8.403	12.19	6.378	0	6.927	6.378	5.404	8.89	1.191	10.82	8.794	11.21	8.534	10.51	10.51	12.4	10.68	4.991	10.56	6.66	11.45	3.65	0	9.788	11.25	10.47	9.489	1.835	4.737	6.213	8.509	7.535	11.87	11.99	11.27	5.156	10.86	11.05	11.06	10.21	8.875	10.18	10.94	9.677	12.44
GTEX-WL46-2026-SM-3LK7U	GTEX-WL46-2026-SM-3LK7U	9.567	11.16	12.2	8.669	11.72	5.804	7.372	8.686	6.391	3.585	9.222	0	11.31	6.327	11.11	8.44	10.89	10.69	11.82	10.54	5.408	10.79	6.823	11.46	2.22	0	9.252	10.73	10.02	9.4	1.782	3.253	6.55	8.773	8.321	11.9	12.2	10.98	0	10.7	10.75	11.09	10.81	8.251	11.23	10.72	9.844	11.07
GTEX-Y9LG-0926-SM-4VDS6	GTEX-Y9LG-0926-SM-4VDS6	9.562	11.56	11.92	7.214	11.35	3.688	3.816	4.699	7.506	3.034	9.642	0	8.583	7.691	10.87	9.635	10.74	10.27	11.7	9.001	5.737	10.72	4.56	12.02	3.024	0	10.27	11.48	10.37	11.55	2.191	6.514	7.106	9.407	7.543	12.62	12.34	11.51	4.324	10.71	10.33	11.93	11.75	8.424	12.54	10.85	10.25	11.41
GTEX-ZVZQ-2626-SM-59HLB	GTEX-ZVZQ-2626-SM-59HLB	9.562	11.03	10.23	7.372	10.97	5.839	5.135	7.49	7.39	3.924	9.163	1.589	9.204	8.286	11.05	9.325	10.77	10.67	12.15	9.996	5.135	11.11	6.028	11.66	2.812	0	9.735	10.78	10.54	9.37	0	4.864	6.576	9.409	8.368	11.95	11.97	11.34	1.589	11.11	10.45	11.56	11.34	8.934	12.12	10.85	10.09	10.12
GTEX-11ZUS-2126-SM-5N9E6	GTEX-11ZUS-2126-SM-5N9E6	9.56	11.48	12.44	8.559	11.71	4.804	4.311	9.052	9.871	6.103	9.767	0.9243	8.87	6.627	11.5	9.578	10.9	10.76	11.71	10.66	6.776	11.16	7.121	11.24	4.023	0	10.17	10.88	11.63	11.19	4.846	7.212	7.665	10.04	9.034	11.85	12.07	10.87	4.757	12.37	10.48	11.59	11	8.976	12.33	11.11	11.2	10.92
GTEX-11ZUS-1826-SM-5FQTR	GTEX-11ZUS-1826-SM-5FQTR	9.558	11.46	11.43	8.743	11.61	6.213	9.035	8.513	6.267	4.302	9.074	1.284	9.649	7.831	11.08	8.205	10.9	10.68	12.06	10.27	4.297	10.56	6.744	11.93	3.465	0	9.526	11.18	10.53	9.921	3.798	5.204	5.795	8.679	7.886	12.14	12.11	11.29	0	10.85	10.74	11.24	11.16	8.855	11.11	10.9	9.636	11.75
GTEX-ZXG5-1626-SM-59HJK	GTEX-ZXG5-1626-SM-59HJK	9.552	11.37	12.58	9.301	12.23	6.051	1.239	7.529	5.756	4.824	9.147	0	10.97	7.736	11.11	8.361	10.2	10.67	12.46	11.21	4.509	10.79	6.32	11.92	1.239	1.239	9.887	10.71	10.45	9.515	1.896	3.196	5.682	8.325	8.339	12.12	12.27	11.55	3.196	10.42	11.08	11.16	11.61	8.361	10.21	10.88	9.466	11.4
GTEX-ZE7O-1526-SM-5J1NH	GTEX-ZE7O-1526-SM-5J1NH	9.548	11.25	11.77	9.634	11.72	6.977	6.416	7.546	5.679	5.056	9.479	0	10.88	6.181	10.95	7.94	10.12	10.66	12.3	11.19	4.736	10.95	6.99	12.25	3.896	0	9.579	10.14	10.54	9.161	2.072	3.084	5.047	7.788	8.034	12.04	12.37	11.53	0	10.2	10.94	11.38	11.59	8.255	9.956	10.82	9.129	11.05
TCGA-CN-4735-01	TCGA-CN-4735-01	9.547	12	11.45	4.082	11.35	12.25	3.485	7.135	7.155	4.863	9.92	11.51	6.169	11.32	11.12	11.1	11.53	11.28	11.24	10.61	3.215	10.54	7.528	12.5	1.186	0	9.445	8.929	11	9.081	2.066	4.62	9.072	8.568	7.641	12.02	12.4	12.06	2.752	13.44	11.25	11.3	8.898	9.497	9.412	11.73	10.31	10.2
GTEX-14A6H-1026-SM-5SIAZ	GTEX-14A6H-1026-SM-5SIAZ	9.547	11.33	11.66	8.003	11.15	6.633	3.043	7.548	6.843	5.766	9.189	3.043	10.66	7.967	11.44	7.973	10.22	10.7	12.78	11.03	5.602	10.97	7.037	11.33	5.405	0	10.36	10.34	10.89	9.554	2.626	4.133	6.648	8.38	8.547	11.62	12.11	11.28	0	10.55	10.94	10.93	11.12	8.777	10.07	10.75	10.24	11.35
GTEX-117YW-0426-SM-5GZZZ	GTEX-117YW-0426-SM-5GZZZ	9.542	10.81	13.46	10.5	11.52	6.835	3.579	10.47	7.757	4.734	8.79	0	10.75	7.519	10.95	8.814	10.48	10.18	11.85	9.869	5.978	10.74	7.049	10.74	2.217	0	9.702	12.38	10.64	10.45	4.267	4.731	5.801	9.06	8.75	11.26	12.02	10.46	3.963	10.68	10.17	11.14	10.92	8.766	11.73	10.45	9.962	10.94
TCGA-13-0727-01	TCGA-13-0727-01	9.541	14.03	8.728	6.08	14.08	13.02	6.702	8.895	10.31	8.725	12.49	4.641	7.011	8.717	13.87	12.03	12.95	12.41	13.24	13.46	6.84	13.33	9.745	12.86	3.375	0	11.26	11.44	12.23	12.73	4.641	9.208	11.89	11.36	10.47	14.09	14.78	13.01	3.222	14.69	11.2	14.92	12.52	12.31	10.88	12.86	11.56	12.12
GTEX-OIZG-0426-SM-3LK5W	GTEX-OIZG-0426-SM-3LK5W	9.541	12.13	12.3	6.656	12.19	6.372	4.497	10.24	9.01	3.035	8.867	1.485	7.813	8.671	11.14	8.674	11.45	10.4	12.08	8.914	6.059	10.79	6.116	11.96	4.104	0	9.71	12.14	10.42	9.495	3.321	6.577	6.978	9.544	8.559	12.4	12.73	11.3	0	10.95	10.75	12.22	10.44	8.951	10.67	10.74	10.73	11.66
GTEX-ZVZQ-0826-SM-51MRF	GTEX-ZVZQ-0826-SM-51MRF	9.537	11.46	9.389	9.068	11.86	7.59	2.228	7.35	6.967	5.521	9.325	0	10.1	9.224	11.16	8.743	11.02	10.57	12.11	10.86	6.099	10.66	7.177	11.92	3.732	0	10.02	10.33	10.22	9.556	3.263	5.095	7.049	9.068	7.936	12.28	12.22	11.47	3.065	10.72	10.94	11.18	10.51	8.855	10.69	10.87	9.808	11.22
GTEX-RVPU-2326-SM-2TF6R	GTEX-RVPU-2326-SM-2TF6R	9.535	11.19	10.65	7.609	12.19	5.582	4.676	4.908	5.71	4.68	8.883	1.693	9.551	8.842	10.84	8.91	10.79	10.77	12.57	10.15	6.497	9.704	5.648	11.16	1.693	0	10.04	10.98	10.37	9.465	4.056	4.797	6.223	8.219	6.733	12.28	12.17	11.38	3.312	10.64	11.58	10.74	10.48	9.038	11.59	10.74	9.549	11.48
GTEX-13OW6-2426-SM-5K7WO	GTEX-13OW6-2426-SM-5K7WO	9.533	11.55	11.2	9.246	11.67	6.314	5.628	8.111	6.314	4.01	9.394	0	10.11	7.874	11.42	8.586	11.04	10.73	12.13	10.1	5.01	10.75	6.295	11.65	0	0	9.846	10.36	10.18	9.904	2.674	3.265	5.963	8.717	8.109	11.79	12.1	11.25	0	11.15	10.8	11.27	10.5	9.072	10.16	10.92	10.21	12.91
GTEX-Z93S-0826-SM-5HL7Y	GTEX-Z93S-0826-SM-5HL7Y	9.533	11.15	11.08	7.292	11.61	5.259	4.296	10.67	10.54	8.449	9.704	3.824	9.312	8.046	11.05	9.215	10.69	10.96	12.98	11.2	7.616	10.57	7.901	11.05	4.213	0	10.36	11.28	10.91	10.08	3.337	5.488	6.79	9.084	7.86	11.75	12.18	11.06	5.452	10.68	11.24	11.61	11.14	9.328	12.88	10.86	10.6	11.28
GTEX-WOFL-0726-SM-3MJG4	GTEX-WOFL-0726-SM-3MJG4	9.524	11.82	11.23	8.46	11.53	8.183	4.14	8.083	8.851	6.875	8.864	0	9.313	8.144	11.26	8.814	10.7	10.68	12.95	11.1	6.159	11.1	7.683	11.49	4.292	0	10.35	11.04	11.25	10.92	4.018	4.924	7.531	8.926	8.335	11.66	12.27	11.44	1.564	11.56	10.71	10.82	10.51	8.937	11.77	10.64	10.89	10.91
TCGA-HT-7604-01	TCGA-HT-7604-01	9.523	12.28	11.58	3.222	12.05	10.73	6.829	5.029	7.735	7.406	9.856	5.943	6.401	8.667	11.71	9.348	11.46	11.28	11.97	9.934	5.718	10.31	6.388	12.5	0.6372	0	9.707	11.66	9.99	9.951	2.829	2.115	9.302	8.254	7.472	12.21	12.05	11.57	2.712	12.01	11.11	11.62	5.849	9.881	10.42	11.5	10.21	9.783
GTEX-UPIC-0526-SM-4WWCQ	GTEX-UPIC-0526-SM-4WWCQ	9.521	11.45	10.85	4.486	11.61	7.119	3.395	8.384	9.192	3.396	8.831	1.13	7.306	9.148	11.07	8.897	11.25	10.54	11.77	8.379	4.885	10.62	5.8	12.17	3.689	0	9.432	11.83	10.27	9.163	3.024	6.376	6.054	8.761	7.356	12.4	12.13	11.2	1.13	10.83	11.13	11.75	10.7	8.353	10.42	10.65	10.66	11.66
GTEX-13OW6-2226-SM-5N9FL	GTEX-13OW6-2226-SM-5N9FL	9.521	11.04	10.56	7.428	11.1	2.965	5.006	7.353	6.729	5.264	9.171	3.286	8.849	6.353	11.46	8.586	10.47	10.44	12.51	10.72	6.715	11.23	7.058	11.92	4.769	0	10.38	10.84	11.39	10.33	3.398	3.286	6.604	9.225	8.56	12.18	12.31	11.13	0.9802	11.18	11.03	11.54	11.3	8.891	11.83	11.03	10.9	10.7
GTEX-ZYT6-1726-SM-5E44P	GTEX-ZYT6-1726-SM-5E44P	9.52	10.92	13.59	10.22	11.93	4.973	7.222	8.374	6.118	2.275	8.996	0	11.43	7.791	11.07	9.372	10.71	10.26	11.72	9.917	4.973	11.02	7.549	10.61	2.264	0	9.573	12.78	10.51	10.15	0	5.286	5.95	8.974	8.445	11.69	12.19	10.43	7.715	10.56	9.978	11.05	11.11	8.93	11.73	10.72	10.17	11.03
GTEX-N7MT-0126-SM-2D7VT	GTEX-N7MT-0126-SM-2D7VT	9.519	11.45	8.008	9.093	12	9.065	4.189	5.989	5.834	5.948	8.405	0	9.16	10.24	11.55	9.149	10.64	11.45	12.64	10.2	5.059	10.26	7.247	11.16	4.35	0	9.528	9.229	10.88	9.391	4.189	3.558	7.184	8.563	7.845	11.64	12.02	10.92	2.409	11.07	11.29	10.59	9.813	8.351	10.16	11.34	10.14	11.02
TCGA-D3-A51G-06	TCGA-D3-A51G-06	9.516	13.3	12.05	4.278	11.47	12.99	3.751	5.668	7.323	3.619	10.69	0.6723	4.967	8.209	12.53	10.22	12.77	11.81	12.49	12.84	1.129	9.92	7.499	13.21	1.129	0	10.24	9.709	10.52	10.19	4.321	4.663	10.28	9.541	8.109	12.16	12.71	12.85	1.129	13.18	11.67	11.55	9.799	10.41	10.95	11.89	11.62	11.79
GTEX-13OW6-0326-SM-5L3H9	GTEX-13OW6-0326-SM-5L3H9	9.513	11.12	10.71	7.223	11.42	5.166	2.855	9.389	8.031	3.464	8.536	1.168	8.895	6.672	11.09	8.105	10.9	10.54	12.32	9.301	6.38	11.08	6.423	12.18	2.855	0	9.98	12.05	10.45	10.28	3.456	4.697	7.084	8.447	7.814	12.32	12.36	11.5	0	10.77	11.04	11.68	10.96	9.028	12.1	11.04	10.03	10.55
GTEX-U412-0526-SM-3DB9I	GTEX-U412-0526-SM-3DB9I	9.512	11.38	7.237	9.273	12.3	7.554	3.235	6.574	4.406	4.29	8.978	0	9.356	7.769	10.86	7.937	10.56	10.7	12.28	9.725	3.473	10.53	5.945	11.97	0	0	9.716	10.71	9.478	8.944	0	4.888	6.787	8.264	6.962	12.22	12.15	11.44	3.235	10.39	11.33	11.37	10.1	8.973	11.31	10.8	9.016	11.56
GTEX-13G51-0826-SM-5K7VB	GTEX-13G51-0826-SM-5K7VB	9.508	11.88	9.337	7.731	11.15	6.19	4.203	8.175	7.491	5.169	9.276	0	9.721	8.56	11.44	9.073	11.09	10.92	12.29	10.56	8.035	10.58	7.133	11.65	3.901	0	10.15	10.46	10.92	11.45	5.735	5.21	7.59	9.324	8.086	11.91	12.19	11.09	5.766	11.14	11.16	11	10.18	9.048	11.04	11.15	10.45	11.54
TCGA-TM-A7CF-01	TCGA-TM-A7CF-01	9.507	11.87	11.54	4.143	12.24	7.638	6.71	5.214	7.59	7.6	9.28	8.463	6.794	8.641	11.83	9.363	11	11.99	11.2	10.48	6.04	10.39	6.631	12.13	1.918	0	9.597	12.14	10.34	10.15	3.484	1.512	7.772	9.397	8.15	12.73	11.76	11.04	3.222	11.51	11.04	12.26	10.55	9.716	12.03	11.77	10.84	9.9
GTEX-S341-0826-SM-4AD73	GTEX-S341-0826-SM-4AD73	9.505	11.42	12.01	7.412	11.47	4.165	2.295	5.989	6.567	6.647	8.529	1.85	9.54	9.93	11.35	10.57	11	10.66	12.3	9.822	6.886	10.06	6.644	11.83	3.938	0	9.847	10.45	10.76	10.57	3.339	5.416	6.464	9.046	8.034	11.92	11.79	11.16	7.569	12.1	11	11.3	10.35	8.823	12.01	11.06	10.2	10.78
GTEX-ZV68-0226-SM-59HJF	GTEX-ZV68-0226-SM-59HJF	9.505	11.21	10.75	8.311	12.09	6.73	0	6.431	6.244	5.135	8.985	1.117	10.23	8.969	11.22	8.285	10.67	10.84	12.58	10.67	5.024	10.48	7.03	11.85	3.198	0	9.775	11.1	10.62	9.85	4.212	4.383	6.866	8.925	8.213	12.06	12.21	11.51	1.738	10.73	11.11	11.15	10.57	9.158	11.58	11.2	9.394	11.92
GTEX-ZYT6-2126-SM-5GZZ4	GTEX-ZYT6-2126-SM-5GZZ4	9.504	11.4	12.46	9.211	11.65	6.212	6.622	7.247	5.338	4.54	9.312	0	10.48	7.442	11.22	8.821	10.8	10.69	12.16	10.72	5.495	10.79	7.144	11.4	2.993	0	9.844	11.1	10.57	10.34	1.964	3.656	6.941	8.897	8.236	11.88	12.06	11.19	1.732	11.01	10.71	11.2	10.67	8.904	10.4	11	9.924	12.3
GTEX-13OVJ-0326-SM-5L3GL	GTEX-13OVJ-0326-SM-5L3GL	9.497	11.84	8.47	8.206	12.75	7.859	2.673	5.369	7.663	3.985	8.146	1.229	7.954	9.07	11.18	8.464	10.71	10.9	12.56	11.09	5.168	10.31	6.421	11.91	4.098	0	10.01	11.24	10.24	10.03	4.573	4.098	7.746	8.245	6.651	12.32	12.32	11.93	3.555	10.95	11.41	11.02	10.77	9.243	11.27	10.67	9.227	10.67
GTEX-13U4I-0226-SM-5SIB1	GTEX-13U4I-0226-SM-5SIB1	9.497	11.37	11	8.235	11.8	6.188	4.351	7.863	6.378	4.897	9.141	1.099	10.06	8.419	11.17	8.33	10.96	10.67	12.39	10.34	6.378	10.56	7.01	11.49	2.973	0	10.08	11.68	10.75	9.811	3.495	4.504	6.598	9.109	8.021	12.26	12.17	11.31	2.146	10.99	10.98	11.2	10.6	9.235	11.35	10.95	9.683	11.89
GTEX-Y3I4-0326-SM-4TT28	GTEX-Y3I4-0326-SM-4TT28	9.496	12.29	13.1	5.238	12.78	7.257	3.991	9.623	7.785	3.461	8.708	0.995	7.933	9.345	11.26	8.721	11.21	10.96	12	8.987	5.312	11.18	6.14	12.25	3.576	0	9.387	11.64	10.2	9.765	3.991	6.238	5.873	8.684	7.738	12.48	12.65	11.89	2.577	11.07	10.88	11.92	10.47	8.612	10.45	10.88	10.52	11.27
GTEX-XUJ4-0326-SM-4BOP9	GTEX-XUJ4-0326-SM-4BOP9	9.494	12.04	11.24	2.007	12.8	6.631	2.815	10.07	8.637	4.261	8.199	0	5.141	7.904	11.32	9.276	10.77	10.72	12.41	7.931	5.384	10.86	5.579	12.28	3.709	0	9.423	12.08	10.06	9.491	1.327	6.009	5.276	7.82	7.437	12.58	12.74	11.59	1.327	11.08	10.9	12.16	10.76	8.711	11.48	10.64	10.87	11.22
GTEX-147JS-0726-SM-5S2UL	GTEX-147JS-0726-SM-5S2UL	9.494	11.26	10.58	5.899	12.08	5.899	6.919	9.841	7.68	3.705	8.648	0	7.464	7.632	11.3	8.142	11.19	10.67	12.12	8.681	6.34	10.51	6.137	12.38	4.197	0	9.7	12.2	10.92	10.01	3.593	5.21	5.728	8.619	7.552	12.79	12.94	11.42	0	10.69	11.2	11.97	11.03	9.166	11.99	11.33	10.32	10.31
GTEX-11GSP-1126-SM-5A5LM	GTEX-11GSP-1126-SM-5A5LM	9.492	12.01	12.03	5.172	12.5	5.674	2.94	11.51	7.7	3.229	8.619	0	6.07	7.318	11.35	7.272	10.92	10.21	12.06	8.994	6.818	10.8	4.504	12.13	4.144	1.416	9.337	11.73	10.36	9.395	3.224	4.956	5.576	8.305	7.665	12.86	12.98	11.57	0	10.65	11.05	12.06	10.72	9.017	10.85	10.41	10.73	11.48
TCGA-DX-A6Z2-01	TCGA-DX-A6Z2-01	9.491	11.97	8.785	2.762	11.61	11.5	3.496	4.704	3.858	3.016	9.744	0	7.792	9.79	11.5	9.003	11.66	11.04	11.92	9.646	2.762	10.47	6.084	12.69	2.619	0	9.56	11.73	9.873	10.48	4.423	5.658	11.04	10.31	7.665	12.33	12.64	11.62	1.55	11.12	11.07	11.68	10.1	9.641	12.3	11.03	10.64	10.91
GTEX-YECK-1226-SM-4W21G	GTEX-YECK-1226-SM-4W21G	9.489	11.16	13.44	9.961	11.57	6.039	4.61	10.33	8.792	3.212	9.294	1.249	9.835	7.012	11.15	9.265	10.73	10.37	11.94	9.902	4.835	10.91	6.779	11.18	3.885	0	10	13.52	11.02	10.92	3.885	5.45	6.21	8.887	8.42	11.55	12.38	10.77	4.526	11.05	10.37	11.45	11.17	9.09	12.79	10.18	10.93	11.43
GTEX-145MN-1926-SM-5SIAI	GTEX-145MN-1926-SM-5SIAI	9.488	11.62	12.53	8.472	12.09	6.494	2.574	7.425	6.111	5.163	9.045	1.162	10.04	7.884	11.19	8.536	10.82	10.97	12.29	9.49	3.87	10.77	6.86	11.42	2.574	0	10.21	11.38	10.18	10.28	3.076	5.51	6.781	9.102	7.967	12.07	12.07	11.26	6.392	11.14	10.77	11.28	10.74	8.643	11.23	10.83	9.998	12.29
GTEX-WFON-2226-SM-3TW8W	GTEX-WFON-2226-SM-3TW8W	9.487	11.89	9.96	7.572	12.26	6.613	0	6.845	5.37	4.315	9.058	0	9.624	9.828	11.43	8.491	11.3	11.21	12.59	9.816	4.756	10.47	6.799	11.55	3.556	0	9.907	11.62	10.35	10.21	4.022	5.753	7.279	9.009	8.202	12.19	12.37	11.61	5.574	11.79	11.19	11.37	10.55	8.944	11.26	11.31	9.975	12.58
GTEX-ZP4G-0726-SM-4WWF2	GTEX-ZP4G-0726-SM-4WWF2	9.484	12.06	11.92	7.767	11.25	4.725	1.529	6.238	5.723	4.093	8.706	1.529	9.335	8.434	11.83	10.25	11.72	11.16	12.37	10.02	5.343	10.46	6.455	12.79	3.507	0	10.01	10.22	10.79	9.69	4.644	6.201	5.698	9.442	8.106	12.42	12.18	11.73	3.094	11.54	11.35	11.96	10.47	9.448	11.9	11.7	10.61	10.75
GTEX-12WSD-2026-SM-5HL7D	GTEX-12WSD-2026-SM-5HL7D	9.483	11.16	10.88	8.03	11.23	4.911	4.849	4.645	6.378	3.637	8.992	0	8.304	6.504	11.32	8.738	10.82	10.61	12.49	10.03	6.24	10.83	6.71	11.8	3.474	0	10.17	11.17	11.11	10.58	4.225	3.898	7.022	9.34	8.28	12.29	12.09	10.87	0	10.7	10.9	11.91	11.2	9.379	12.91	11.28	10.68	11.38
GTEX-ZUA1-2126-SM-57YRB	GTEX-ZUA1-2126-SM-57YRB	9.482	11.43	11.54	8.91	11.64	6.665	4.339	8.21	6.324	4.561	9.37	1.049	10.36	8.572	11.26	8.969	11.03	11.03	12.37	10.31	5.342	10.67	6.38	11.47	3.789	0	9.822	10.65	10.46	9.791	2.666	4.09	6.739	8.932	8.123	11.91	12.14	11.19	2.399	11	10.89	11.24	10.72	8.966	10.59	10.95	10.23	11.48
GTEX-13D11-1126-SM-5KLYS	GTEX-13D11-1126-SM-5KLYS	9.481	11.8	10.52	5.75	11.32	5.869	5.063	7.868	7.213	2.906	9.259	0	8.712	8.782	11.64	9.856	10.97	10.93	12.62	9.554	5.352	10.11	6.431	11.37	1.918	0	9.793	10.91	11.17	12.38	4.927	6.521	7.591	9.312	8.157	12.33	12.34	11.32	8.35	12.37	10.75	11.66	10.33	9.208	10.14	11.32	10.73	10.98
TARGET-30-PALCBW-01	TARGET-30-PALCBW-01	9.477	11.95	9.439	6.322	12.14	7.822	2.43	10.3	8.195	3.783	9.356	8.431	8.053	9.361	11.68	9.046	11.38	11.66	11.68	9.996	2.43	10.77	5.964	12.25	0.982	0	8.928	10.38	10.03	10.07	2.615	4.872	6.877	9.66	7.345	12.18	12.2	11.27	0.982	11.61	11.07	12.3	11.94	10.15	11.51	11.2	10.99	10.81
GTEX-ZUA1-1526-SM-59HLS	GTEX-ZUA1-1526-SM-59HLS	9.472	11.2	11.57	9.809	11.95	7.555	2.558	8.037	6.572	5.153	9.121	2.223	11.2	7.866	11.05	8.102	10.88	10.92	12.41	11.03	5.869	10.67	7.925	11.77	3.725	0	9.962	11.01	10.22	9.607	3.585	4.802	6.192	8.809	8.02	11.96	12.2	11.44	4.524	10.24	11.13	11.17	10.74	8.951	10.94	11.07	9.432	12.25
GTEX-WZTO-1526-SM-4PQYQ	GTEX-WZTO-1526-SM-4PQYQ	9.469	11	9.032	8.307	10.99	6.606	6.211	7.563	7.677	4.306	9.023	0	8.789	6.695	11.34	8.635	10.77	10.51	12.35	10.44	6.934	11.07	7.783	11.57	3.906	0	9.935	10.26	11.3	10.28	2.852	3.906	7.36	9.453	8.335	11.65	11.84	10.75	0	10.92	10.76	11.27	10.9	8.511	12.95	10.77	10.39	10.81
GTEX-S33H-0326-SM-4AD6N	GTEX-S33H-0326-SM-4AD6N	9.467	12.24	11.72	8.528	11.77	7.089	2.038	8.033	6.693	5.329	9.647	3.747	10.82	8.783	11.84	8.995	11.23	11.45	12.54	11.13	3.905	11.5	8.075	11.93	2.038	1.352	10.14	11.12	10.52	10.14	3.569	5.315	8.171	9.819	8.627	12.13	12.37	11.94	5.198	11.47	11.3	11.77	10.89	9.425	10.37	11.09	10.06	12.81
GTEX-13FHP-0226-SM-5K7WD	GTEX-13FHP-0226-SM-5K7WD	9.467	11.62	10.31	8.1	11.66	6.22	1.449	9.063	6.332	3.897	9.081	0	9.832	9.521	11.1	7.946	10.94	10.61	11.86	9.678	5.523	10.85	6.891	11.9	3.271	0	9.672	11.43	10.04	10.11	2.986	4.705	6.982	9.573	8.198	11.88	12.19	11.68	3.973	10.89	11.05	11.41	10.37	9.245	10.75	10.4	9.529	12.11
GTEX-QVJO-1826-SM-447C9	GTEX-QVJO-1826-SM-447C9	9.467	11.25	12.44	8.114	12.3	7.169	2.568	8.229	6.73	4.859	9.05	0	10.54	8.035	11.2	8.448	10.61	10.63	12.52	10.51	5.081	10.29	7.34	11.65	2.921	2.1	10.06	11.03	10.62	10.03	3.204	5.15	6.349	8.633	8.037	11.85	12.22	10.99	3.441	10.95	10.75	11.11	10.96	8.791	10.66	10.83	10.2	11.87
GTEX-12126-0726-SM-5FQTX	GTEX-12126-0726-SM-5FQTX	9.465	11.71	11.5	2.438	12.01	8.126	8.215	12.28	8.601	2.785	8.781	0	4.036	6.458	11.39	8.298	11.43	10.14	11.42	8.81	3.298	10.9	4.333	12.72	2.438	0	9.459	12.61	10.12	9.491	3.064	5.349	6.04	8.954	7.784	13.03	12.72	11.82	0	11.14	10.64	12.67	10.78	9.241	12.56	11.45	9.503	10.68
GTEX-144GL-2026-SM-5LU3O	GTEX-144GL-2026-SM-5LU3O	9.465	11.23	10.78	8.648	11.35	7.703	3.858	9.787	7.113	5.299	8.915	2.227	10.04	8.469	10.95	8.114	10.81	10.42	12.37	10.75	5.681	10.61	6.877	11.62	3.858	0	9.846	11.24	10.57	9.83	1.155	4.083	6.357	8.814	7.886	11.87	12.04	11.25	3.064	10.1	11.19	10.89	10.47	8.96	11.12	10.87	9.621	12.16
GTEX-13NYB-0226-SM-5N9G4	GTEX-13NYB-0226-SM-5N9G4	9.462	10.83	13.67	10.5	12.53	5.386	4.728	10.19	6.455	4.437	9.186	0	12.24	7.267	11	9.562	10.71	10.13	11.89	10.08	6.277	10.65	8.001	10.85	3.486	0	9.513	10.75	10.39	9.319	0	4.728	6.455	8.983	8.658	11.45	12.03	10.31	2.609	9.728	9.86	10.95	10.36	8.712	10.49	10.52	9.248	9.771
GTEX-11OF3-2326-SM-5GU73	GTEX-11OF3-2326-SM-5GU73	9.449	10.94	9.487	7.112	10.77	4.578	7.004	7.067	6.29	2.758	9.26	0	8.583	6.093	11.3	9.342	10.85	10.46	12.28	10.37	6.181	11.05	7.267	10.93	2.404	0	10.05	11.22	11.69	10.39	3.261	4.662	6.759	9.502	8.379	11.91	12.28	10.56	1.281	10.86	10.3	11.43	11.11	8.864	11.73	10.96	10.64	10.56
TCGA-09-2053-01	TCGA-09-2053-01	9.447	13.52	9.98	7.694	13.08	13.4	5.72	9.866	8.906	9.084	11.04	5.576	8.784	8.96	12.94	11.88	11.77	11.44	12.26	12.74	5.171	11.92	9.73	12.31	6.496	0	10.35	9.978	11.29	12.12	4.393	8.083	11.22	10.77	9.106	13.18	14.02	12.84	3.347	14.1	11.12	13.73	10.63	11.85	10.72	11.58	10.98	11.26
GTEX-131XF-0626-SM-5GIDS	GTEX-131XF-0626-SM-5GIDS	9.441	11.79	10.76	4.198	12.73	8.242	5.693	9.628	7.824	3.981	9.109	0	5.997	9.127	11.37	9.141	11.23	10.68	12.21	8.443	5.158	10.98	5.73	12.12	3.172	1.876	9.405	12.01	10.03	9.244	3.62	6.082	5.766	8.664	7.155	12.83	12.64	11.62	1.224	10.47	10.74	12.31	10.81	8.37	11.17	10.92	10.5	11.51
GTEX-11NUK-2026-SM-5PNVZ	GTEX-11NUK-2026-SM-5PNVZ	9.441	11.15	12.18	9.144	11.53	6.011	6.011	8.088	6.647	4.936	9.186	0	10.36	7.551	11.2	8.999	10.71	10.7	12.41	10.47	5.346	10.67	6.907	11.39	3.16	1.216	9.863	10.5	10.67	9.734	3.16	4.287	6.28	8.942	8.498	11.76	12.04	10.93	0	10.93	10.78	11.07	11	8.816	10.83	10.94	10.02	11.15
GTEX-PWCY-1426-SM-48TCT	GTEX-PWCY-1426-SM-48TCT	9.436	11.57	11.8	5.708	11.47	5.972	1.86	7.819	8.148	7.046	9.064	1.211	8.278	6.032	11.5	10.09	10.83	10.54	12.74	9.87	7.437	10.23	6.915	11.06	2.306	0	10.05	9.691	11.12	9.551	3.152	5.338	6.221	8.558	8.02	12.08	11.95	10.89	6.883	11.92	10.85	11.25	10.78	9.125	11.52	11.01	10.6	10.84
TARGET-30-PATEKG-01	TARGET-30-PATEKG-01	9.434	12.11	10.84	6.805	12.11	7.447	4.367	11.05	8.885	5.842	10.09	9.157	9.302	9.701	11.36	8.891	10.5	10.99	11.45	10.36	6.604	11	7.421	11.96	3.207	0	9.923	10.64	10.67	10.5	3.207	5.523	7.367	9.11	8.344	12.37	12.23	11.7	1.821	11.32	10.55	12.66	12.35	10.5	11.69	10.9	11.61	11.48
GTEX-12WSD-0326-SM-59HKP	GTEX-12WSD-0326-SM-59HKP	9.434	11.44	11.91	7.636	12.01	7.717	5.866	11.46	10.87	8.806	10.22	3.513	9.35	9.326	11.1	8.707	10.99	11.2	12.54	11.2	7.048	10.65	7.025	11.7	3.862	0	10.24	11.13	10.5	9.523	3.052	5.228	7.408	9.065	8.07	12.11	12.41	11.52	7.114	10.93	11.23	12.08	11.13	9.826	12.54	10.83	10.28	10.66
GTEX-SN8G-0226-SM-4DM6B	GTEX-SN8G-0226-SM-4DM6B	9.431	11.47	12.25	8.11	12.65	6.139	0	6.407	6.112	4.968	8.881	1.208	9.281	8.861	10.81	8.693	10.64	10.31	12.49	10.16	5.739	10.27	7.128	11.35	3.946	0	10.3	10.87	10.26	9.632	3.751	5.02	6.192	8.428	7.423	12.41	12.29	11.49	4.62	10.61	11.6	11.18	10.54	8.642	11.41	10.4	9.335	11.12
GTEX-YFC4-0226-SM-57WD2	GTEX-YFC4-0226-SM-57WD2	9.43	11.69	9.367	9.154	11.88	6.516	0	7.373	5.988	4.279	9.096	2.081	10.19	9.758	11.14	8.282	10.91	10.69	12.44	10.05	4.962	10.61	6.834	11.94	2.675	0	9.951	10.78	10.13	9.46	2.675	3.684	6.706	9.032	7.84	12.05	12.32	11.71	3.094	10.63	11.11	11.38	10.19	9.064	10.75	11.04	9.597	12.86
TCGA-AO-A128-01	TCGA-AO-A128-01	9.429	13.23	7.455	3.721	12.11	11.66	3.667	4.095	4.323	4.291	9.408	1.781	5.745	12.19	12.12	10.64	11.97	11.66	11.68	10.88	3.137	11.08	7.447	12.67	3.055	0	10.02	7.347	10.97	8.932	3.873	7.483	10.01	9.457	8.23	12.57	12.66	12.39	0.9818	12.37	11.58	11.23	10.35	9.546	10.37	12.04	6.487	10.42
TCGA-22-5480-01	TCGA-22-5480-01	9.429	12.26	10.7	4.927	11.68	12.09	3.631	6.449	5.556	3.884	9.779	0.9629	6.468	11.63	12.12	10.53	11.69	11.46	11.74	10.36	2.112	10.58	8.067	12.44	2.398	0	9.928	8.629	11.53	9.054	2.304	5.37	9.704	9.328	7.917	12.15	12.62	12.81	1.535	13.7	11.19	11.44	8.516	9.766	9.384	12.01	10.47	10.38
GTEX-S341-1326-SM-4AD72	GTEX-S341-1326-SM-4AD72	9.427	12.02	11.24	5.186	11.82	4.621	1.307	6.744	7.499	9.383	8.793	1.307	8.277	7.2	11.45	9.21	10.9	11	12.37	10.29	6.136	10.28	6.964	11.19	2.44	0	10.05	9.757	10.75	9.618	2.786	5.243	6.46	9.039	7.932	12.02	11.84	10.95	5.718	11.98	11.22	11.01	9.663	9.344	9.915	11.08	10.49	10.23
GTEX-TMMY-1926-SM-4DXUU	GTEX-TMMY-1926-SM-4DXUU	9.427	11.68	12.93	6.517	11.64	7.95	1.829	6.651	6.651	4.868	8.755	0	9.019	7.698	11.49	9.102	10.37	10.29	12.21	9.783	5.701	10.22	6.253	11.18	2.61	1.186	9.908	10.65	10.76	9.857	3.782	5.386	6.807	8.87	8.343	12.32	12.12	11.39	5.629	12.48	11.18	11.29	10.51	8.894	10.07	11.17	9.943	11.04
GTEX-YJ8O-2426-SM-5HL7S	GTEX-YJ8O-2426-SM-5HL7S	9.427	11.64	10.57	9.056	11.96	7.542	2.803	7.951	5.898	4.576	8.765	2.198	10.65	9.624	11.11	8.065	11.08	10.64	12.36	10.54	5.61	10.81	7.733	11.47	4.149	0	10.15	11.24	10.42	10.04	2.803	5.205	7.355	9.369	8.211	11.95	12.14	11.49	2.532	10.64	10.89	11.23	10.59	8.876	10.6	10.75	9.591	13.08
GTEX-11I78-2126-SM-5A5K8	GTEX-11I78-2126-SM-5A5K8	9.424	11.99	10.81	5.956	11.15	4.979	2.788	6.848	7.593	4.235	9.019	0.989	8.89	6.188	11.75	10.55	11.37	10.68	12.3	10.19	6.679	9.825	6.533	12.01	2.567	0	10.14	9.936	10.77	9.689	3.389	6.087	7	8.891	8.132	12.12	11.99	11.23	4.933	12.09	11.06	11.56	9.911	9.809	11.2	11.74	10.35	10.76
GTEX-13FHP-0326-SM-5K7U2	GTEX-13FHP-0326-SM-5K7U2	9.424	11.7	9.494	6.886	11.85	8.606	4.697	10.78	10.02	8.753	9.868	3.595	8.657	9.025	11.34	8.575	10.9	11.15	12.56	10.74	6.587	10.71	7.64	11.55	4.283	0.9437	9.935	11.54	10.79	10.04	3.892	5.347	7.768	9.247	8.454	11.73	12.28	11.32	6.41	11.15	11.18	11.88	10.82	9.633	11.88	10.8	10.51	10.5
GTEX-XUJ4-2726-SM-4BOQ1	GTEX-XUJ4-2726-SM-4BOQ1	9.423	11.86	11.53	6.736	12.53	6.261	1.581	6.47	10.4	9.07	10.07	3.454	8.437	8.374	11.74	9.142	11.05	11.33	12.7	10.84	6.708	10.86	7.977	11.72	2.802	0	10.45	11.88	10.43	10.66	2.802	4.949	7.462	9.282	8.275	11.9	12.18	11.58	5.972	12.18	11.55	12.36	11.21	10.11	11.75	11.36	10.89	11.24
GTEX-PVOW-0426-SM-5MR5R	GTEX-PVOW-0426-SM-5MR5R	9.421	11.05	11.89	9.644	11.42	4.95	3.658	8.464	6.894	2.581	9.084	2.581	10.75	7.693	11.3	9.262	10.8	10.09	11.41	9.356	5.165	11.13	7.521	10.93	0	0	9.808	13.6	10.72	11.21	2.934	4.6	6.449	9.535	8.484	11.86	12.47	10.56	8.45	11.28	10.25	11.5	11.14	8.92	12.56	10.8	10.8	11.9
GTEX-XBEW-0726-SM-4QARX	GTEX-XBEW-0726-SM-4QARX	9.419	11.42	10.96	8.026	12.47	6.109	3.868	6.349	4.818	3.165	8.995	0	10.22	8.543	11.22	8.599	10.57	10.64	12.25	10.22	3.486	10.36	6.156	11.37	2.964	0	9.687	11.47	10.16	10.39	3.332	4.17	6.605	8.895	7.511	11.95	11.89	11.58	4.42	11.41	10.96	11.21	10.61	8.507	10.07	10.87	9.491	12.52
GTEX-T2IS-1926-SM-4DM74	GTEX-T2IS-1926-SM-4DM74	9.418	11.87	9.837	7.99	11.14	9.844	2.316	6.973	6.532	4.924	9.05	2.316	9.267	7.46	11.67	9.85	10.6	10.43	11.83	9.621	5.037	10.71	8.078	10.91	3.962	0	9.842	9.601	11.02	10.18	2.657	5.094	8.63	9.875	8.64	11.67	12.17	11.07	1.869	11.74	10.72	11.02	10.43	9.178	11.1	10.89	10.11	10.52
GTEX-13U4I-1926-SM-5LU39	GTEX-13U4I-1926-SM-5LU39	9.417	11.61	9.809	6.657	10.39	4.302	3.05	7.166	7.388	5.024	9.226	1.029	9.447	6.286	11.5	9.683	10.96	10.61	12.54	10.35	7.023	10.57	6.877	11.51	2.043	0	9.99	9.876	11.19	9.529	2.633	4.447	6.011	8.9	8.42	12.11	12	11.02	3.861	11.9	10.93	10.92	10.18	9.698	10.76	11.17	10.37	10.81
GTEX-13OW7-1926-SM-5LUB4	GTEX-13OW7-1926-SM-5LUB4	9.417	11.16	11.11	8.474	11.13	3.219	5.887	6.441	5.985	4.257	8.697	1.915	9.491	5.782	11.03	8.649	10.86	10.73	11.93	10.33	6.713	10.85	6.53	11.22	3.219	0	9.609	10.48	10.89	10.02	3.219	4.248	6.908	9.263	7.843	11.78	12.13	10.73	2.709	10.63	10.53	11.08	10.92	8.839	11.79	10.11	10.34	10.58
GTEX-13U4I-2026-SM-5LU3L	GTEX-13U4I-2026-SM-5LU3L	9.413	11.94	11.61	7.026	10.98	7.496	3.249	7.169	6.857	5.48	9.21	1.434	9.425	7.943	11.81	9.293	10.74	10.55	12.34	10.2	6.399	10.74	7.195	11.38	4.729	0	10.12	10.23	11.11	9.589	1.829	4.729	6.18	9.14	8.524	12.41	12.31	11.28	2.61	11.65	11.22	11.12	10.48	9.748	10.22	11.26	10.51	11.29
GTEX-14A5I-1226-SM-5NQBW	GTEX-14A5I-1226-SM-5NQBW	9.412	10.87	13.87	9.598	12.67	4.505	5.473	7.187	6.571	3.042	9.124	0	11.2	7.816	10.55	9.651	10.03	10.24	11.61	9.396	5.691	10.98	7.113	10.56	3.042	0	9.752	13.08	9.845	10.55	3.042	4.505	4.904	8.88	8.329	11.23	12.3	10.27	6.571	11.01	9.955	11.09	11.17	8.414	11.36	9.739	9.427	10.56
TARGET-30-PANGXK-01	TARGET-30-PANGXK-01	9.41	11.74	11.08	7.346	11.52	6.643	3.533	10.29	8.808	5.742	9.576	6.929	9.282	10.25	10.79	9.666	10.23	10.63	11.84	10.19	5.461	10.39	6.553	11.98	3.219	0	8.81	9.678	10.08	9.651	0	5.58	6.354	8.651	7.411	12.11	11.72	10.96	0.8118	10.66	10.53	12.06	11.92	9.672	12.43	10.21	10.68	10.51
TCGA-CV-5443-01	TCGA-CV-5443-01	9.407	13.41	11.32	4.524	13.26	13.69	5.986	6.477	3.346	2.226	10.79	2.223	6.087	10.59	13.37	11.67	12.68	12	11.97	10.99	4.13	8.971	5.633	13.32	1.908	0	11.4	10.99	12.93	10.77	4.204	8.114	12	11.46	8.499	13.98	14.63	13.44	1.503	15.34	12.41	12.65	11.19	10.91	10.2	12.39	10.57	11
GTEX-ZV6S-1526-SM-5NQ7O	GTEX-ZV6S-1526-SM-5NQ7O	9.407	11.61	12.2	9.187	12.04	5.674	5.25	7.688	5.131	3.594	9.245	1.001	9.623	6.25	11.32	9.174	10.78	10.83	11.71	9.648	4.394	10.64	5.556	12.07	1.586	0	9.669	10.96	9.31	9.276	3.809	5.394	5.461	8.76	7.709	12.18	12.22	11.36	4.587	11.85	11.15	11.57	10.12	9.551	10.8	10.97	9.585	10.76
TCGA-HT-7479-01	TCGA-HT-7479-01	9.406	12.27	11.76	5.222	12.04	7.306	7.882	5.603	7.576	7.253	9.702	4.986	7.358	10.13	11.36	9.092	11.03	12	11.23	10.25	4.307	10.58	5.744	12.75	1.171	0	9.334	12.58	10.14	9.132	2.047	3.09	7.707	9.358	7.447	12.36	11.92	11.8	2.047	11.7	11.43	12.01	9.341	10.08	13.85	11.35	9.727	10.31
GTEX-13VXT-1026-SM-5LU37	GTEX-13VXT-1026-SM-5LU37	9.406	11.28	12.76	9.317	11.88	7.051	4.62	8.496	6.035	3.877	8.61	1.8	10.22	8.839	11.13	9.312	10.87	10.51	11.74	10.24	2.85	10.63	7.47	11.67	2.85	0	9.702	12.03	10.3	10.61	1.164	4.545	6.684	8.827	7.904	11.9	11.88	11.41	5.002	10.94	10.72	11.3	10.96	8.896	12.17	10.85	9.641	11.71
TCGA-QR-A6GZ-01	TCGA-QR-A6GZ-01	9.405	13.15	12.88	13.84	12.75	7.514	6.138	10.65	8.02	3.059	10.02	9.101	10.58	8.451	11.97	8.638	11.1	10.91	10.92	11.45	3.785	10.9	5.653	11.88	1.499	0	9.445	11.46	10.47	11.21	2.477	5.299	7.271	9.597	7.741	12.74	12.67	11.49	2.218	12.07	10.04	13.14	11.58	10.59	12.05	10.53	10.05	9.965
GTEX-11ZTS-1126-SM-5LU9X	GTEX-11ZTS-1126-SM-5LU9X	9.405	11.56	12.45	10.05	11.18	6.45	4.548	7.604	8.521	6.817	8.643	1.378	9.335	7.164	11.19	8.914	9.93	10.32	12.81	11.07	6.092	11.01	8.417	11.27	5.358	0	10.68	11.82	11.46	11.2	5.661	5.113	6.34	8.962	8.469	11.31	12.21	10.7	3.406	11.41	10.92	10.89	11	8.758	12.04	10.81	10.86	10.47
GTEX-11ZTS-2726-SM-5EQLU	GTEX-11ZTS-2726-SM-5EQLU	9.402	10.99	11.36	8.553	11.33	4.789	3.917	5.212	7.243	4.072	8.577	0	8.553	6.161	11.31	8.946	10.63	10.41	12.28	10.38	6.222	10.78	6.594	11.63	2.862	1.36	9.785	10.58	11.25	10.51	3.144	3.379	7.166	9.073	8.2	11.73	12.06	10.84	1.36	10.64	10.93	11.45	11.4	8.791	12.35	10.53	10.18	10.94
TCGA-QK-A6IF-01	TCGA-QK-A6IF-01	9.401	11.62	9.879	5.091	11.11	11.04	4.421	5.915	3.87	3.428	9.417	4.05	5.489	10.42	11.43	10.3	11.18	10.65	11.8	10.99	2.773	9.756	7.1	11.66	2.29	0	10.06	8.636	11.21	9.12	2.965	5.006	11.12	9.553	8.01	12	12.94	11.79	2.773	12.83	10.61	10.97	8.988	9.363	9.162	10.97	9.9	10.06
GTEX-ZF28-0226-SM-5S2OE	GTEX-ZF28-0226-SM-5S2OE	9.401	10.99	10.46	7.95	12.18	5.004	0	4.297	5.004	4.834	8.853	0	9.665	7.95	10.97	8.066	10.59	10.6	12.29	9.745	5.163	10.18	6.481	11.46	2.579	0	9.28	11.01	10.12	9.618	1.877	4.385	6.31	8.528	7.261	11.98	11.78	11.59	5.306	10.78	11.52	10.67	10.53	8.353	9.83	11.02	9.059	11.81
GTEX-WRHU-0726-SM-3MJFL	GTEX-WRHU-0726-SM-3MJFL	9.399	11.38	8.389	7.747	11.75	7.858	2.565	9.951	6.388	3.828	8.813	0.8633	9.091	7.174	11.39	7.596	11.21	10.78	12.41	9.661	5.6	11.1	7.027	12.14	3.732	0	9.892	11.74	10.78	9.927	3.066	4.677	6.457	9.172	8.125	12.22	12.35	11.35	0.8633	10.99	11.47	11.4	10.25	8.888	11.53	11.4	10.05	10.95
TARGET-30-PATGJU-01	TARGET-30-PATGJU-01	9.396	11.63	9.954	7.155	11.37	8.661	3.988	8.641	8.235	7.219	9.967	9.207	8.472	7.974	11.49	9.03	10.2	11.53	12.35	12.04	7.795	10.92	8.611	12.05	3.194	0	10.01	9.816	11.48	9.772	3.898	4.301	7.871	9.592	7.722	11.97	11.93	11.16	0.9703	11.21	10.84	12.28	12.03	9.922	11.83	11.47	11.36	11.09
TCGA-HT-7689-01	TCGA-HT-7689-01	9.394	12.4	10.7	3.859	12.59	7.798	6.738	4.431	7.576	6.909	9.55	6.838	6.209	9.613	11.98	9.694	11.75	11.84	11.81	10.06	3.672	10.55	5.813	12.67	0	0	9.726	11.13	10.07	9.434	2.781	2.178	7.915	10.21	7.512	12.52	11.98	11.84	2.354	12.13	11.59	11.67	8.522	10.21	12.88	11.76	10.71	10.28
GTEX-POMQ-2326-SM-5S2VS	GTEX-POMQ-2326-SM-5S2VS	9.393	12.2	11.51	9.835	12.11	10.22	2.09	7.983	4.87	3.278	9.073	0	10.03	10.21	10.94	8.45	11.11	10.83	11.85	10.38	1.665	11.01	7.502	11.97	1.665	0	9.572	10.64	9.629	9.403	2.824	5.07	9.144	9.011	7.746	12.1	12.28	11.88	3.43	11.6	10.75	11.14	9.812	9.113	10.11	10.46	9.266	11.18
GTEX-XQ3S-2426-SM-4WAYB	GTEX-XQ3S-2426-SM-4WAYB	9.393	11.47	12.39	8.506	11.25	5.835	4.103	7.56	5.392	5.203	9.24	1.659	10.4	7.366	11.18	8.967	10.81	10.71	12.23	10.32	6.085	10.75	6.738	11.52	1.659	0	9.767	10.32	10.48	9.748	3.685	4.352	6.258	8.803	8.118	11.8	12.1	11.21	2.902	11.32	10.8	10.99	11.22	8.834	10.25	10.67	10.39	11.05
GTEX-13113-0426-SM-5GCOD	GTEX-13113-0426-SM-5GCOD	9.392	11.96	13.32	9.611	12.37	6.893	1.811	6.68	6.645	4.636	8.809	1.172	9.531	10.19	11.32	9.849	10.43	10.6	12.58	10.91	3.091	10.45	5.935	11.61	3.289	0	9.957	8.004	10.33	10.39	4.397	5.447	7.553	10.52	8.014	11.71	12.11	11.76	3.887	11.23	10.71	11.22	10.18	8.51	11.52	11.06	9.824	11.91
GTEX-13QJ3-0426-SM-5RQHP	GTEX-13QJ3-0426-SM-5RQHP	9.392	11.16	10.73	8.597	12.14	6.198	2.605	8.864	7.029	5.558	8.969	0	9.94	7.201	11.07	8.058	10.7	10.61	12.43	9.763	5.089	10.18	6.881	11.37	2.878	0	9.892	11.92	10.53	10.12	2.878	5.193	6.589	8.86	7.426	12.23	12.34	11.17	3.307	10.68	11.13	11.16	10.38	9.356	11.47	10.94	9.798	11.66
GTEX-ZUA1-0426-SM-5NQAF	GTEX-ZUA1-0426-SM-5NQAF	9.391	11.85	11.1	8.733	11.8	6.165	3.014	10.53	7.236	5.995	9.42	3.014	9.64	7.594	11.36	8.191	10.96	10.9	12.27	9.693	4.93	10.83	7.131	11.73	3.921	0	9.891	10.99	10.59	9.252	3.21	4.62	6.067	8.807	8.085	12.12	12.42	11.15	2.182	10.64	10.97	11.41	10.87	9.364	10.94	10.93	10.33	10.75
GTEX-12WSB-0626-SM-59HJO	GTEX-12WSB-0626-SM-59HJO	9.391	11.38	11.25	8.538	11.94	6.295	4.917	7.434	7.347	5.311	8.846	1.087	10.76	8.861	11.2	8.889	10.8	10.52	12.79	10.51	6.295	10.64	7.84	11.53	3.613	0	10.06	10.86	10.4	9.673	2.996	5.293	6.375	8.926	8.123	12.28	12.34	11.61	3.74	10.87	11.23	11.19	10.59	9.137	11.73	10.91	9.625	11.25
TCGA-HT-8108-01	TCGA-HT-8108-01	9.385	11.93	10.83	4.369	12.45	9.211	7.135	5.059	7.439	8.012	9.383	8.623	7.154	9.367	11.8	9.994	11.41	11.67	11.71	10.18	4.945	10.72	6.22	12.68	0	0	9.625	10.86	10.04	9.843	3.478	2.06	8.212	9.222	7.626	12.23	11.67	11.14	1.822	11.78	11.3	11.31	8.437	9.565	12.09	11.95	10.16	10.15
GTEX-P4PP-0426-SM-3NM9H	GTEX-P4PP-0426-SM-3NM9H	9.384	11.55	12.61	4.765	12.16	5.528	4.109	8.511	7.602	3.041	8.591	0	5.982	7.034	11.21	9.193	11.39	10.82	12.11	8.188	5.142	10.56	6.102	12.08	2.463	0	9.447	11.89	10.63	9.579	3.45	5.47	6.004	8.754	7.401	12.45	12.31	11.35	0.9282	10.9	11.26	11.84	10.48	8.733	10.81	10.93	10.53	11.74
GTEX-131YS-2226-SM-5P9G8	GTEX-131YS-2226-SM-5P9G8	9.382	11.57	9.309	5.788	10.17	3.455	1.075	7.003	7.486	4.392	9.378	1.684	7.591	5.096	11.61	9.906	10.89	10.77	12.38	9.459	7.746	10.69	6.846	10.69	3.593	0	10.3	10.83	11.75	12.43	5.23	6.232	7.96	9.604	8.264	11.84	12.26	10.86	7.581	12.24	10.99	10.9	10.55	9.558	10.33	11.18	11.09	11.11
GTEX-WZTO-1726-SM-4PQYV	GTEX-WZTO-1726-SM-4PQYV	9.382	10.94	9.828	7.445	10.91	5.528	4.613	8.17	7.237	5.594	8.662	1.488	9.869	6.424	11.23	8.241	10.75	10.84	12.33	10.53	6.297	10.63	7.184	11.64	4.108	0	9.715	11.11	10.9	10.03	2.681	4.108	6.887	9	8.057	11.58	11.98	10.81	2.681	10.81	11.05	10.91	10.5	8.507	12.48	10.99	9.936	11.2
TARGET-30-PARZCJ-02	TARGET-30-PARZCJ-02	9.38	11.44	9.751	5.302	11.72	8.688	4.338	10.47	7.955	4.594	9.479	7.37	8.393	9.215	11.28	8.319	11.12	11.16	11.37	10.25	4.268	10.5	6.154	12.24	3.408	0	8.859	9.475	10.02	9.165	1.547	4.7	7.692	9.224	6.966	12	11.78	11.49	0	10.75	11.29	12.05	11.24	10.14	11.96	10.94	10.61	10.49
GTEX-ZVT4-0226-SM-51MSD	GTEX-ZVT4-0226-SM-51MSD	9.378	11.78	9.458	8.822	12.21	8.095	3.695	6.68	5.42	4.569	8.845	1.134	8.703	9.367	11.03	8.004	11.04	10.66	12.11	9.854	5.379	10.62	6.007	11.61	3.4	1.761	10.09	11.26	9.732	9.537	3.03	3.939	7.559	8.416	7.613	12.06	12.2	11.8	4.832	10.66	11.23	11.26	10.81	8.665	10.68	10.39	9.461	13.37
GTEX-13X6J-1626-SM-5Q5CV	GTEX-13X6J-1626-SM-5Q5CV	9.378	11.07	11.52	8.866	11.14	5.891	4.783	7.806	7.405	4.643	9.197	1.869	9.75	5.684	11.13	9.367	11.06	10.81	11.98	10.05	5.527	11.17	7.393	11.33	2.316	0	9.901	11.05	10.63	9.994	2.932	4.474	7.975	9.697	8.282	11.72	11.99	10.82	1.218	10.91	10.46	11.33	10.88	8.858	12.4	10.69	10.02	10.55
GTEX-SIU8-0426-SM-4BRUE	GTEX-SIU8-0426-SM-4BRUE	9.377	11.23	11.55	6.538	11.58	6.961	4.299	10.43	7.768	4.075	8.269	0	7.847	7.219	11.16	7.553	11.12	10.5	12.36	9.029	5.797	10.65	6.803	11.66	4.584	0	9.902	11.73	11.22	10.08	4.4	4.668	6.604	8.64	8.068	12.25	12.53	10.86	0	10.62	11.02	11.44	10.38	9.049	10.67	10.74	10.62	10.43
GTEX-13FTZ-0226-SM-5K7X6	GTEX-13FTZ-0226-SM-5K7X6	9.377	10.82	12.01	9.644	10.82	6.069	4.779	8.485	6.666	3.16	8.782	1.866	9.472	6.775	11.16	8.899	10.65	10.01	11.44	8.674	3.534	10.95	7	10.86	3.16	0	9.727	13.41	10.5	11.18	1.866	3.831	5.951	9.086	8.419	11.66	12.12	10.37	7.367	11.24	10.07	11.58	11.49	9.155	13.43	10.65	10.51	12.32
GTEX-T6MO-1426-SM-4DM73	GTEX-T6MO-1426-SM-4DM73	9.375	12.15	11.65	6.247	11.45	4.462	2.306	7.323	8.115	7.977	8.774	1.211	9.028	8.313	11.47	9.325	10.7	10.6	12.53	10.58	6.17	10.37	6.748	10.81	2.306	0	9.953	9.854	10.83	9.929	4.114	5.744	5.429	8.878	8.182	12.11	11.94	11	6.367	12.1	10.98	11.26	10.22	8.837	10.18	10.86	10.76	10.65
GTEX-PX3G-0426-SM-48U1C	GTEX-PX3G-0426-SM-48U1C	9.375	11.65	10.81	6.5	11.82	6.786	3.628	9.511	8.516	3.936	9.071	0	8.221	9.26	11.27	9.489	11.42	10.7	12.04	9.795	6.052	10.53	6.944	11.78	3.927	0	9.448	11.72	10.52	9.387	4.113	5.989	6.28	9.199	7.574	12.49	12.26	11.08	2.74	10.83	10.96	11.59	10.12	8.505	10.46	11.11	10.49	11.47
GTEX-S3XE-0326-SM-4AD6L	GTEX-S3XE-0326-SM-4AD6L	9.373	12.53	12.81	5.04	12.94	5.687	2.935	8.316	7.419	2.935	8.47	1.871	7.591	8.648	11.32	9.344	11.23	11.06	12.27	8.459	4.918	11.36	5.205	12.48	2.659	0	9.529	11.37	9.957	9.175	1.871	6.382	5.53	8.248	7.986	12.78	12.77	12.18	0	11.22	10.98	12.18	10.2	8.913	11.04	10.83	10.58	11.1
GTEX-12696-0526-SM-5EQ3Z	GTEX-12696-0526-SM-5EQ3Z	9.371	11.88	9.554	3.997	12.81	7.662	5.328	11.6	7.773	3.891	9.116	1.105	7.133	8.765	11.21	7.441	11.16	11.12	12.03	8.784	5.242	10.82	6.267	11.97	3.18	0	9.931	11.71	10.19	9.203	3.507	5.152	5.591	8.654	7.427	12.48	12.22	11.4	1.105	10.54	11.26	11.65	9.737	9.064	10.97	11.03	10.53	11.01
GTEX-14753-2426-SM-5LU8U	GTEX-14753-2426-SM-5LU8U	9.371	11.39	10.55	9.357	11.96	5.452	2.101	5.217	5.279	4.497	8.875	2.101	8.627	8.876	11.25	7.933	9.764	10.53	12.83	10.45	4.255	10.32	5.912	12.57	3.442	0	9.527	10.2	10.06	9.884	2.101	3.645	5.217	7.4	6.472	12.26	12.09	12.13	4.772	10.19	11.48	11.21	11.43	8.567	10.9	10.73	9.095	10.87
GTEX-X261-0526-SM-4PQYS	GTEX-X261-0526-SM-4PQYS	9.367	11.39	10.16	7.343	12.14	6.886	3.414	8.971	5.663	3.902	9.013	0	10.11	7.709	11.09	8.217	10.25	10.78	12.63	10.5	6.212	10.75	7.293	11.32	3.414	0	9.582	10.91	10.43	9.121	1.91	4.344	4.766	8.462	8.354	12.07	11.9	11.35	1.91	11	11.11	10.99	10.06	8.393	10.3	11.03	9.864	10.74
GTEX-13VXT-1626-SM-5IJES	GTEX-13VXT-1626-SM-5IJES	9.366	11.42	9.684	7.142	11.18	4.405	2.333	6.552	8.223	5.351	9.209	0	9.179	6.439	11.67	9.989	10.71	10.33	12.79	9.79	7.598	10.76	7.545	11.19	2.819	0	10.67	10.54	11.42	10.63	3.585	5.537	6.505	8.959	8.767	11.9	12.2	10.8	7.635	12.01	10.97	11.37	10.67	9.203	11.4	11.21	11.07	10.89
GTEX-11DXY-0826-SM-5EGGR	GTEX-11DXY-0826-SM-5EGGR	9.366	10.72	13.36	9.67	12.06	4.381	4.381	7.087	7.319	2.313	8.773	2.313	11.28	7	11.1	9.434	10.47	9.921	11.36	9.45	4.633	11.16	7.044	10.79	3.69	0	9.752	13.48	10.29	10.99	3.69	5.033	5.919	9.151	8.297	11.54	12.33	10.59	8.203	11.01	9.891	11.38	11.34	8.825	12.34	10.38	10.12	11.57
GTEX-12126-0626-SM-5Q5AQ	GTEX-12126-0626-SM-5Q5AQ	9.363	11.29	11.58	7.196	11.88	4.674	6.379	11.13	11.13	9.218	10.47	3.271	8.325	7.124	11.14	8.56	10.45	10.92	12.72	11	5.875	10.71	7.444	10.93	3.648	0	10.18	11.85	10.88	10.14	3.002	4.501	6.63	9.21	8.427	11.51	12.04	10.86	6.404	11.16	11.07	11.87	11.26	9.452	11.79	10.77	10.72	11.3
GTEX-XPVG-2726-SM-4B66W	GTEX-XPVG-2726-SM-4B66W	9.363	11.03	12.26	8.65	12.6	5.972	1.775	6.613	5.222	4.169	8.926	0	9.826	8.912	10.9	8.791	10.62	10.62	12.39	10.16	4.724	10.29	6.36	11.5	3.047	0	9.815	11.24	10.26	9.782	2.819	3.957	5.972	8.551	7.319	11.86	11.86	11.64	4.585	11.06	11.17	11.12	10.33	8.42	10.96	11.04	9.118	13.4
TCGA-VQ-A8PQ-01	TCGA-VQ-A8PQ-01	9.362	12.52	10.27	6.146	12.98	10.85	2.539	10.08	5.619	4.158	8.94	2.891	8.265	10.56	12.73	11.77	12.5	12.55	12.87	12.62	4.45	10.76	7.342	12.42	4.939	0	10.13	8.88	11.81	9.768	5.023	7.542	8.868	10.27	9.635	11.81	12.7	12.08	3.515	12.57	12.18	12.19	10.26	10.56	10.92	12.96	9.243	11.35
GTEX-13JVG-1326-SM-5N9F8	GTEX-13JVG-1326-SM-5N9F8	9.362	11.29	13.54	10.01	12.4	4.267	4.916	8.666	7.163	4.272	8.53	0	9.957	7.431	11.11	9.967	10.18	9.993	11.77	10.57	5.801	10.36	6.209	11.28	0	0	9.118	12.15	10.5	9.734	0	5.081	5.081	8.158	7.049	11.71	12.33	10.83	4.731	10.57	10.31	11.12	11.19	9.08	11.33	9.847	9.806	10.47
GTEX-ZYT6-1426-SM-5E43U	GTEX-ZYT6-1426-SM-5E43U	9.36	11.38	10.43	7.558	11.76	5.47	6.541	10.56	10.37	8.947	9.936	3.273	9.361	8.508	11.22	9.055	10.98	11.08	12.8	11.08	6.87	10.33	7.87	11.3	4.696	0	10.33	11.12	10.78	9.821	2.94	5.112	7.069	9.247	8.069	11.87	12.05	11.18	6.381	11.05	11.21	11.72	10.64	9.514	11.64	11.09	10.47	11.24
GTEX-146FQ-0526-SM-5LU9I	GTEX-146FQ-0526-SM-5LU9I	9.36	11.19	9.225	7.652	11.68	5.973	2.437	7.531	6.249	4.714	9.094	0	9.823	8.85	11.19	8.14	10.81	10.91	12.05	9.856	5.673	10.59	6.741	11.43	2.784	0	9.673	11.77	10.93	10.09	3.498	4.996	6.995	9.103	8.089	11.99	12.09	11.33	1.979	11.01	11.11	10.95	10.89	9.114	10.8	11.43	9.807	10.99
GTEX-11EM3-0526-SM-5H12N	GTEX-11EM3-0526-SM-5H12N	9.359	12	11.37	5.271	12.48	6.622	7.345	10.03	9.735	3.605	9.047	0	7.477	7.761	11.12	9.278	11.09	10.8	11.93	8.083	3.602	11.18	5.371	12.71	2.372	0	9.363	11.74	9.92	9.511	1.921	6.304	5.465	8.12	7.013	12.67	12.5	11.8	2.372	10.82	10.89	12.1	10.49	8.794	12	10.83	9.961	10.68
GTEX-11OF3-1926-SM-59889	GTEX-11OF3-1926-SM-59889	9.358	11.79	11.15	9.816	12.31	7.15	1.141	7.752	6.495	4.51	9.375	0	10.98	7.976	11.25	8.188	11.1	11.4	12.43	10.88	5.068	10.76	7.815	11.88	2.813	0	9.55	10.6	10.17	9.605	3.239	4.16	6.495	8.873	7.919	12.25	12.29	11.75	5.262	10.7	11.03	11.37	10.67	8.887	10.72	11.16	9.557	11.69
GTEX-13OW6-1626-SM-5IJD5	GTEX-13OW6-1626-SM-5IJD5	9.358	11.08	10.68	7.273	10.99	4.779	4.711	5.277	7.176	2.877	8.715	0	7.81	5.573	11.32	8.771	10.81	10.76	12.2	9.716	6.394	10.81	7.002	11.88	2.257	0	10.21	11.22	10.95	10.7	3.893	4.779	6.93	9.181	8.217	12.24	11.96	11.12	1.176	10.74	11.2	11.5	11.02	9.022	12.42	10.92	10.63	10.97
GTEX-RN64-0726-SM-48FCV	GTEX-RN64-0726-SM-48FCV	9.356	11.47	11.25	5.62	12.49	6.449	8.221	12.58	9.218	4.608	9.177	0	7.622	6.449	11.24	7.573	10.75	10.75	11.99	8.196	7.385	10.75	6.7	11.15	2.581	0	9.711	11.67	10.66	9.538	2.624	5.165	5.714	8.959	7.995	12.17	12.32	10.79	1.412	10.55	11.07	11.43	10.5	9.034	11.21	10.49	10.93	10.94
GTEX-13QIC-1626-SM-5K7TZ	GTEX-13QIC-1626-SM-5K7TZ	9.355	11.73	12.9	7.321	12.38	6.34	3.17	10.96	7.31	2.75	9.22	1.1	8.312	8.676	10.92	7.214	11.06	10.54	11.58	8.652	5.997	10.78	5.615	11.82	2.147	0	9.375	11.79	9.979	9.25	3.496	4.576	5.397	8.454	7.592	12.69	12.59	11.59	2.147	10.76	10.94	11.77	10.36	8.917	10.1	10.16	10.11	10.28
GTEX-S3XE-0226-SM-4AD6I	GTEX-S3XE-0226-SM-4AD6I	9.354	12.45	12.04	4.722	12.66	6.922	4.295	9.822	7.426	2.962	8.545	0	7.494	9.093	11.32	9.15	11.2	10.87	12.22	8.622	5.493	11.1	5.647	12.4	3.48	0	9.343	11.55	10.02	9.209	3.48	6.239	6.172	8.131	7.758	12.54	12.73	12.2	1.429	11.07	11.06	12.15	10.62	8.774	11.45	10.85	10.39	10.74
GTEX-11LCK-1326-SM-5Q5AN	GTEX-11LCK-1326-SM-5Q5AN	9.354	11.49	10.54	5.934	11.96	5.425	3.231	5.759	10.97	8.752	9.913	2.377	8.492	7.812	11.14	9.36	10.71	10.99	12.14	11.08	6.607	10.32	7.71	11.42	3.905	0	10.11	11.78	10.21	9.893	3.608	5.377	7.003	9.248	7.899	11.73	11.79	11.27	5.759	11.83	11.38	11.97	10.85	9.519	11.58	10.94	10.51	10.79
GTEX-11DXZ-2626-SM-59882	GTEX-11DXZ-2626-SM-59882	9.35	11.29	11.8	6.215	12.21	6.55	3.749	10.35	7.093	2.985	9.029	1.253	7.629	6.571	11.24	7.966	11.05	10.9	11.84	8.274	4.909	10.72	5.586	12.32	3.217	1.253	9.674	12.34	10.57	9.591	3.217	4.532	5.544	8.606	7.615	12.93	12.73	11.53	0	10.74	10.97	12.03	10.64	8.906	10.45	10.7	10.22	10.65
GTEX-11DXX-2526-SM-5H119	GTEX-11DXX-2526-SM-5H119	9.348	12.19	12.34	6.965	12.7	5.01	3.668	8.078	9.861	6.368	9.972	1.561	8.535	9.196	11.07	8.407	10.53	10.62	11.51	10.03	5.095	11.03	5.251	11.86	2.293	0	10.06	11.36	9.243	10.42	2.555	6.052	6.907	8.785	7.84	12.01	12.38	12.03	6.269	12.09	10.84	12.53	11.37	9.973	11.59	10.33	10.13	10.92
GTEX-S32W-1626-SM-4AD6G	GTEX-S32W-1626-SM-4AD6G	9.344	12.29	12.12	4.92	11.42	4.411	0	6.799	7.181	4.428	9.201	0	9.169	8.691	11.29	9.245	11.05	11.13	12.06	10.4	4.973	10.62	6.814	12.3	1.702	0	9.829	10.34	10.5	10.19	3.967	5.56	6.213	9.02	8.142	12.2	11.94	11.52	4.067	11.92	11.27	11.28	9.749	9.29	10.59	11.13	10.03	10.48
GTEX-RU72-1026-SM-46MUG	GTEX-RU72-1026-SM-46MUG	9.342	11.38	11	8.046	11.98	5.984	1.938	6.705	6.665	5.012	8.674	1.272	9.882	9.317	10.91	8.888	10.96	10.35	12.72	10.8	5.345	10.18	6.781	11.64	3.922	0	9.958	11.04	10.34	9.749	3.447	4.802	6.781	8.4	7.565	11.96	11.96	11.2	3.247	10.53	11.28	10.75	10.31	8.629	11.75	10.91	9.567	11.46
GTEX-11NUK-1726-SM-5A5L2	GTEX-11NUK-1726-SM-5A5L2	9.338	11.09	11.42	8.546	11.5	4.613	6.718	6.444	7.499	2.918	9.249	0	8.302	5.46	11.27	8.989	11.08	10.65	12.18	9.554	5.99	11.05	6.528	11.6	3.515	0	9.868	11.19	10.92	10.81	2.296	4.759	7.135	9.9	8.778	12.08	12.13	10.84	2.636	11.1	10.68	11.81	11.47	9.208	12.84	10.99	10.3	11.26
GTEX-NL3G-2526-SM-4SOIE	GTEX-NL3G-2526-SM-4SOIE	9.337	11.38	12.48	6.699	11	8.332	4.215	5.448	7.183	3.765	9.344	0	6.945	5.224	11.88	10.57	10.43	10.26	12.08	8.456	6.022	10.42	7.145	10.94	2.863	0	9.827	9.743	11.28	10.07	3.888	4.635	8.178	9.662	8.717	12.07	12.05	11.02	2.863	11.75	10.8	10.53	10.39	9.134	10.42	10.6	10.18	11.23
GTEX-11WQC-1726-SM-5GU4W	GTEX-11WQC-1726-SM-5GU4W	9.337	11.31	10.22	8.364	11.74	6.226	3.714	9.509	7.058	4.999	9.416	1.68	9.778	7.319	11.23	8.217	10.96	10.8	12.07	10.14	6.693	10.59	6.768	11.48	2.703	0	9.998	10.56	10.16	9.87	3.295	5.661	6.783	9.28	7.951	12.2	12.33	11.29	6.92	10.92	10.73	11.24	10.13	9.1	10.83	10.81	10.13	10.77
GTEX-XYKS-2926-SM-4E3IA	GTEX-XYKS-2926-SM-4E3IA	9.335	11.96	11.35	7.466	12.34	5.898	2.444	9.914	6.572	3.553	9.001	0.9169	9.851	7.345	11.24	9.068	11.03	10.76	11.57	9.416	3.927	10.76	6.885	12.04	3.543	0	9.643	11.81	10.11	10.28	2.187	5.739	6.339	9.455	8.029	12.29	12.33	11.46	1.873	11.23	11.05	11.64	10.28	9.389	11.49	11.09	9.89	10.49
GTEX-XMK1-2226-SM-4B673	GTEX-XMK1-2226-SM-4B673	9.334	11	10.07	8.581	11.58	7.836	2.497	8.192	6.3	5.262	9.226	1.732	10.3	7.929	11	8.477	11.02	10.82	12.46	11.13	5.419	10.54	7.132	11.46	3.19	0	9.611	11.71	10.7	10.06	4.008	4.666	6.605	9.407	7.884	11.98	12.11	11.66	2.994	10.84	11.02	11.18	10.61	9.116	10.63	10.96	9.886	12.63
TCGA-D3-A51F-06	TCGA-D3-A51F-06	9.331	12.8	7.412	4.649	12.16	11.01	3.549	7.336	7.467	4.258	9.706	2.667	6.595	11.75	11.51	9.82	11.02	10.69	11.42	10.7	3.278	11.14	7.269	12.33	3.777	0	9.979	9.385	10.12	9.059	2.737	6.285	9.612	9.369	8.18	12.61	12.85	11.87	2.667	11.9	10.95	11.87	9.438	9.856	10.27	10.79	9.374	10.29
GTEX-14E6D-0926-SM-5S2QV	GTEX-14E6D-0926-SM-5S2QV	9.33	10.88	12.54	9.674	11.54	5.83	4.15	7.349	6.406	2.732	8.714	0	10.79	6.953	10.86	8.393	10.38	10.2	11.23	9.143	4.15	10.4	6.498	10.8	2.72	0	9.199	12.15	10.21	9.634	0	4.15	5.514	9.279	8.102	11.37	11.76	10.44	6.886	10.44	10.26	10.9	10.59	8.825	11.59	10.33	9.45	10.53
GTEX-14ABY-0726-SM-5Q5DF	GTEX-14ABY-0726-SM-5Q5DF	9.328	11.34	12.29	8.299	11.41	4.626	3.305	8.136	9.824	6.215	9.318	3.683	9.033	7.589	11.23	9.243	10.55	10.84	12.12	10.44	7.111	11.15	7.026	11.15	3.443	0	10.16	10.42	11.61	10.91	3.454	6.864	7.21	9.559	8.312	11.83	11.87	11.15	3.983	11.94	10.99	11.31	10.61	8.566	11.9	10.97	10.9	10.61
GTEX-14753-1926-SM-5NQAA	GTEX-14753-1926-SM-5NQAA	9.324	11.23	11.23	8.72	12.24	3.469	3.765	4.711	6.259	2.885	8.986	2.257	9.076	7.706	11.37	9.492	10.73	10.77	12.7	10.45	5.277	10.83	5.786	11.32	3.295	0	9.718	10.52	11.07	10.56	4.01	4.711	7.782	8.771	8.032	12.35	12.25	11.3	2.594	11.28	10.98	11.71	11.38	8.667	12.44	11.01	10.07	11.18
GTEX-14E7W-1926-SM-5S2R9	GTEX-14E7W-1926-SM-5S2R9	9.322	11.02	8.45	7.753	10.58	4.348	5.056	6.727	7.686	3.624	8.965	1.386	8.005	6.294	11.13	8.577	10.74	10.33	12.15	9.557	6.352	10.91	6.77	11.48	3.798	0	10.1	11.39	11.13	10.64	3.957	5.056	6.832	9.575	8.416	12.24	11.99	10.52	2.08	11.02	10.64	11.43	10.98	8.969	12.62	10.89	10.61	11.58
GTEX-Y8E5-0526-SM-57WBY	GTEX-Y8E5-0526-SM-57WBY	9.32	11.68	11.43	6.774	11.91	7.007	5	10.6	9.914	7.995	9.821	3.052	8.95	9.237	11.57	8.975	11.17	11.22	12.42	10.97	5.776	10.74	7.251	11.69	3.202	0	9.772	10.88	10.58	9.834	3.202	5.484	6.798	9.154	8.104	12.05	12.29	11.41	6.623	11.1	11.11	12.01	11.04	9.897	12.23	11.18	10.37	10.85
TCGA-FG-8185-01	TCGA-FG-8185-01	9.319	12.8	12.88	4.334	12.52	8.634	6.51	5.159	8.27	8.217	10.08	3.803	6.879	8.273	12.01	9.296	11.28	10.93	11.68	10.35	7.443	10.64	6.688	12.96	0	0	10.08	11.01	10.1	10.31	3.216	2.502	8.253	9.737	8.087	12.77	12.35	11.35	2.744	11.77	10.96	12.39	7.731	10.26	10.22	11.76	10.16	9.897
TCGA-EE-A29W-06	TCGA-EE-A29W-06	9.315	12.76	8.061	5.352	11.14	12.13	3.414	5.264	6.407	1.142	8.825	1.142	7.039	7.754	12	9.881	12.21	11.7	12.06	11.86	0.6812	10.43	7.503	12.48	1.491	0	9.759	7.832	10.46	9.671	3.329	4.72	11.12	9.193	7.782	11.47	12.8	12.37	1.142	13.21	11.11	11.4	8.81	10.03	9.571	11.79	11.08	11.78
GTEX-1399T-1326-SM-5PNVH	GTEX-1399T-1326-SM-5PNVH	9.314	11.51	10.53	8.821	11.52	6.906	1.982	7.998	5.105	3.796	9.228	0	9.829	8.324	11.38	8.223	10.7	10.97	12.34	10.14	4.62	10.68	7.009	11.81	3.148	0	9.875	10.4	10.7	9.672	1.982	4.369	6.419	8.827	7.887	11.76	11.84	11.33	2.565	10.64	11.16	11.12	10.65	8.947	10.22	10.93	9.875	11.2
GTEX-T6MN-1526-SM-4DM5P	GTEX-T6MN-1526-SM-4DM5P	9.313	11.04	10.95	7.906	11.24	4.578	3.461	6.391	6.72	2.764	9.118	0	8.462	6.391	11.1	8.805	10.87	10.19	11.99	9.7	6.151	11.01	6.814	11.96	3.461	0	10.06	10.47	10.83	10.51	3.56	4.662	7.557	9.69	8.52	11.94	12.05	11	0	10.89	10.67	11.73	11.05	8.531	13.07	11.08	10.31	10.8
GTEX-12KS4-0126-SM-5Q5A5	GTEX-12KS4-0126-SM-5Q5A5	9.312	11.6	10.62	8.056	12.29	6.01	1.269	4.164	6.372	4.053	8.757	0	9.585	8.145	11.29	8.598	10.86	10.92	12.32	11.02	5.063	10.48	5.654	11.81	2.732	0	9.441	11.28	10.19	10.4	2.732	3.619	6.188	8.333	7.466	12.04	11.95	11.62	3.776	11.06	11	11.11	10.59	8.593	11.06	10.98	9.601	12.82
GTEX-ZYT6-0526-SM-5GIEA	GTEX-ZYT6-0526-SM-5GIEA	9.312	11.43	11.9	10.16	12.28	6.433	5.467	8.2	5.502	8.989	9.336	2.679	10.25	10.74	11.26	9.115	10.7	11.01	12.12	10.8	3.912	10.81	6.853	11.5	4.276	0	10.09	9.013	10.5	9.862	2.413	3.805	7.199	9.564	8.345	12.09	12.41	11.37	2.679	10.59	10.86	11.57	10.19	9.197	10.99	11.12	9.814	11.39
GTEX-1192X-1826-SM-5GIE2	GTEX-1192X-1826-SM-5GIE2	9.31	11.29	11.06	6.938	11.96	5.649	4.426	7.161	7.119	3.201	9.377	2.35	9.085	6.374	11.33	9.174	10.5	10.54	12.58	10.22	5.483	10.97	6.086	11.67	3.201	0	9.7	10.77	10.83	10.43	2.693	4.515	7.77	8.925	8.546	12.13	12.11	11.37	1.242	11.27	10.65	11.72	11.42	8.634	12.04	10.94	9.987	11.14
GTEX-1212Z-2426-SM-5EQ5D	GTEX-1212Z-2426-SM-5EQ5D	9.309	11.65	9.884	8.31	11.8	6.778	3.444	8.574	6.456	4.526	8.873	2.103	9.724	9.48	11.17	8.264	11.08	10.71	12.57	10.07	6.178	10.42	6.876	11.72	3.71	0	10.29	11.28	10.67	9.958	2.789	4.886	6.903	8.836	7.795	12.13	12.41	11.59	3.71	10.88	11.14	11.28	10.48	9.191	11.69	11.21	10.01	11.79
TARGET-30-PANKFE-01	TARGET-30-PANKFE-01	9.308	11.67	10.06	6.526	11.58	5.749	0.7036	8.977	7.936	6.155	9.326	8.074	8.677	10.4	11.3	9.116	10.71	10.9	11.8	11.22	5.589	10.74	6.934	11.87	1.529	0	9.531	10.1	10.73	9.899	3.324	5.178	6.195	9.113	7.482	11.79	11.4	10.96	1.174	10.96	11.07	11.83	11.78	9.591	11.47	10.89	11.12	10.49
GTEX-111FC-0426-SM-5N9CV	GTEX-111FC-0426-SM-5N9CV	9.307	11.33	11.45	6.299	12.05	7.038	4.702	11.68	7.122	4.075	9.097	0	6.854	7.483	11.19	7.575	10.98	10.52	11.75	8.197	4.773	10.78	5.193	12.15	1.862	0	9.559	11.85	10.39	9.318	3.018	5.517	5.517	8.741	7.632	12.35	12.5	11.7	0	10.58	11.15	12.16	10.37	8.772	10.58	11.11	9.71	10.06
GTEX-145ME-2126-SM-5SIAH	GTEX-145ME-2126-SM-5SIAH	9.307	11.24	10.65	6.881	12.23	4.893	2.795	6.343	10.83	9.466	10.32	2.31	8.388	6.767	11.34	9.328	10.83	11.31	12.86	10.96	6.727	10.55	7.7	11.59	1.575	0	10.26	12.17	10.46	9.58	1.989	4.893	7.156	8.834	7.925	11.91	11.96	11.48	4.571	11.46	11.57	12.36	11.07	9.822	11.37	11.22	10.57	10.51
GTEX-X261-0226-SM-3NMD2	GTEX-X261-0226-SM-3NMD2	9.306	11.39	10.28	7.387	12.74	5.289	1.921	5.597	4.805	4.08	9.163	0.9482	10.31	8.578	11.12	8.483	10.75	10.87	12.83	9.924	4.706	10.54	6.51	11.87	3.71	0	9.967	10.6	10.37	9.863	3.603	5.182	6.2	8.248	8.336	12.37	12.27	11.46	3.988	11.44	11.35	11.1	10.35	8.676	10.88	11.13	9.664	11.15
GTEX-13OW7-0626-SM-5K7UD	GTEX-13OW7-0626-SM-5K7UD	9.302	11.15	11.73	4.492	11.72	6.091	3.379	10.34	8.355	4.414	8.812	1.229	6.998	6.669	11.23	8.276	11.29	10.86	12.03	8.401	6.486	10.52	5.91	12.4	3.98	1.229	10.03	12.07	11.01	9.77	3.554	5.414	6.033	8.813	7.623	12.89	12.71	11.34	0	10.68	11.17	11.91	10.85	8.937	12.06	11.4	10.44	10.1
GTEX-146FQ-0426-SM-5NQBA	GTEX-146FQ-0426-SM-5NQBA	9.299	11.91	10.7	7.88	12.17	7.155	5.59	10.71	10.15	7.021	10.12	2.154	8.946	9.559	11.48	8.572	10.89	11.2	12.14	10.65	5.555	11.04	6.575	11.5	3.644	0	9.884	11.58	10.43	9.96	2.154	4.585	7.458	9.406	8.398	12.03	12.59	11.43	6.77	11.74	10.68	12.45	11.43	10.08	11.66	10.83	10.3	10.92
TCGA-BP-4795-01	TCGA-BP-4795-01	9.298	11.97	11.76	10.84	12.65	8.208	3.63	10.24	6.463	2.907	8.745	1.663	9.521	9.518	11.91	8.697	11.78	12.16	11.59	10.89	1.891	10.86	6.574	12.4	1.393	0	8.988	9.956	10.03	8.19	1.393	5.589	7.285	9.253	7.27	12.17	12.13	11.29	1.663	11.47	11.07	11.79	9.364	9.554	11.82	11.1	9.758	10.79
GTEX-14BIL-2426-SM-5QGQR	GTEX-14BIL-2426-SM-5QGQR	9.298	11.7	11.58	8.89	12.26	6.24	0	6.087	5.986	4.272	8.857	0	9.346	9.961	11.18	8.804	10.83	10.57	12.3	10.23	5.043	10.35	5.762	12.36	3.341	0	9.7	9.98	10.04	9.485	3.72	4.02	6.297	8.038	7.684	12.11	12.02	11.6	2.825	11.07	10.95	10.97	11.06	8.581	10.29	10.66	9.619	10.95
GTEX-ZGAY-2226-SM-4YCCX	GTEX-ZGAY-2226-SM-4YCCX	9.298	11.48	11.75	6.777	11.18	7.933	2.007	6.294	6.451	3.924	8.747	1.004	8.536	7.951	11.58	9.674	11.03	10.5	12.01	10.15	5.709	10.34	7.096	11.87	2.329	0	9.922	10.61	10.78	9.913	3.915	5.866	7.02	9.735	7.897	12.34	11.81	11.47	2.592	11.85	11.05	11.42	10.21	9.031	11.41	11.1	10.09	10.82
GTEX-XMK1-0926-SM-4B66X	GTEX-XMK1-0926-SM-4B66X	9.297	11.06	13.07	9.325	11.4	8.042	3.603	8.347	6.085	5.168	8.775	1.163	10.64	9.653	11.25	9.209	10.97	10.73	12.24	11.29	4.617	10.69	7.775	11.32	1.798	0	9.498	11.8	10.61	9.901	2.847	4.688	6.749	9.254	8.13	11.84	12.16	11.43	1.798	10.95	10.56	11.23	10.79	8.792	10.54	10.96	9.807	12.79
GTEX-Q2AG-0226-SM-2S1P4	GTEX-Q2AG-0226-SM-2S1P4	9.295	11.09	9.233	8.032	11.78	6.384	5.344	6.644	5.75	3.446	8.282	0	9.909	8.737	10.82	7.512	10.85	10.68	11.9	10.55	4.379	10.22	7.055	10.94	3.828	0	9.661	10.87	10.25	9.411	0	4.379	7.019	8.597	7.486	11.69	11.64	10.93	2.104	10.35	10.94	10.71	9.747	8.312	10.93	10.64	9.083	12.21
GTEX-11UD2-0126-SM-5EQL2	GTEX-11UD2-0126-SM-5EQL2	9.291	11.85	8.926	8.893	11.64	6.746	2.83	6.902	6.887	4.872	8.619	0	8.554	8.911	11.15	8.655	10.62	10.6	12.8	11.23	5.282	10.09	6.263	12	3.43	0	10.01	10.27	9.997	9.811	3.585	4.078	6.308	7.646	6.287	12.38	12.03	12.24	1.152	10.41	11.45	10.87	10.78	8.694	10.78	10.67	9.769	11.9
TCGA-CS-6667-01	TCGA-CS-6667-01	9.29	12.26	12.02	4.955	12.98	7.233	8.724	6.214	7.29	7.239	9.743	5.233	8.702	8.806	11.69	9.413	11.05	11.36	11.54	9.849	6.969	10.41	6.26	12.49	1.766	0	9.905	12.23	9.78	9.702	2.379	2.379	6.8	9.882	7.935	12.28	12.04	11.57	1.766	11.62	11.29	11.78	8.629	9.993	12.21	11.56	10.21	9.997
GTEX-PX3G-3026-SM-48TZR	GTEX-PX3G-3026-SM-48TZR	9.29	11.47	11.96	8.217	11.31	6.776	0	8.523	8.381	5.262	9.076	2.314	9.953	10.7	11.08	9.224	10.74	10.32	12.46	10.89	7.129	10.85	8.191	11.33	4.078	0	10.21	10.75	10.78	9.981	4.121	5.439	7.17	9.098	7.976	11.86	12.15	11.23	1.867	10.8	10.7	10.93	10.35	8.753	10.17	10.74	10.3	11.41
GTEX-YB5K-2426-SM-5IFHP	GTEX-YB5K-2426-SM-5IFHP	9.29	11.42	10.98	6.579	12.4	5.098	4.03	7.079	11.09	8.758	10.32	1.831	8.782	8.115	11.23	9.368	10.44	10.92	12.63	11.07	6.743	10.38	7.341	11	4.335	0	10.31	12.2	10.59	10.31	2.274	5.201	7.471	8.849	7.953	11.92	11.97	11.24	5.773	11.99	11.05	12.18	11.45	9.308	11.42	10.93	10.62	11.58
GTEX-11ZVC-2926-SM-5986H	GTEX-11ZVC-2926-SM-5986H	9.29	11.29	10.35	6.807	12.24	5.514	5.247	11.73	10.03	3.74	9.031	1.345	7.622	6.787	11.42	8.416	10.88	10.31	12.07	9.259	5.562	10.81	5.608	12.56	3.559	1.345	9.614	12.16	10.78	9.416	3.934	5.608	5.739	8.605	7.595	13	12.94	11.52	0	10.94	11.08	12.26	11.29	9.014	12.01	11.14	10.29	10.33
GTEX-W5WG-2526-SM-4SOJ2	GTEX-W5WG-2526-SM-4SOJ2	9.288	11.54	12	7.77	12.19	6.273	6.404	7.358	5.79	4.698	8.757	1.304	10.35	8.353	11	8.379	10.91	10.74	12.2	9.78	4.853	10.45	6.852	11.17	3.672	0	9.902	11.44	10.06	10.51	3.294	6.036	7.25	9.037	8.056	11.69	12.01	11.5	2.781	11.23	10.61	11.04	10.76	8.64	10.5	10.57	9.713	12.89
GTEX-13OW7-0526-SM-5J1N2	GTEX-13OW7-0526-SM-5J1N2	9.285	11.45	11.33	7.191	12.17	5.177	6.794	11.73	10.34	8.275	9.947	3.292	9.161	8.698	11.2	8.633	10.87	10.8	12.5	10.77	7.101	10.61	6.839	11.6	3.416	0	10.2	11.04	10.38	9.777	3.454	5.142	6.872	9.239	7.859	11.75	12.4	11.46	7.355	10.89	11.27	12.29	11.4	9.676	12.41	10.77	10.46	10.76
GTEX-13FHO-0326-SM-5IJBH	GTEX-13FHO-0326-SM-5IJBH	9.283	12.53	8.992	7.183	11.81	8.093	2.529	5.741	6.896	4.045	8.797	1.759	8.282	9.809	11.4	8.434	11.17	10.99	12.41	10.19	5.201	10.26	7.218	11.77	3.225	0	9.958	10.73	10.56	10.09	4.583	5.247	7.501	8.773	7.412	12.29	12.12	11.78	3.553	11.27	11.13	10.8	9.909	9.084	10.01	10.93	9.625	11.42
GTEX-147JS-2526-SM-5S2Q8	GTEX-147JS-2526-SM-5S2Q8	9.279	11.67	9.724	7.321	11	6.807	6.057	7.441	7.482	4.025	8.861	3.471	8.68	8.04	11.26	8.311	10.6	10.63	12.13	10.98	5.37	10.8	6.774	11.38	4.713	0	10.03	10.48	11.43	9.9	3.471	4.641	6.791	9.048	8.555	12.06	12.25	11.14	2.869	11.13	10.92	11.26	11.5	9.128	11.89	11.03	10.54	10.72
TCGA-CS-5393-01	TCGA-CS-5393-01	9.278	12.22	10.94	4.353	12.17	7.497	8.254	4.898	7.678	7.645	9.484	6.494	7.289	9.879	11.87	9.682	11.11	11.71	11.58	10.6	5.293	10.38	5.411	12.56	0	0	9.215	11.59	10.1	9.221	2.374	3.466	7.134	9.912	7.806	12.18	11.74	11.28	1.59	11.63	11.28	11.72	9.062	9.618	12.66	11.69	10.07	9.799
GTEX-X15G-1726-SM-4PQZN	GTEX-X15G-1726-SM-4PQZN	9.277	11.99	7.856	3.826	10.79	6.231	1.405	5.219	7.916	6.535	8.68	2.103	7.91	8.432	11.71	9.402	11.27	10.93	12.48	9.238	5.791	10.49	6.353	11.57	2.924	0	10.14	10.72	11.07	12.07	5.677	5.991	7.866	9.416	8.443	11.8	12.35	10.95	7.634	12.21	10.94	10.98	9.946	9.467	9.884	10.9	11.26	11.03
GTEX-1117F-0626-SM-5N9CS	GTEX-1117F-0626-SM-5N9CS	9.277	11.66	11.68	7.096	12.2	6.644	5.464	9.582	7.858	4.328	9.229	0	9.047	7.375	11.22	8.528	10.87	10.7	12.23	10.23	4.721	10.9	6.698	11.79	3.107	0	9.548	10.97	10.49	10.4	3.479	5.087	6.88	8.692	7.916	12.02	12.08	11.51	1.182	10.81	11.13	11.09	11.08	8.998	10.67	10.75	10.47	11.02
GTEX-ZQG8-1126-SM-51MRL	GTEX-ZQG8-1126-SM-51MRL	9.275	11.3	13.53	6.939	11.77	4.519	1.675	7.361	7.086	4.953	9.173	1.068	9.44	7.24	10.98	8.877	10.68	10.64	12.01	10.48	6.398	10.63	6.26	11.78	3.442	0	9.844	11.51	10.53	9.881	2.922	5.452	5.912	9.101	7.725	12.37	12.31	11.34	3.707	11.07	10.75	11.7	11.03	8.904	12.16	10.87	10.13	12.09
TCGA-DU-8163-01	TCGA-DU-8163-01	9.274	12.01	10.97	4.792	11.89	9.185	6.832	5.022	7.404	8.052	9.576	6.492	7.205	10.05	11.7	9.658	11.16	11.72	11.61	10.31	4.861	10.41	6.146	12.58	2.534	0	9.374	11.3	10.27	9.196	2.534	3.204	8.316	9.964	7.538	12.14	11.69	11.37	3.736	11.66	11.29	11.38	9.237	9.744	12.83	11.7	10.14	9.794
GTEX-11DXZ-1926-SM-5GZZL	GTEX-11DXZ-1926-SM-5GZZL	9.274	11.35	11.43	9.042	12.11	6.489	1.725	7.926	6.353	4.846	8.983	2.157	10.24	7.986	11.26	8.867	11.05	10.79	12.54	10.95	5.106	10.45	6.833	11.28	3.891	0	9.82	11.31	10.4	9.66	3.229	4.444	6.225	9.115	7.744	11.93	11.88	11.19	4.899	10.55	11.08	11.46	10.3	8.661	10.09	11.09	9.837	13.29
GTEX-ZYWO-2026-SM-5GIDA	GTEX-ZYWO-2026-SM-5GIDA	9.269	12.46	11.74	6.474	11.37	4.37	2.303	5.591	6.431	4.067	8.926	2.643	9.421	8.097	11.69	9.288	10.99	10.32	12.37	10.52	4.696	10.67	6.879	11.81	3.678	0	10.18	10.23	10.62	10.72	4.126	6.085	6.474	8.874	8.972	11.96	11.97	11.46	4.174	11.96	10.9	11.5	10.78	9.489	10.56	10.89	10.28	10.55
GTEX-13O3P-0226-SM-5KM3Z	GTEX-13O3P-0226-SM-5KM3Z	9.268	11.19	9.226	7.85	12.37	5.569	1.841	5.787	5.056	3.51	8.797	0	9.793	9.054	11.05	8.507	10.56	10.39	12.66	10.75	3.327	10.06	5.312	11.57	3.327	0	9.587	10.95	9.876	9.592	2.624	4.94	5.753	7.842	7.107	11.95	11.89	12.24	1.196	10.46	11.22	10.87	10.64	7.966	10.27	10.84	9.162	12.25
GTEX-13OW6-1126-SM-5L3HL	GTEX-13OW6-1126-SM-5L3HL	9.267	10.81	12.54	9.659	12.05	4.41	3.772	9.169	8.345	1.82	9.036	0	10.51	5.949	11.14	9.637	10.58	9.822	11.51	9.435	5.285	11.2	6.565	10.57	2.6	0	9.801	13.79	10.4	11.3	0	5.285	6.486	9.111	8.156	11.87	12.27	10.63	8.544	11.09	10.04	11.75	11.45	8.913	12.91	10.53	10.72	11.95
TCGA-IW-A3M6-01	TCGA-IW-A3M6-01	9.266	13.26	9.67	6.186	12.16	9.923	7.009	9.155	8.356	1.619	9.876	0.7575	8.178	9.654	11.78	9.45	11.8	11.32	11.13	10.04	2.155	11.67	7.381	12.8	1.252	0	9.557	11.1	9.782	9.375	2.729	6.827	9.93	9.669	8.06	12.95	12.18	11.92	1.619	11.76	10.59	12.65	10.95	10.18	11.37	10.93	9.822	10.41
TCGA-JV-A5VE-01	TCGA-JV-A5VE-01	9.264	13.07	7.622	5.124	12.51	12.28	4.39	5.644	2.688	2.013	9.807	0	5.678	9.454	11.4	9.349	11.59	10.45	11.47	8.698	0.6826	9.55	6.421	12.29	2.009	0	9.598	10.48	10.57	10.3	3.776	6.326	11.35	9.521	7.453	12.43	12.96	12.22	4.431	12.08	11.01	11.56	9.912	10.02	11.26	10.67	8.166	7.622
GTEX-S341-1026-SM-4AD71	GTEX-S341-1026-SM-4AD71	9.264	11.73	12.02	7.641	11.4	4.602	1.245	6.989	4.681	4.617	8.172	1.903	9.324	7.219	11.08	9.384	11.24	10.73	12.02	10.2	5.613	10.69	6.448	12.43	2.973	0	9.694	10.68	10.22	9.768	3.022	5.837	6.425	9.244	7.57	12.08	11.65	11.33	2.696	11.18	10.99	11.63	9.957	8.802	11.27	11.12	9.938	10.47
GTEX-X4EO-0426-SM-4QASA	GTEX-X4EO-0426-SM-4QASA	9.264	11.7	9.529	8.346	12.15	5.747	2.174	7.145	5.649	4.022	8.867	0	8.826	9.113	11.04	8.04	11.08	10.79	12.37	9.315	5.682	10.36	6.454	11.31	3.668	0	9.997	11.26	9.938	9.598	2.777	5.175	6.473	9.025	7.292	12.06	11.92	11.48	3.528	10.52	11.21	10.99	10.76	8.686	10.54	10.77	9.757	12.73
GTEX-11GSP-1726-SM-5A5LI	GTEX-11GSP-1726-SM-5A5LI	9.264	11.1	12.02	8.312	11.22	4.684	4.314	7.221	6.781	3.82	8.682	0	8.666	6.62	11.24	9.156	10.68	10.36	12.52	11	6.662	10.77	6.285	11.45	3.047	0	9.665	10.64	11.03	10.23	3.047	4.838	6.414	8.855	8.331	11.94	12.26	11.11	1.294	10.64	10.68	11.57	11.32	9.013	12.4	10.47	10.34	10.88
GTEX-X5EB-0426-SM-46MVY	GTEX-X5EB-0426-SM-46MVY	9.262	11.5	12.71	9.192	12.47	8.36	3.688	6.645	7.206	10.01	9.169	2.652	9.921	11.21	11.33	9.787	10.46	10.92	12.39	10.44	3.829	10.61	6.857	11.09	5.143	0	10.33	9.583	10.6	10.96	3.829	5.979	8.658	10.17	8.493	11.66	12.19	10.87	3.158	11.27	10.69	11.04	10.52	8.53	11.37	10.88	10.39	11.97
TCGA-BK-A4ZD-11	TCGA-BK-A4ZD-11	9.261	12.12	10.11	7.009	11.15	8.903	3.111	7.646	6.844	4.778	8.975	0.7609	9.74	7.232	11.73	10.08	11.68	11.18	11.69	10.19	5.462	10.27	6.962	12.62	2.161	0	9.645	9.235	10.57	9.153	3.111	4.701	6.97	9.407	7.644	12.03	12.02	11.38	4.199	11.8	11.39	11.23	9.266	9.913	11.48	11.59	9.394	10.71
GTEX-131XF-2026-SM-5DUWG	GTEX-131XF-2026-SM-5DUWG	9.26	11.55	10.16	7.04	11.07	7.415	4.167	6.032	8.283	5.508	9.165	1.431	9.201	9.607	11.3	9.338	11.11	10.78	12.7	9.671	6.944	10.53	7.64	11.87	3.483	3.483	10.41	10.37	10.81	11.8	6.216	6.105	8.081	9.018	8.071	11.91	11.98	11.22	7.845	11.49	11.28	10.98	10.53	8.243	11.33	11.05	10.4	11.33
GTEX-R55E-0426-SM-2TC65	GTEX-R55E-0426-SM-2TC65	9.259	11.3	10.9	7.434	11.75	5.648	4.197	10.62	10.95	9.166	10.37	4.079	9.405	8.236	11.26	9.231	10.89	11.31	12.52	11.06	6.754	10.46	7.895	11.4	2.416	0	10.07	11.84	11	9.435	3.401	5.562	7.018	9.203	8.173	11.75	12.11	10.98	5.374	11.12	11.25	11.94	10.56	9.558	11.88	11.16	10.43	11.1
TCGA-HT-7879-01	TCGA-HT-7879-01	9.258	12.33	11.55	4.768	12.1	7.784	7.097	5.919	8.167	9.106	10.21	7.345	7.518	9.195	11.69	9.753	11.25	11.67	12.08	10.77	7.097	10.51	6.604	12.79	2.346	0	9.85	10.83	10.26	9.457	3.595	2.17	7.511	6.805	8.119	12.46	12.05	11.41	6.864	11.73	11.17	11.55	8.23	9.508	12.51	11.59	10.53	9.835
GTEX-145LS-2926-SM-5O99G	GTEX-145LS-2926-SM-5O99G	9.258	11.3	9.091	6.996	10.96	4.918	3.1	5.433	6.179	5.162	9.177	3.1	8.692	6.452	11.32	7.757	10.54	10.91	12.42	10.45	5.697	11.03	6.799	11.59	3.69	0	9.9	10.74	11.05	9.871	2.782	4.356	6.2	9.161	8.426	12.35	12	11.41	2.414	11.34	11.1	11.33	11.21	9.183	12.04	11.32	10.35	10.56
TCGA-DU-6395-01	TCGA-DU-6395-01	9.257	12.75	13.46	4.339	12.58	9.057	6.63	5.236	8.108	7.348	9.68	6.24	6.412	9.803	11.72	9.432	11.53	11.51	11.47	10.32	5.687	10.8	5.508	12.83	1.139	0	9.815	11.63	9.639	9.443	3.557	2.002	8.299	9.651	7.857	12.76	12.35	11.76	5.736	12.15	11	12.18	9.722	10.02	12.55	11.35	10.11	10.26
GTEX-XQ3S-1626-SM-4WAYN	GTEX-XQ3S-1626-SM-4WAYN	9.257	11.3	10.31	8.381	11.27	6.641	4.591	8.016	5.599	3.92	8.653	0	9.755	7.001	10.84	8.381	11.29	10.86	12.11	9.67	5.394	10.28	6.355	11.51	2.617	0	9.954	11.18	10.26	9.63	3.148	5.304	6.464	8.906	7.545	12.06	11.99	11.2	3.121	10.52	11.1	11.16	10.41	8.831	11.38	10.68	9.851	11.8
GTEX-145LS-0226-SM-5O9A5	GTEX-145LS-0226-SM-5O9A5	9.256	11.67	10.04	8.27	12.54	5.767	2.19	7.079	5.858	4.832	8.92	2.19	9.914	8.377	11.13	8.136	10.19	10.56	12.55	9.644	4.762	10.35	6.655	12.01	4.039	0	9.785	10.9	10.44	9.68	2.795	4.14	5.412	8.324	7.714	12.48	12.32	11.67	4.14	10.08	11.33	11.26	10.99	9.491	10.98	11.01	9.651	11.12
GTEX-13PLJ-0126-SM-5L3HU	GTEX-13PLJ-0126-SM-5L3HU	9.254	11.68	11.17	7.983	11.7	8.436	3.708	7.921	6.815	4.369	8.585	1.327	9.098	9.508	11.25	8.449	11.08	10.95	12.68	10.82	5.578	10.43	7.303	11.39	4.365	0	10.11	10.82	10.49	9.589	3.531	5.158	7.894	8.695	7.37	11.98	12.34	11.47	2.466	10.77	11.31	10.94	9.993	9.039	10.86	10.85	9.609	11.85
GTEX-13O3P-0926-SM-5IFFI	GTEX-13O3P-0926-SM-5IFFI	9.252	12.26	9.167	6.241	11.51	6.322	0	5.26	6.241	4.889	9.116	1.069	8.503	9.247	11.65	9.526	10.45	10.67	12.78	10.83	5.416	10.47	6.608	11.03	3.582	0	10.2	9.702	10.99	10.06	3.632	5.13	5.886	8.167	7.936	12.4	11.88	11.66	3.118	11.27	11.13	10.79	10.81	8.437	10.4	10.93	10.36	11.46
GTEX-111FC-1426-SM-5N9C7	GTEX-111FC-1426-SM-5N9C7	9.252	11.61	12.23	9.498	11.51	6.952	3.638	7.976	5.641	4.866	9.274	1.029	10.01	7.799	11.27	8.819	10.89	10.72	12.05	10.36	4.054	10.62	6.165	11.63	3.05	0	9.559	10.64	10.19	10.07	2.857	4.514	6.686	8.839	8.052	11.86	12.03	11.36	1.029	11.12	10.71	11.27	10.76	8.874	10.28	10.77	9.985	11.78
GTEX-11DXY-1526-SM-5H129	GTEX-11DXY-1526-SM-5H129	9.247	11.37	10.59	7.657	11.13	3.201	4.121	5.019	7.016	2.35	9.207	1.9	8.21	5.762	11.2	8.619	10.91	10.34	11.99	9.619	4.957	10.91	6.027	12.17	2.969	0	9.822	10.22	10.51	9.998	2.35	4.331	6.444	9.531	8.465	12.22	12.04	11.38	2.35	10.82	10.87	11.87	10.9	9.221	12.57	10.96	10.05	10.51
GTEX-XMD2-0226-SM-4WWEE	GTEX-XMD2-0226-SM-4WWEE	9.245	12.58	11.85	6.673	12.5	7.213	2.871	7.628	5.906	5.666	9.283	2.647	10.36	10.85	11.45	8.298	10.14	10.5	12.52	9.881	4.826	10.79	7.004	11.77	3.876	0	10.03	10.79	10.71	9.554	3.236	5.026	6.703	8.75	8.822	12.44	12.46	11.81	4.656	11.27	11.2	11.5	10.43	9.719	10.13	11.16	9.485	11.47
GTEX-13OVI-0626-SM-5IJCN	GTEX-13OVI-0626-SM-5IJCN	9.245	11.53	13.5	7.421	12.46	4.988	2.997	7.336	7.523	4.857	8.864	0	8.971	9.128	10.77	8.924	10.94	10.83	12.37	10.15	5.326	10.21	6.686	11.5	3.606	0	9.769	11.15	10.01	10.07	2.418	4.923	6.308	8.417	7.226	12.26	11.86	11.43	3.606	10.73	10.76	11.09	10.59	8.562	10.46	10.71	9.869	11.67
GTEX-11NV4-1426-SM-5BC4W	GTEX-11NV4-1426-SM-5BC4W	9.245	11.04	10.92	9.149	11.39	7.302	3.354	7.989	5.747	5.253	9.018	1.213	9.945	7.814	11.16	8.759	10.67	10.84	12.24	10.87	5.475	10.47	6.459	11.47	3.155	0	9.673	9.785	10.38	9.744	2.308	4.071	6.323	8.677	8.101	11.6	11.56	11.01	0	10.7	11.05	10.78	10.07	8.408	10.08	10.99	9.757	11.09
GTEX-ZVTK-0526-SM-5GZWT	GTEX-ZVTK-0526-SM-5GZWT	9.245	10.99	11.46	9.105	11.81	6.602	4.122	7.388	5.353	4.391	8.724	0	10.41	6.857	10.95	8.659	11	10.43	12.5	10.87	4.922	10.57	7.048	11.49	2.779	0	10.02	11.03	10.32	9.917	2.779	3.797	6.157	9.189	7.927	11.9	11.99	11.44	1.742	10.22	11.15	11.22	10.68	8.672	10.96	10.86	9.406	12.87
GTEX-ZDXO-1926-SM-5E45Q	GTEX-ZDXO-1926-SM-5E45Q	9.243	11.39	10.25	8.334	11.87	6.542	5.776	9.281	10.04	8.872	9.951	1.069	9.673	7.696	11.16	8.162	10.91	10.91	12.36	10.32	7.343	10.75	7.82	11.6	3.444	0	10.13	10.96	10.64	9.556	3.582	3.825	6.418	9.062	8.113	11.77	12.01	11.55	5.832	10.7	11.29	11.88	10.97	9.636	12.12	10.76	10.36	13.6
GTEX-13O3Q-2826-SM-5KM2N	GTEX-13O3Q-2826-SM-5KM2N	9.243	11.29	10.5	7.612	11.49	5.072	5.168	8.344	7.307	6.443	8.795	3.368	10.52	8.209	11.18	8.066	10.83	10.88	12.56	11.12	6.05	10.53	7.612	11.48	2.169	0	10.02	10.96	10.62	9.873	3.368	4.379	5.999	9.142	7.946	12.04	12.1	11.03	6.727	10.68	11.21	11.26	10.24	8.979	12	10.9	10.06	10.93
TCGA-K1-A3PO-01	TCGA-K1-A3PO-01	9.241	12.86	10.58	9.71	11.6	8.324	3.597	9.025	7.026	3.346	9.685	1.206	10.06	9.729	11.35	8.067	11.23	11.22	10.97	10.33	2.093	11.16	6.065	12.26	5.375	0	9.439	11.06	9.133	9.812	2.478	5.207	7.957	8.559	8.086	12.63	12.63	11.89	2.093	11.76	10.51	11.98	10.29	9.629	11.69	10.55	9.936	9.94
GTEX-RVPV-1726-SM-2TF5W	GTEX-RVPV-1726-SM-2TF5W	9.241	11.34	10.11	9.93	11.47	5.829	5.191	7.109	5.952	5.379	8.182	3.479	9.474	10.71	11.12	7.964	10.09	10.48	12.85	10.6	2.603	9.72	5.829	12.27	5.545	0	9.845	8.537	10.72	8.614	4.02	3.479	6.361	7.599	7.904	11.62	12.19	10.38	0	10.03	11.15	10.77	10.3	8.279	11.77	11.14	9.763	10.44
GTEX-OHPN-2926-SM-3LK65	GTEX-OHPN-2926-SM-3LK65	9.24	11.5	11.15	7.406	11.7	7.101	5.201	9.683	10.79	7.557	9.728	5.758	9.099	9.944	11.2	8.825	10.81	10.92	12.54	10.83	7.026	10.64	7.982	11.26	2.49	0	10.3	11.09	10.24	10.14	4.195	5.629	7.386	9.068	8.114	11.77	12.19	11.24	5.331	11.38	10.95	11.76	11.02	9.516	11.98	10.51	10.75	11.62
GTEX-PWOO-1726-SM-48TDC	GTEX-PWOO-1726-SM-48TDC	9.239	12.37	10.28	5.139	10.81	7.325	0	5.403	6.119	3.219	8.786	1.125	8.531	9.845	11.75	10.14	11.39	10.66	12.19	9.556	3.923	10.41	6.822	11.81	1.749	0	9.774	10.46	10.42	10.99	4.031	5.661	7.227	9.143	8.774	11.95	12.01	11.34	6.345	12.22	10.81	11.17	10.19	8.967	10.45	10.99	10.75	10.98
GTEX-11ZUS-0526-SM-59884	GTEX-11ZUS-0526-SM-59884	9.238	11.65	11.36	8.758	11.41	6.419	6.494	10.13	7.83	5.815	9.415	2.468	9.297	6.817	11.04	7.69	11.14	10.94	12.02	9.774	5.534	10.84	6.817	11.8	3.533	0	9.591	11.4	10.47	9.875	2.816	4.564	6.368	8.951	7.676	12.06	12.33	11.12	2.008	11	10.74	11.4	11.57	8.888	11.84	10.77	10.21	12.09
GTEX-148VI-1726-SM-5S2W9	GTEX-148VI-1726-SM-5S2W9	9.236	11.31	11.53	8.158	12.36	6.735	2.699	8.36	5.915	4.592	9.21	2.103	9.982	7.89	10.99	8.462	10.78	10.57	12.73	11.16	5.381	10.44	6.863	11.51	4.886	0	10.35	11.22	10.45	9.037	1.07	5.039	6.492	8.826	7.165	12.45	12.26	11.4	4.522	10.4	11.45	11	10.59	8.623	11.9	11.05	9.493	11.14
GTEX-TSE9-2826-SM-4DXTF	GTEX-TSE9-2826-SM-4DXTF	9.235	11.88	9.052	5.056	11.37	3.45	0	6.497	7.872	3.874	9.165	0	7.024	5.39	11.44	7.785	10.82	10.56	13.08	9.45	8.299	10.73	6.284	11.35	3.276	0	10	10.94	11.37	10.91	4.208	4.199	6.373	8.071	7.941	12.49	12.4	11.52	6.767	12.54	11.07	11.31	11.3	8.993	10.03	10.55	11.18	11.14
GTEX-13OW8-0426-SM-5J2NR	GTEX-13OW8-0426-SM-5J2NR	9.234	11.59	13.06	8.352	11.38	5.609	2.969	6.953	8.504	5.018	9.302	0.9823	8.643	8.504	11.4	9.98	10.54	10.78	11.79	10.6	6.733	10.91	7.34	11.66	3.427	0	9.971	10.09	11.36	11.2	3.967	5.823	7.164	9.238	8.448	11.71	11.99	11.04	4.872	12.17	10.72	11.1	11.28	8.743	12.19	10.94	10.93	10.77
GTEX-ZF2S-2426-SM-5DUXV	GTEX-ZF2S-2426-SM-5DUXV	9.232	11.56	11.11	7.392	12.2	6.24	5.237	10.58	8.168	4.882	9.825	1.752	9.339	8.423	11.18	7.828	10.58	10.48	11.41	9.506	4.23	10.93	5.282	11.63	2.187	0	9.494	12.38	10.4	10.36	3.543	4.936	6.599	8.912	7.686	12.71	12.63	11.62	3.019	11.25	10.63	12.1	10.94	9.035	9.711	10.69	10.01	10.86
GTEX-13113-0626-SM-5GCP2	GTEX-13113-0626-SM-5GCP2	9.231	12.39	13.89	7.788	12.45	5.358	1.495	8.654	6.403	1.495	9.328	1.495	9.196	10.14	11.63	9.094	11.15	10.62	11.83	9.392	1.495	11.17	5.42	11.29	2.69	0	9.38	12.03	10.24	10.57	4.392	6.014	6.605	9.227	7.945	12.09	12.38	10.52	4.262	12.18	10.38	12	11.58	9.78	11.76	10.19	9.996	12.72
GTEX-TKQ1-1326-SM-4DXU7	GTEX-TKQ1-1326-SM-4DXU7	9.231	11.51	11.55	7.278	12.15	5.381	4.714	6.363	11.39	8.196	10.03	0	8.515	7.993	11.1	9.022	10.79	11.33	12.23	10.86	6.033	10.53	7.427	11.27	3.235	0	10.13	12.27	10.27	10.31	3.039	5.97	7.561	9.049	8.13	11.76	11.81	11.36	4.714	11.97	11.18	12.31	11.13	9.682	11.16	10.73	10.34	11.11
GTEX-11EM3-1826-SM-5A5KO	GTEX-11EM3-1826-SM-5A5KO	9.229	11.34	12.05	7.338	11.59	3.611	3.751	6.401	9.731	4.894	8.55	0	8.808	6.915	11.4	9.295	10.88	10.74	12.51	10.44	6.724	10.24	6.336	11.88	4.626	0	10.04	10.76	10.92	10.68	3.996	4.891	7.198	9.108	7.36	12.49	12.04	11.27	5.48	12.64	11.2	11.39	10.98	8.492	11.57	11.31	10.26	10.4
GTEX-14A5I-1326-SM-5SIAQ	GTEX-14A5I-1326-SM-5SIAQ	9.227	12.4	12.02	4.413	12.64	6.497	3.189	10.29	8.836	3.722	9.072	0	7.084	8.757	11.41	7.738	11.22	10.7	11.96	8.848	5.983	11.18	6.043	12.17	2.339	0	9.366	11.77	10.54	9.521	2.957	5.177	6.66	8.485	7.818	12.38	12.7	11.45	0	11.17	11.03	11.86	10.38	8.63	9.858	10.37	10.58	11.62
GTEX-145MO-0826-SM-5NQBL	GTEX-145MO-0826-SM-5NQBL	9.226	11.57	11.99	8.91	12.41	5.622	5.661	4.204	6.926	6.124	9.225	0	10.36	8.611	11.49	8.792	10.76	10.71	12.44	11.03	4.726	10.85	6.647	12.01	2.328	0	10.01	10.35	10.18	10.04	3.708	4.204	5.84	9.076	7.713	12.09	12.1	11.76	3.708	11.16	10.89	11.23	10.86	8.525	10.52	11	9.691	12.07
GTEX-RNOR-0326-SM-2TF51	GTEX-RNOR-0326-SM-2TF51	9.226	11.11	10.37	6.129	11.74	5.554	6.047	10.81	10.15	8.617	9.762	4.333	8.904	8.326	10.79	8.969	10.92	11.12	12.23	11.02	6.927	10.13	7.726	11.27	0	0	10.08	10.89	10.58	9.661	4.584	5.494	6.857	9.324	8.01	11.57	11.81	10.9	5.916	10.81	11.04	11.75	10.57	9.424	12.41	10.66	10.1	10.72
GTEX-132NY-2026-SM-5L3FM	GTEX-132NY-2026-SM-5L3FM	9.225	11.35	10.59	7.664	11.03	4.62	5.667	7.087	6.779	1.216	9.387	1.208	8.816	7.789	11.18	8.608	11.04	10.57	11.61	9.923	6.291	10.96	6.595	11.22	3.818	0	9.67	11.54	10.72	10.79	2.302	4.457	7.031	9.923	8.16	11.97	12.07	10.95	1.208	11.28	10.33	11.74	10.91	9.058	11.86	10.65	10.26	10.95
GTEX-12696-2526-SM-5EQLN	GTEX-12696-2526-SM-5EQLN	9.224	11.57	11.53	7.782	12.31	5.417	1.73	6.4	4.906	3.519	8.797	0	9.014	9.061	11.12	8.688	11.16	10.71	12.29	10.3	4.728	10.27	5.013	11.88	2.163	0	10.21	11.25	10.35	9.11	2.221	4.45	5.853	8.212	6.963	12.29	11.97	11.81	1.73	10.79	11.68	11.01	10.11	8.289	12.22	11.33	9.187	11.96
GTEX-WRHU-0626-SM-3MJFI	GTEX-WRHU-0626-SM-3MJFI	9.224	11.31	10.05	7.559	11.92	6.476	5.938	10.05	10.28	9.199	9.995	4.028	9.052	8.757	11.37	8.698	11.02	11.08	12.67	11.04	6.445	10.55	7.705	11.6	3.642	0	10.04	11.36	10.84	9.647	3.527	3.749	6.692	8.992	8.332	11.58	11.98	11.07	5.82	11.01	11.56	11.89	10.64	9.766	11.69	11.08	10.66	10.65
GTEX-WK11-2426-SM-3NMAA	GTEX-WK11-2426-SM-3NMAA	9.223	11.51	10.52	9.204	11.66	6.049	3.163	6.455	5.607	4.822	9.084	1.76	10.8	8.016	11.32	8.452	10.91	11.11	12.14	11	3.029	10.83	6.388	12	3.693	0	9.639	10.78	10.01	9.747	2.064	3.286	6.346	8.507	8.046	11.84	12.12	11.41	2.064	10.67	10.96	11.19	10.75	8.99	10.97	11.11	9.603	11.7
GTEX-14BIN-1226-SM-5S2OM	GTEX-14BIN-1226-SM-5S2OM	9.223	11.12	12.14	8.996	11.27	5.852	2.424	6.963	5.778	4.924	8.978	0	9.946	8.281	11.14	8.745	10.35	10.57	12.25	10.67	3.959	10.37	7.028	11.6	2.77	0	9.748	10.28	10.5	9.546	2.424	3.661	5.658	8.453	7.832	11.71	11.83	10.87	3.049	10.65	10.89	11.04	10.77	8.422	9.903	10.83	9.865	11.31
GTEX-13N11-1526-SM-5L3FL	GTEX-13N11-1526-SM-5L3FL	9.221	11.31	10.6	7.796	11.09	5.738	3.676	6.19	7.576	5.471	9.195	4.062	9.492	8.135	11.26	8.839	10.8	10.87	12.65	10.15	5.773	10.63	7.244	11.38	3.676	0	9.849	10.6	10.77	10.47	4.456	5.235	6.241	9.112	8.052	12	11.84	11.05	4.897	11.94	10.94	11.23	10.97	8.954	10.88	11.19	10.68	10.78
GTEX-13NZA-0126-SM-5K7UH	GTEX-13NZA-0126-SM-5K7UH	9.22	11.97	8.117	8.212	12.13	7.173	0	6.536	6.205	4.62	8.901	1.696	8.691	10.51	11.16	8.651	11.15	10.65	12.6	9.852	5.016	10.4	6.311	11.56	4.242	0	10.21	11.73	10.45	10.06	4.023	4.154	7.128	8.921	7.673	12.07	12.28	11.51	3.609	10.89	11.06	11.17	10.69	8.86	9.954	10.85	9.557	12.78
GTEX-WOFL-0626-SM-3MJG3	GTEX-WOFL-0626-SM-3MJG3	9.22	11.46	9.469	7.942	11.99	6.341	12.13	6.278	8.078	4.98	9.022	1.731	8.622	7.12	11.3	8.795	10.61	9.803	12.58	10.32	6.094	10.54	6.622	11.23	3.516	0	10.67	11.71	10.48	10.95	4.316	5.015	7.268	9.056	7.931	12.36	12.22	11.69	2.496	12.4	11.33	10.78	10.01	9.424	10.61	11.17	13.01	12.56
GTEX-T2IS-0426-SM-32QPE	GTEX-T2IS-0426-SM-32QPE	9.219	10.67	12.84	10.05	11.91	3.708	3.708	7.614	6.502	4.049	8.714	2.626	10.93	6.418	10.94	9.137	10.33	9.736	11.43	9.425	4.922	10.97	7.118	10.98	3.266	0	9.202	12.6	10.32	10.5	0	3.504	5.812	9.362	8.052	11.39	11.83	10.59	5.856	10.46	10.29	11.13	10.77	8.969	12.06	10.35	9.835	11.31
GTEX-145MN-2626-SM-5NQAH	GTEX-145MN-2626-SM-5NQAH	9.217	11.89	10.71	8.178	12.31	7.304	1.643	6.313	5.331	3.666	8.84	1.043	9.219	9.727	11.36	8.52	11.33	11.02	12.17	8.911	4.329	10.53	6.813	11.45	2.657	0	9.983	11.76	10.16	10.61	3.78	5.369	8.039	9.469	7.688	12.1	12.26	11.67	3.399	11.18	11.13	11.54	10.66	8.597	10.16	11.11	9.634	13.43
TCGA-GN-A4U9-06	TCGA-GN-A4U9-06	9.216	13.53	10.91	4.271	12.15	13.56	6.884	8.718	9.175	6.895	11.08	4.376	6.68	8.915	13.01	12.11	12.11	12.27	13.33	12.69	0	11.89	10.34	13.02	3.826	0	11.22	9.733	11.7	10.68	6.141	4.376	11.96	9.779	7.596	12.81	14	12.92	3.395	13.88	11.62	12.4	10.35	11.28	9.983	12.58	11.02	10.92
GTEX-PWN1-1726-SM-2S1O9	GTEX-PWN1-1726-SM-2S1O9	9.215	11.36	12.28	7.445	12.59	5.062	3.241	6.847	9.947	7.031	9.278	0	9.436	6.639	11.18	9.238	11.15	11.34	12.09	10.85	5.387	9.955	6.829	11.74	4.162	0	10.02	11.2	9.931	9.433	1.933	5.234	6.899	9.134	7.409	12.01	11.81	11.25	4.795	11.41	11.46	11.84	9.955	8.981	11.73	11.05	9.922	11.01
TCGA-FG-A711-01	TCGA-FG-A711-01	9.214	12.12	11.69	5.09	12.39	8.507	7.276	4.25	8.229	7.414	10.17	7.502	6.872	8.33	11.87	9.019	11.03	11.68	11.33	10.12	5.784	10.77	4.646	12.85	2.25	0	10.03	12.49	9.895	10.23	2.956	2.956	8.605	9.054	7.734	12.98	12.16	11.47	3.617	11.86	10.57	12.42	10.01	9.898	11.75	11.43	10.64	10.23
GTEX-13FHP-1026-SM-5K7Y2	GTEX-13FHP-1026-SM-5K7Y2	9.214	10.75	13.6	10.21	11.96	5.68	4.399	8.742	7.095	0	8.69	0	11.5	7.658	10.99	9.1	10.5	10.2	11.58	9.938	6.157	10.9	7.827	10.68	2.591	0	9.32	12.88	10.39	9.974	3.466	3.466	4.961	9.06	8.545	11.4	12.12	10.44	5.177	10.1	10.3	10.91	10.62	8.917	10.83	10.34	9.309	10.07
GTEX-14C39-2526-SM-5S2UH	GTEX-14C39-2526-SM-5S2UH	9.21	11.85	10.93	6.804	12.58	5.846	1.123	6.989	6.819	3.676	8.715	0	8.812	10.46	11.06	8.566	11.1	10.64	12.81	11.31	4.394	10.32	5.904	12.18	3.803	0	9.834	10.58	9.878	9.617	3.536	5.087	6.163	8.252	7.793	12.35	12.18	11.92	3.382	10.77	11.32	10.89	10.64	8.85	11.04	11.02	9.199	11.36
GTEX-1211K-0326-SM-5FQT1	GTEX-1211K-0326-SM-5FQT1	9.208	12.65	12.33	4.86	12.91	5.563	3.235	9.493	8.452	2.381	9.156	0	7.366	8.818	11.64	9.583	11.73	11.24	12.09	8.808	5.429	11.02	5.227	12.33	2.725	1.265	9.559	11.71	9.987	9.689	3.235	6.59	5.332	9.163	7.675	13.16	12.86	12.05	0	11.46	10.89	12.28	10.61	9.275	11.24	10.98	10.69	11.54
GTEX-S33H-1126-SM-2XCB6	GTEX-S33H-1126-SM-2XCB6	9.206	11.18	8.32	8.234	11.25	5.326	1.648	7.293	4.654	4.486	8.891	0	9.899	8.884	11.23	8.307	10.97	11.06	12.56	10.44	5.425	10.62	7.004	11.52	2.742	0	9.778	10.84	10.44	9.192	1.975	3.63	6.513	9.208	7.747	11.83	11.8	11.44	2.742	10.53	11.37	11	10.01	8.845	9.809	11.13	9.517	12.72
GTEX-PLZ4-2726-SM-3P61A	GTEX-PLZ4-2726-SM-3P61A	9.204	11.7	10.22	6.722	11.57	6.252	2.482	5.986	7.807	5.619	9.235	1.503	8.813	6.759	11.85	9.145	10.5	11.17	12.7	10.38	6.235	10.32	6.353	10.87	1.908	0	9.66	10.27	11.35	10.2	3.211	4.341	6.217	8.68	8.144	11.95	12.16	11.34	3.692	11.8	11.01	11.13	10.88	9.01	11.06	11.1	11.22	10.92
TCGA-AX-A0J0-11	TCGA-AX-A0J0-11	9.204	11.66	12.66	6.838	11.66	7.134	2.761	8.457	6.122	5.01	9.426	1.663	9.247	7.289	11.59	9.871	11.81	10.73	11.44	10.29	4.253	10.41	6.644	11.97	0	0	9.47	9.305	10.11	7.904	1.29	5.035	6.076	9.113	7.688	12.36	12.1	11.3	0.7845	11.91	10.85	11.82	9.789	10	11.07	10.82	9.411	10.36
GTEX-YFC4-2926-SM-5IFJ8	GTEX-YFC4-2926-SM-5IFJ8	9.203	11.96	6.308	7.642	10.38	4.518	3.915	6.683	7.549	4.625	9.075	0	8.13	7.719	11.45	7.862	10.19	10.57	12.68	10.22	8.018	10.69	5.991	11.14	1.359	0	10.22	9.835	11.76	10.49	4.306	4.187	6.337	8.907	8.322	11.79	12.42	10.77	2.046	10.77	11.41	11.08	10.2	9.188	10.71	10.89	10.92	10.73
GTEX-T5JC-0526-SM-32PM7	GTEX-T5JC-0526-SM-32PM7	9.203	11.14	7.976	8.795	11.99	5.668	3.219	6.654	6.573	2.989	9.162	1.254	9.768	8.007	10.95	8.693	10.8	10.49	12.25	10.55	5.314	10.41	5.782	11.95	2.986	0	9.611	10.61	10.07	9.299	3.419	3.751	5.668	7.935	7.323	11.97	12.02	11.83	1.915	10.65	11.17	10.97	10.59	8.688	11.44	10.79	9.346	13.97
GTEX-14DAQ-1326-SM-5RQIM	GTEX-14DAQ-1326-SM-5RQIM	9.202	11.67	11.34	4.533	12.44	5.72	4.108	10.98	8.549	4.111	9.008	0	6.3	6.362	11.51	7.033	11.24	10.46	12.22	8.295	6.555	10.91	6.879	11.78	4.336	0	9.646	12.06	10.9	9.413	1.309	3.979	5.3	8.746	8.036	12.5	12.8	11.14	0	10.89	10.93	11.88	10.53	8.775	9.956	10.89	10.92	11.74
GTEX-ZAB4-0626-SM-5CVN3	GTEX-ZAB4-0626-SM-5CVN3	9.2	12.38	10.68	8.912	12.04	10.16	3.981	7.504	7.261	6.125	8.814	1.985	8.921	10.97	11.47	8.956	10.9	10.94	12.32	10.16	3.07	10.62	6.899	11.83	4.709	0	9.698	8.981	10.69	9.884	4.535	4.44	8.981	8.802	7.732	11.98	12.29	11.76	3.682	11.61	10.82	10.78	10.16	8.872	10.44	10.73	9.769	12.07
GTEX-147F3-1526-SM-5SIAK	GTEX-147F3-1526-SM-5SIAK	9.197	11.2	10.73	6.826	11.58	5.094	1.752	7.573	7.173	4.831	9.158	1.752	9.143	6.073	11.25	8.303	10.75	10.93	12.46	9.676	5.793	10.45	6.526	11.12	4.035	0	10.05	10.95	10.73	10.22	3.215	5.73	5.912	9.285	7.856	12.28	12.17	11.12	2.186	11.07	11.2	11.16	10.7	9.212	11.16	11.01	10.39	10.84
TCGA-DX-AB2F-01	TCGA-DX-AB2F-01	9.195	12.75	9.486	7.842	11.52	11.48	3.621	5.924	6.576	2.332	9.585	0.8537	9.278	10.9	12.46	9.688	11.5	11.84	11.41	10.59	2.547	10.22	7.05	12.01	2.547	0	9.306	10.41	10.92	10.41	2.516	5.674	10.34	9.468	8.122	12.47	12.95	11.64	4.166	11.97	11.02	12.12	9.947	9.967	10.43	11.18	8.46	10.11
TCGA-E1-A7YE-01	TCGA-E1-A7YE-01	9.195	12.26	13.46	3.626	11.92	10.33	7.723	5.055	7.586	8.17	9.839	4.637	7.024	10.51	12.19	10.28	11.4	11.89	11.93	9.927	3.822	10.74	7.226	13.15	2.802	0	9.701	9.222	10.09	9.575	3.953	3.132	8.453	9.544	7.501	12.27	11.9	11.56	5.806	11.57	11.32	11.6	9.594	10.11	12.43	11.69	10.98	10.12
GTEX-RUSQ-1826-SM-2TF6E	GTEX-RUSQ-1826-SM-2TF6E	9.194	12.27	10.34	5.442	12.53	5.729	3.58	5.082	7.827	6.869	9.319	1.245	7.829	8.823	11.49	9.396	11.09	11.39	12.57	10.03	5.247	10.29	5.729	11.99	3.737	0	10.05	9.739	10.12	9.31	2.767	5.299	5.969	7.853	8.132	12.08	11.98	12.02	3.205	11.66	11.32	11.55	10.46	9.506	12.47	10.88	10.21	11.77
GTEX-ZVTK-0826-SM-5GZXI	GTEX-ZVTK-0826-SM-5GZXI	9.194	11.17	11.17	7.768	11.87	5.415	5.609	10.3	10.98	8.86	10.3	0	9.11	7.727	11.11	8.889	10.82	10.96	12.66	10.88	6.814	10.28	7.623	11.38	2.561	0	10.23	11.39	10.66	9.422	2.605	5.373	6.398	9.29	7.905	11.86	12.06	11.25	6.356	10.88	11.28	11.97	10.95	9.617	11.91	10.99	10.33	11.07
GTEX-145LU-1226-SM-5LU9B	GTEX-145LU-1226-SM-5LU9B	9.193	11.19	11.38	9.152	11.45	5.817	3.209	6.278	6.211	5.232	9.143	0	10.06	8.004	11.17	8.724	10.75	10.85	12.28	10.89	4.548	10.45	6.627	11.95	4.028	0	9.578	10.67	10.43	10.02	1.123	4.223	6.501	8.764	7.906	11.84	11.89	11.25	0	10.59	11.01	11.11	11.06	8.446	10.62	10.86	9.981	11.91
TCGA-XE-AANV-01	TCGA-XE-AANV-01	9.192	12.13	10	6.269	11.72	12.1	3.172	8.406	5.569	4.603	10.15	5.011	7.102	10.1	11.89	10.34	11.74	11.67	11.27	9.997	3.172	9.811	10.03	12.43	3.611	0	10.65	9.668	12.01	9.952	1.767	4.646	10.79	9.12	9.067	11.23	12.41	11.86	1.38	12.88	10.98	11.08	9.073	9.314	10.48	11.63	9.796	9.339
GTEX-13OW8-1826-SM-5L3H1	GTEX-13OW8-1826-SM-5L3H1	9.192	11.78	10.12	5.789	12.89	5.095	2.466	11.32	8.183	3.331	9.161	0	6.746	5.749	11.34	6.891	11.07	10.66	12.2	8.247	6.168	10.84	5.622	12.25	3.531	0	9.767	11.56	10.7	9.818	5.159	5.974	5.903	8.298	7.634	12.82	12.72	11.51	2.006	10.82	11.23	12.09	10.77	9.139	10.93	11.01	10.96	11.32
GTEX-12ZZY-0526-SM-5EQ5H	GTEX-12ZZY-0526-SM-5EQ5H	9.192	11.43	12.07	5.764	11.51	6.259	4.865	9.744	7.734	4.001	8.326	2.445	7.844	7.64	11.37	7.744	11.24	11.03	12.21	9.546	5.913	10.26	5.005	12.18	3.507	0	9.541	11.47	10.77	9.143	2.792	4.627	5.305	8.565	7.681	12.7	12.35	11.34	1.311	10.59	11.17	11.74	10.36	9.132	11.66	11.21	9.98	10.13
TCGA-TQ-A7RK-02	TCGA-TQ-A7RK-02	9.191	12.48	11.79	4.135	12.06	10.37	7.398	5.273	7.673	7.872	9.627	6.774	6.869	9.65	11.88	9.498	11.32	11.22	12.1	10.62	6.14	10.19	6.574	12.55	1.479	0	9.907	10.21	10.43	9.871	3.667	2.467	9.871	9.587	8.126	12.19	12.4	11.34	4.87	11.84	11.21	11.63	8.079	9.903	11.64	11.79	10.73	9.855
TARGET-30-PAIXIF-01	TARGET-30-PAIXIF-01	9.188	11.99	10.91	6.054	11.59	10.18	4.401	8.594	8.396	5.588	9.671	9.254	7.862	9.415	11.03	8.915	10.98	10.98	11.33	10.99	2.901	10.44	7.156	12.5	2.41	0	8.72	9.909	9.421	9.723	0	3.644	10.91	8.58	6.54	12.31	11.89	10.95	0	11.65	10.31	11.9	11.15	9.774	11.95	11	10.5	10.34
GTEX-YF7O-0226-SM-5IFJ4	GTEX-YF7O-0226-SM-5IFJ4	9.188	11.57	13.35	8.224	12.08	6.346	2.5	8.943	8.23	5.074	8.912	0	10.06	9.029	11.1	8.807	10.62	10.67	12.04	9.848	4.855	10.69	7.012	11.63	3.66	0	9.783	11.41	10.31	10.17	3.521	5.462	5.888	8.884	7.896	11.9	12.01	11.29	4.295	11	10.63	11.44	11.02	8.55	11.34	11.03	10.25	12.48
GTEX-11DXZ-2226-SM-5EGH2	GTEX-11DXZ-2226-SM-5EGH2	9.186	11.37	11.47	8.698	12.05	8.716	3.231	7.183	7.942	5.536	9.374	1.421	9.613	7.149	11.88	9.477	11.1	10.76	12.26	10.48	4.799	10.5	7.962	11.41	4.614	4.512	10.25	10.81	10.99	9.696	5.907	7.232	8.194	9.661	8.237	12.22	12.29	11.1	4.964	11.07	11.09	11.65	10.45	9.257	10.62	11.59	9.726	12.39
GTEX-OIZH-3026-SM-3NB1G	GTEX-OIZH-3026-SM-3NB1G	9.185	12.52	11.86	5.128	12.66	8.664	6.026	10.78	6.617	2.738	8.347	0	6.864	9.43	11.45	9.071	11.43	11.19	11.87	8.634	0	11.1	5.441	12.87	2.255	0	9.287	11.46	9.983	9.197	3.383	6.617	6.36	8.283	7.79	12.36	12.41	12.01	2.736	11.26	11.54	11.85	9.676	8.796	11.63	11.05	9.867	11.2
GTEX-14E6E-2226-SM-5SI6F	GTEX-14E6E-2226-SM-5SI6F	9.185	11.97	11.14	6.527	12.1	5.594	3.859	5.869	10.57	7.377	9.815	1.088	8.917	7.778	11.29	9.331	10.74	11.02	12.36	10.43	5.376	10.54	7.58	11.35	3.859	0	10.16	11.74	10.35	9.82	3.151	5.376	6.709	9.287	8.479	11.76	11.89	11.54	4.332	11.91	11.15	11.82	11.01	9.397	11.08	10.97	10.24	11.24
GTEX-146FQ-0226-SM-5NQAL	GTEX-146FQ-0226-SM-5NQAL	9.184	12.32	9.546	8.616	12.8	7.095	2.372	7.027	5.52	4.456	9.081	0	9.403	10.17	11.51	8.529	10.72	10.78	12.31	9.893	4.519	10.46	6.631	11.71	3.516	0	9.759	10.54	10.37	9.437	3.225	3.516	6.061	8.691	7.948	12.1	12.11	11.68	4.814	10.93	11.02	11.37	10.76	9.349	9.552	11.18	9.509	11.63
GTEX-13OW8-1626-SM-5L3HW	GTEX-13OW8-1626-SM-5L3HW	9.184	11.42	10.97	6.964	11.96	5.726	3.968	10.33	8.112	3.368	8.711	1.221	8.222	8.312	11.3	7.996	11.11	10.65	12.28	9.426	4.921	10.74	5.864	12.22	4.479	0	9.639	11.66	10.49	9.513	3.543	4.856	5.797	8.225	7.346	12.65	12.67	11.37	0	10.68	11.13	11.71	10.92	8.967	11.94	10.98	10.29	10.48
TCGA-S9-A7R3-01	TCGA-S9-A7R3-01	9.183	12.41	10.51	5.813	12.48	7.554	7.097	4.529	7.679	7.842	9.748	6.194	7.592	9.306	11.41	9.395	11.38	11.45	11.49	9.17	5.958	10.78	6.016	12.44	0	0	10.07	11.82	9.99	9.374	3.59	2.137	7.874	10.08	7.878	12.59	11.88	11.61	3.371	11.57	11.22	11.91	9.076	9.728	13.09	11.56	10.56	10.27
GTEX-UJHI-0726-SM-3DB92	GTEX-UJHI-0726-SM-3DB92	9.182	11.6	12.94	9.719	12.23	6.469	3.305	7.224	5.729	5.043	7.963	2.265	10.08	10.32	11.39	10.13	10.54	10.38	12.85	10.54	2.877	10.2	7.174	11.02	4.789	0	10.34	9.71	11.1	10.9	4.854	5.464	7.92	10.72	8.525	11.52	12.37	11.12	2.603	11	10.63	10.87	10.4	8.467	10.24	10.97	10.44	12.37
GTEX-YB5K-2226-SM-4WWG1	GTEX-YB5K-2226-SM-4WWG1	9.181	11.41	12.28	7.577	12.5	5.208	0	4.931	4.841	3.895	8.716	0	9.742	8.15	10.88	8.516	11.23	10.63	12.11	9.599	3.89	10.34	5.839	11.66	3.478	0	9.722	11.97	10.12	10.03	2.229	5.171	6.556	8.7	6.989	12.2	12	12.09	4.745	11.14	11.32	11.27	10.65	8.15	10.49	11.02	9.286	13.07
GTEX-132NY-2726-SM-5PNY2	GTEX-132NY-2726-SM-5PNY2	9.179	11.21	8.862	6.356	11	3.735	4.629	6.139	6.175	3.54	9.354	0.9103	8.086	7.623	11.34	8.913	11.03	10.61	12.11	10.97	5.749	11.13	6.794	12.04	3.827	0	9.775	10.85	11.07	10.07	3.007	4.466	6.139	9.765	8.419	12.52	12.29	11.28	1.464	11.51	10.85	11.63	11.05	9.08	12.11	11.33	10.39	10.5
GTEX-11GSO-2326-SM-5A5LX	GTEX-11GSO-2326-SM-5A5LX	9.175	12.29	10.17	7.153	12.14	7.846	3.077	5.011	6.588	4.634	8.776	1.991	8.361	10.25	11.22	9.095	10.96	10.69	12.6	10.64	5.076	10.58	6.776	11.57	5.138	0	10.35	11.92	10.51	10.03	3.689	4.448	7.988	8.716	7.601	12.4	12.24	11.45	5.198	11.26	11.1	10.96	10.58	8.716	10.44	10.65	9.529	11.98
GTEX-144GL-0526-SM-5LU41	GTEX-144GL-0526-SM-5LU41	9.173	11.35	11.75	5.514	11.7	6.817	6.896	12.04	8.279	3.167	8.828	0	7.149	7.254	11.17	7.919	11.36	10.64	12.09	9.026	6.817	10.34	6.248	11.68	2.533	0	9.538	12.19	11.03	9.994	4.333	5.703	6.054	9.415	8.029	12.76	12.76	11.25	1.377	10.81	10.67	11.79	10.31	8.853	10.67	11.02	10.11	10.51
TCGA-DU-6407-01	TCGA-DU-6407-01	9.172	12.94	11.71	4.701	12.82	10.14	7.328	3.977	7.812	6.938	9.368	3.789	6.634	8.895	11.8	9.698	11.78	11.55	11.57	9.988	4.143	10.55	5.54	12.76	0	0	9.172	11.17	9.68	8.909	2.759	2.616	8.193	8.724	7.385	12.25	12.1	11.59	5.128	12.07	11.15	11.73	8.139	9.8	11.93	11.58	10.07	10.06
GTEX-Y9LG-2226-SM-4VDS9	GTEX-Y9LG-2226-SM-4VDS9	9.172	11.73	11.78	7.751	12.62	5.154	4.405	7.361	10.92	7.308	10.39	0.9719	9.196	7.551	10.99	8.792	10.53	10.69	11.98	10.1	6.559	10.6	6.284	11.27	3.755	0	10.28	11.75	9.775	10.3	2.277	5.499	6.764	8.906	7.672	12.06	12.55	11.71	7.163	11.28	10.93	12.67	11.45	9.226	11.11	10.66	10.1	11.11
GTEX-13X6K-0726-SM-5LU2Z	GTEX-13X6K-0726-SM-5LU2Z	9.167	11.56	11.38	8.117	11.69	6.07	7.316	6.608	6.138	4.205	9.191	1.06	10.35	9.501	11.2	8.448	10.99	10.57	11.84	10.48	4.359	10.76	7.082	11.95	2.684	0	9.743	10.55	10.34	9.377	1.664	3.917	5.639	8.879	8.174	11.86	11.95	11.25	1.664	11.17	11.16	10.84	10.48	8.994	10.11	11.19	9.499	11.54
GTEX-POMQ-0426-SM-3P61G	GTEX-POMQ-0426-SM-3P61G	9.165	11.82	11.64	6.237	12.29	6.796	1.604	9.812	8.475	4.119	9.085	1.604	7.442	9.167	11.57	9.318	11.67	10.78	12.4	8.873	6.256	10.59	6.47	11.99	3.194	0	9.721	12.17	10.76	10.03	4.32	6.487	7.157	9.477	8.247	12.76	12.91	11.17	1.014	11.2	10.94	12.18	10.64	8.812	10.57	11.27	11.04	12.02
GTEX-11P81-0326-SM-5HL6B	GTEX-11P81-0326-SM-5HL6B	9.165	11.57	10.42	5.104	12.24	6.641	3.757	9.264	8.014	2.992	9.176	1.258	6.867	8.021	11.22	8.573	11.39	10.62	11.69	8.394	5.418	10.71	5.959	12.03	2.371	0	9.173	12.1	10.45	8.756	3.425	6.023	5.045	9.299	7.774	12.67	12.67	11.47	1.258	10.35	10.94	12.27	10.02	9.072	10.12	10.93	10.32	11.64
TARGET-30-PANSBN-01	TARGET-30-PANSBN-01	9.164	11.91	10.11	6.33	11.73	7.139	1.329	8.459	8.844	6.209	9.597	4.819	8.108	10.61	11.52	9.94	11.28	10.89	12.39	10.68	5.034	10.64	7.368	12.57	2.965	0	9.738	10.3	10.85	9.135	2.818	5.925	6.141	8.986	8.28	12.37	12.19	11.51	2.654	10.67	11.51	12.36	10.92	10.33	12.55	11.32	10.77	10.34
GTEX-11ILO-0226-SM-5N9D3	GTEX-11ILO-0226-SM-5N9D3	9.161	11.58	9.829	8.201	11.39	6.83	0	6.43	6.782	5.579	8.882	2.251	9.359	9.554	11.25	8.656	11.15	10.78	12.76	10.31	5.27	10.68	6.937	11.42	4.112	0	10.21	11.12	10.52	9.936	3.091	4.633	6.907	9.018	7.892	12.15	12.3	11.68	3.463	10.74	11.06	10.98	10.65	9.244	11.04	10.88	9.805	13.86
GTEX-12ZZY-0926-SM-5EQ6I	GTEX-12ZZY-0926-SM-5EQ6I	9.161	11.3	12.08	10.35	11.53	5.806	5.28	7.916	6.261	7.407	9.011	2.221	10.62	9.967	11.36	8.91	10.71	11.01	12.47	11.35	5.033	10.82	7.297	11.26	4.077	0	9.876	8.779	10.97	9.128	3.146	3.724	6.57	9.445	8.623	11.61	12.12	10.95	1.151	10.4	11.09	11.2	9.759	8.759	10.77	10.84	9.948	10.86
GTEX-113JC-0926-SM-5H114	GTEX-113JC-0926-SM-5H114	9.161	11.12	11.09	7.677	11.67	4.879	2.871	4.715	6.651	3.397	9.015	1.367	6.821	6.073	11.06	10.23	10.2	10.12	12.91	10.88	6.974	10.41	5.596	11.79	3.389	0	9.553	9.991	10.19	11.39	4.069	5.159	8.04	7.537	7.68	12.02	11.76	11.42	0	10.8	10.97	11.33	11.28	8.329	12.79	10.55	10.25	10.68
GTEX-11NSD-0926-SM-5N9DR	GTEX-11NSD-0926-SM-5N9DR	9.16	11.65	13.35	8.493	11.99	6.122	3.344	6.808	5.399	4.656	9.08	0	10.62	7.506	11.15	8.919	10.54	10.54	12.03	10.88	3.989	10.76	6.585	11.21	3.638	0	9.587	11.52	11	10.44	3.278	5.835	6.074	9.423	8.441	11.92	11.85	11.38	4.089	11.19	10.77	11.45	10.67	8.919	9.994	11.05	9.696	12.64
TCGA-19-2629-01	TCGA-19-2629-01	9.159	12.78	11.06	5.657	12.11	11.13	7.299	5.714	8.062	5.314	9.854	3.992	7.023	10.13	11.85	9.417	11.34	10.76	11.02	9.402	4.165	10.84	6.118	12.68	0	0	9.334	8.913	9.373	8.606	3.676	3.863	9.448	6.226	7.539	12.56	12.66	11.43	5.232	12.22	10.56	11.91	7.883	10.23	12.04	11.18	10.08	9.738
GTEX-ZP4G-2226-SM-57WFB	GTEX-ZP4G-2226-SM-57WFB	9.159	11.75	11.94	7.886	12.57	6.119	3.792	7.411	10.91	6.991	9.708	3.258	9.139	7.374	11.11	8.771	10.98	11.37	12.39	10.75	4.18	10.6	7.075	11.57	3.549	0	10.19	11.76	10.24	9.883	4.363	6.028	7.683	9.449	8.222	11.74	12.08	11.57	4.85	11.45	11.31	12.29	10.74	9.422	11.74	10.99	10.27	11.51
GTEX-ZTSS-2026-SM-5987K	GTEX-ZTSS-2026-SM-5987K	9.159	11.54	10.97	7.333	12.7	4.899	0	4.782	5.2	4.009	8.759	1.106	9.415	8.764	11.14	8.644	11.01	10.78	12.58	10.46	4.194	10.27	5.486	11.63	4.365	0	9.729	11.35	10.23	9.785	1.725	5.006	6.876	8.61	7.305	12.34	12.04	11.76	5.006	11.09	11.31	11.15	10.7	8.339	11.24	11.25	9.258	12.29
TCGA-YU-A90Q-01	TCGA-YU-A90Q-01	9.158	13.18	10.69	6.334	12.68	13.87	3.281	7.108	3.878	6.047	10.11	6.119	7.238	7.663	12.1	10.85	12	11.56	11.67	10.04	1.167	9.013	9.857	12.83	3.878	0	10.48	9.101	12.61	9.949	1.804	3.454	10.96	8.847	9.084	10.84	12.46	12.25	0	13.3	11.41	11.03	7.807	9.691	10.37	11.97	9.288	8.66
GTEX-S7SE-0826-SM-4AT4D	GTEX-S7SE-0826-SM-4AT4D	9.158	11.48	9.982	9.775	12.22	7.623	3.136	6.748	6.278	4.176	9.199	1.201	10.68	8.86	11.06	7.907	10.56	10.75	12.21	10.24	5.273	10.74	7.697	12.28	1.201	0	9.79	10.31	10.09	9.818	2.906	3.934	6.416	8.318	7.911	12.12	12.26	11.8	5.497	10.25	11.13	11.39	10.7	8.884	10.77	10.79	9.333	11.07
GTEX-13OVL-2726-SM-5J2MP	GTEX-13OVL-2726-SM-5J2MP	9.156	11.05	10.21	8.412	11.35	4.707	4.833	7.257	8.356	3.946	9.263	2.532	7.668	6.484	11.31	8.68	10.94	10.28	12.38	9.684	6.465	11.27	7.879	11.56	3.941	0	10.1	11.07	11.05	11	3.032	4.415	7.971	9.697	8.969	11.92	12.07	10.66	1.762	11.17	10.53	11.77	11.96	9.046	13.21	10.89	10.52	11.15
GTEX-PLZ6-1226-SM-3P5ZS	GTEX-PLZ6-1226-SM-3P5ZS	9.155	11.59	10.42	6.037	11.95	11.06	5.611	6.411	11.85	8.78	10.78	5.856	8.478	8.53	11.65	11.12	11.26	11.65	13.04	11.05	7.214	10.52	9.385	12.16	7.519	8.452	10.65	11.15	11.38	11.85	9.677	10.12	9.997	8.898	8.985	12.1	12.75	11.62	6.411	12.53	11.6	11.18	10.84	9.748	11.69	11.68	10.88	11.44
GTEX-14ASI-0326-SM-5S2VH	GTEX-14ASI-0326-SM-5S2VH	9.155	11.38	10.23	6.941	11.88	6.105	5.749	11	10.61	8.885	10.11	3.292	8.66	8.431	11.24	8.431	11.04	11.05	12.8	10.89	6.207	10.43	7.436	11.41	2.591	0	10.17	11.25	10.78	9.825	3.895	4.399	6.911	9.149	8.046	11.76	12.1	11.15	6.433	10.93	11.37	12.04	11.35	9.883	12.46	11.1	10.59	10.79
GTEX-UTHO-0426-SM-5SI7N	GTEX-UTHO-0426-SM-5SI7N	9.155	11.22	10.95	6.557	12.02	5.448	2.127	7.497	6.72	4.75	8.766	1.086	9.68	7.469	10.9	8.269	10.35	10.63	12.86	10.07	5.372	10.21	6.557	11.59	2.127	0	9.943	11.91	10.91	10.39	3.612	4.328	6.75	8.524	7.952	12.25	12.16	11.43	2.127	11.1	11.32	11.14	10.52	8.993	11.69	11.06	9.92	11.47
GTEX-XMK1-1826-SM-4B66F	GTEX-XMK1-1826-SM-4B66F	9.155	11.16	12.55	7.493	10.86	6.605	4.495	7.39	5.959	3.345	9.075	2.138	9.022	9.026	11.36	9.582	11.07	10.6	12.12	10.83	3.976	10.72	7.202	12.06	2.737	0	9.779	10.73	11.44	10.2	4.026	5.603	7.555	9.757	8.207	12.4	12.26	11.32	2.737	11.25	10.66	11.61	10.62	9.244	11.93	11.18	10.43	10.78
GTEX-11ZTS-1526-SM-5N9G7	GTEX-11ZTS-1526-SM-5N9G7	9.155	11.1	8.541	6.197	10.74	5.217	2.814	5.217	5.691	4.517	9.241	1.771	7.087	7.05	11.61	8.917	10.68	10.25	12.79	9.881	5.217	11.24	6.926	11.81	4.255	0	10.41	11.15	11.46	10.57	2.814	3.707	7.01	9.119	8.399	12.34	12.37	10.97	2.207	11.59	11.19	11.61	11.53	8.705	12.5	10.79	10.77	11.03
TCGA-DU-5872-01	TCGA-DU-5872-01	9.154	12.3	13.13	5.578	12.4	8.34	8.051	7.211	8.147	6.218	9.823	6.176	8.007	9.412	11.87	9.391	11.69	11.98	11.4	10.04	4.467	10.66	5.452	12.59	0.6512	0	9.794	11.27	9.937	9.719	2.863	2.617	7.844	9.753	7.451	12.45	11.7	11.9	4.768	12.01	11.09	11.72	9.103	10.08	13.09	11.75	10.09	10.26
GTEX-WYBS-1026-SM-4ONCY	GTEX-WYBS-1026-SM-4ONCY	9.154	11.79	11.43	8.15	11.93	6.443	4.845	6.976	6.018	4.993	8.938	0	9.224	8.099	11.53	9.01	10.44	10.6	12.96	9.991	4.62	10.25	5.922	11.8	1.255	0	9.601	10.14	10.84	9.842	2.988	3.895	5.747	7.888	8.058	11.88	11.88	11.12	4.978	11.21	10.99	10.76	11.16	8.371	10.38	10.76	10.22	10.93
GTEX-QDT8-1326-SM-48TYY	GTEX-QDT8-1326-SM-48TYY	9.154	11.11	10.28	7.129	11.49	5.035	2.93	5.438	7.778	4.296	9.299	1.867	8.309	7.926	11.05	8.97	10.79	10.36	11.97	9.71	5.921	10.81	6.487	11.85	2.314	0	9.762	10.37	10.32	10.44	2.314	3.691	7.209	9.299	7.85	12.15	11.94	11.27	1.867	11.11	10.71	11.39	11.18	9.087	12.49	10.78	10.06	10.78
GTEX-11EI6-2426-SM-5PNVS	GTEX-11EI6-2426-SM-5PNVS	9.153	11.14	9.754	7.896	10.92	3.01	5.615	5.53	6.621	3.448	8.854	1.27	8.735	6.867	11.21	8.8	10.53	10.74	11.88	10.8	4.723	10.92	6.867	11.74	3.777	0	9.754	11.47	11.64	10.02	3.01	3.918	6.297	9.133	8.667	12.17	12.05	11.09	0	11.07	10.72	11.49	11.15	8.666	11.7	10.83	10.34	10.68
GTEX-1212Z-0826-SM-5EQ51	GTEX-1212Z-0826-SM-5EQ51	9.152	12.17	11.61	4.98	12.76	6.754	3.755	11.28	7.802	3.9	8.992	0	5.158	6.374	11.56	7.316	11.09	10.61	12.14	8.158	7.328	11.12	5.633	11.96	3.896	0	9.777	11.85	10.5	9.885	3.422	3.896	5.367	8.839	7.84	12.8	13.14	11.57	1.256	10.71	11.03	12.29	10.91	9.054	10.76	10.66	10.83	11.38
GTEX-12696-1526-SM-5EGL6	GTEX-12696-1526-SM-5EGL6	9.151	11.32	9.517	6.553	11.34	4.812	3.128	5.607	7.051	2.623	9.268	2.284	7.324	6.317	11.32	9.175	10.81	10.63	12.39	9.542	6.317	11.01	6.117	11.57	4.52	0	10.6	11.21	10.77	11.6	3.797	5.682	8.591	9.436	8.081	12.5	12.01	10.99	2.898	11.02	10.98	11.47	10.82	8.243	12.66	10.96	10.75	11.57
TCGA-QR-A6H0-01	TCGA-QR-A6H0-01	9.149	12.46	13.32	12	12.88	7.237	3.518	8.549	7.816	2.868	10.2	8.837	10.71	8.028	11.17	8.533	10.91	10.92	10.88	10.41	5.42	11.09	6.115	12.18	0.7629	0	10.04	12.02	10.26	11.6	2.373	5.192	9.475	10.02	7.903	12.55	12.57	11.61	0.7629	11.81	10.01	13.21	11.41	10.2	11.24	10.81	9.967	11.09
GTEX-131YS-0426-SM-5EQ4J	GTEX-131YS-0426-SM-5EQ4J	9.149	11.3	11.11	6.411	11.79	6.682	5.639	11.83	8.333	4.222	8.755	0	7.613	7.897	11.19	8.179	11.14	10.6	12.09	9.422	6.266	10.35	6.266	11.81	3.992	0	10.01	11.87	10.85	9.296	3.893	5.788	6.387	9.132	7.915	12.52	12.44	11.21	2.341	10.53	11.06	11.8	10.57	8.918	11.19	10.98	10.28	10.25
GTEX-12ZZY-1326-SM-5GCNW	GTEX-12ZZY-1326-SM-5GCNW	9.148	11.68	11.51	5.398	12.35	5.943	5.517	11.58	8.646	4.353	9.2	0	7.319	5.762	11.2	7.307	11.22	10.75	11.74	8.879	5.662	10.86	5.517	11.84	3.84	0	9.45	11.88	10.61	9.389	3.244	4.91	5.517	8.926	7.989	12.57	12.67	11.58	1.775	11.02	10.87	12.01	10.51	8.435	10.2	10.48	10.68	11.34
GTEX-14AS3-0426-SM-5QGQK	GTEX-14AS3-0426-SM-5QGQK	9.147	11.28	13.18	8.051	11.46	5.743	2.809	8.982	5.896	4.746	8.769	1.323	11.14	7.85	11.11	9.12	10.25	10.24	12.42	11.12	5.323	10.46	7.151	11.23	0	0	9.644	10.96	10.72	9.453	2.461	4.956	5.702	9.136	8.635	11.72	11.92	11.24	0	10.59	10.63	11.09	10.43	8.74	10.51	10.74	9.699	11.74
GTEX-139T4-0126-SM-5HL5G	GTEX-139T4-0126-SM-5HL5G	9.146	11.92	10.73	7.46	12	6.976	3.432	6.396	6.918	4.538	9.142	1.786	9.75	9.069	11.25	8.471	10.44	10.8	12.21	9.853	4.08	10.52	6.663	11.82	3.587	0	9.981	10.95	10.49	9.736	3.587	4.739	6.478	8.742	7.752	12.31	12.39	11.63	5.533	10.93	11.05	11.34	10.4	9.451	10.39	11.04	9.597	11.16
GTEX-XBEC-1826-SM-4QASN	GTEX-XBEC-1826-SM-4QASN	9.146	11.58	11.72	8.214	11.88	5.923	1.802	5.003	6.009	5.488	9.113	1.165	9.333	8.657	11.44	9.296	10.57	10.4	12.5	10.52	4.693	10.47	6.309	11.59	1.802	0	9.619	9.789	10.24	10.06	2.241	4.202	6.418	8.503	8.018	11.87	11.77	11.16	2.241	11.25	10.78	11.05	10.92	8.238	10.28	10.67	10.4	11.25
GTEX-Y3I4-2226-SM-4TT7O	GTEX-Y3I4-2226-SM-4TT7O	9.145	12.06	12.09	6.856	12.54	7.272	5.195	6.06	6.008	4.445	9.023	0.8414	9.138	10.43	11.31	8.814	11.34	11.18	12.57	9.226	4.803	10.36	6.353	11.55	2.31	0	10.06	11.64	10.11	9.957	2.31	4.803	7.149	9.069	7.519	12.48	12.53	11.65	5.425	11.82	11.28	11.34	10.26	8.604	11	10.98	9.872	11.78
GTEX-X5EB-2426-SM-4E3HX	GTEX-X5EB-2426-SM-4E3HX	9.145	11.47	9.465	7.57	12.3	5.484	0.9494	4.294	6.308	4.765	8.947	1.517	9.087	9.346	10.92	8.618	11.19	10.71	12.92	9.971	5.257	10.15	6.542	11.2	3.712	0	10.23	12.24	10.44	9.85	3.23	4.708	6.731	8.577	7.608	12.26	12.23	11.26	5.6	11.13	11.5	11.05	10.3	8.701	11.27	10.83	9.652	11.7
GTEX-111CU-2226-SM-5N9G5	GTEX-111CU-2226-SM-5N9G5	9.144	11.94	11.13	6.724	12.3	5.093	3.673	7.634	10.1	7.17	9.771	0	8.295	8.771	11.26	9.137	10.98	11.42	12.7	10.28	4.999	10.74	6.85	11.34	3.789	0	10.49	11.42	9.993	10.18	2.889	5.553	7.128	8.966	8.172	11.86	12.02	11.44	5.794	12	10.92	12.02	10.53	9.577	11.5	10.71	10.51	11.37
GTEX-Y8E4-0726-SM-4WWFN	GTEX-Y8E4-0726-SM-4WWFN	9.144	11.44	11.25	7.863	11.89	5.69	2.459	8.697	6.525	3.969	9.41	0	10.57	9.332	11.18	8.491	10.83	11.05	12.39	10.24	5.413	10.46	6.66	11.44	3.322	0	9.663	11.14	10.63	10.03	3.322	5.413	6.167	9.021	7.853	12.26	12.24	11.26	3.15	10.94	10.98	11.11	10.26	8.897	11.03	11.02	9.916	11.61
GTEX-113JC-1926-SM-5N9GE	GTEX-113JC-1926-SM-5N9GE	9.142	11.88	11.54	6.795	12.08	8.561	1.041	6.507	6.62	4.476	8.778	1.041	6.382	5.724	11.49	9.911	10.29	10.32	12.57	9.559	6.888	10.25	6.681	10.84	1.64	0	9.455	10.21	11.26	9.804	2.878	4.165	7.221	9.006	7.869	12.03	12.11	10.71	2.388	11.87	11.05	10.84	11.08	9.139	12.01	10.51	10.44	11.01
GTEX-YEC3-1226-SM-5IFI8	GTEX-YEC3-1226-SM-5IFI8	9.142	11.55	11.54	7.565	12.56	5.686	2.839	7.717	5.91	4.75	8.899	0	9.901	8.979	11.15	8.489	10.84	10.79	12.39	10.22	4.283	10.26	6.446	11.36	3.266	0	9.98	11.66	10.33	10.34	2.839	5.098	6.426	8.835	7.994	12	12.07	11.37	5.337	11.1	11.03	11.08	10.38	8.474	11.15	11.01	9.543	11.86
GTEX-11GS4-0626-SM-5A5LC	GTEX-11GS4-0626-SM-5A5LC	9.14	12.04	9.779	7.38	12.28	7.619	5.326	11.85	8.42	4.549	9.078	1.851	8.132	9.751	11.16	7.79	10.44	10.6	12.2	9.418	6.077	11.06	5.867	11.61	4.267	0	10.2	11.59	10.62	9.722	4.267	5.125	6.422	8.63	7.827	11.89	12.51	11.32	2.636	10.8	10.84	11.67	11.17	8.905	11.36	10.4	10.49	10.85
GTEX-XOTO-0426-SM-4B66A	GTEX-XOTO-0426-SM-4B66A	9.14	11.07	10.91	7.257	12.02	6.445	5.057	8.913	8.659	4.419	9.141	0	8.222	7.495	11.43	8.996	11.09	10.62	12.95	9.019	7.29	10.74	6.137	12.02	4.149	0	10.52	12.15	10.99	10.81	3.824	5.205	6.321	8.291	7.849	12.91	12.75	11.31	1.135	10.96	11.37	11.87	11.41	8.839	12.22	11.18	10.8	10.52
GTEX-PVOW-0426-SM-5N9DW	GTEX-PVOW-0426-SM-5N9DW	9.14	10.97	11.84	9.545	11.31	4.6	3.314	8.005	6.635	3.553	8.779	2.195	10.6	7.834	11.19	9.195	10.72	10.26	11.36	9.221	4.24	10.86	7.505	10.91	2.671	0	9.852	13.43	10.72	11.05	3.757	3.553	6.216	9.313	8.324	11.7	12.26	10.53	8.184	11.11	10.23	11.42	10.96	8.853	12.47	10.69	10.55	11.83
GTEX-Z93S-2426-SM-5HL8N	GTEX-Z93S-2426-SM-5HL8N	9.138	11.16	10.25	6.986	10.88	4.98	5.549	7.683	7.658	4.4	9.377	1.744	8.809	5.957	11.24	9.071	10.91	10.98	12.12	10.17	5.813	10.99	6.16	12.36	3.533	0	9.532	10.69	10.57	9.75	2.178	4.747	6.497	8.862	8.167	12.62	12.12	11.73	2.781	11.15	11	11.44	11.24	8.851	12.54	11.39	9.967	10.29
GTEX-14DAQ-2526-SM-5RQIO	GTEX-14DAQ-2526-SM-5RQIO	9.137	11.47	11.81	8.184	11.2	4.96	2.753	7.412	5.832	4.588	9.031	0	9.802	7.785	11.49	9.011	10.65	10.79	12.55	10.34	5.025	10.52	6.705	11.35	2.407	0	9.878	10	10.9	9.87	3.517	4.666	6.066	8.762	8.192	11.67	12.06	10.9	2.407	11.12	10.93	10.83	10.67	9.074	9.808	11.13	10.33	12.06
GTEX-12WSM-1726-SM-5BC6J	GTEX-12WSM-1726-SM-5BC6J	9.137	11.3	12.34	8.058	12.22	6.956	1.988	6.712	5.843	4.544	9.002	1.312	10.08	7.941	11.03	8.456	10.76	10.63	12.2	10.59	4.233	10.42	6.082	12.12	2.794	0	10.08	10.94	9.788	9.475	3.308	5.072	6.114	8.001	7.713	12.11	12.06	11.69	4.54	10.83	10.98	11.17	10.47	8.55	11.5	10.9	8.707	11.53
GTEX-Y8E4-1226-SM-5IFIM	GTEX-Y8E4-1226-SM-5IFIM	9.136	11.45	13.3	8.422	11.52	5.879	4.247	8.332	7.003	5.357	9.099	0	10.74	9.016	11.25	9.612	10.7	10.83	12.41	11.04	5.352	10.51	6.944	11.11	3.792	0	9.614	10.13	10.75	9.617	2.28	5.639	6.138	9.194	8.284	11.76	11.91	11.04	2.619	11.24	10.64	10.85	10.52	8.66	10.23	10.72	10.47	11.3
GTEX-13OW8-0226-SM-5K7UP	GTEX-13OW8-0226-SM-5K7UP	9.135	11.18	10.22	8.812	11.93	4.89	2.405	5.901	7.41	5.428	8.665	1.283	10.34	8.182	11.13	8.21	10.44	10.25	12.38	10.54	5.023	10.59	7.006	11.87	2.405	0	9.84	10.42	10.04	9.592	1.283	4.185	5.362	8.399	7.669	11.67	12.13	11.62	3.262	10.16	11.13	11.3	11.11	9.045	10.75	10.84	9.611	11.89
TCGA-24-1924-01	TCGA-24-1924-01	9.134	13.01	8.885	5.562	12.88	12.48	5.772	6.488	7.021	5.466	10.54	2.711	6.465	10.01	12.16	11.6	11.99	11.02	11.27	11.51	1.793	12.31	8.641	12.18	2.569	0	9.957	9.686	10.4	11.08	4.763	7.075	10.78	9.717	8.826	12.82	12.76	12.32	2.711	13.92	11.27	12.87	9.771	11.15	10.06	11.42	10.57	11.33
GTEX-11ONC-2326-SM-5HL6P	GTEX-11ONC-2326-SM-5HL6P	9.133	11.51	11.19	7.786	12.01	6.174	6.08	10.7	10.45	8.236	10.14	3.1	8.328	8.788	11.26	8.449	10.64	10.94	12.36	10.6	6.318	10.69	7.224	11.6	3.1	0	9.961	11.4	10.65	9.595	2.495	4.821	6.449	9.274	7.894	12.01	12.25	11.38	5.796	11.06	11.14	12.32	11.44	10.06	12.45	10.67	10.45	10.76
TCGA-RN-A68Q-01	TCGA-RN-A68Q-01	9.129	12.23	8.784	4.967	11.46	8.684	4.935	5.976	8.283	4.489	9.226	1.249	6.85	10.88	11.64	9.038	11.53	10.93	10.98	10.59	2.151	10.78	6.082	12.42	2.151	0	9.398	11.45	9.605	9.852	1.908	6.168	7.885	9.2	7.918	12.69	12.37	11.22	0.7556	11.74	10.84	12.52	10.59	10.21	10.72	10.58	9.925	10.38
GTEX-11PRG-2026-SM-5GU5F	GTEX-11PRG-2026-SM-5GU5F	9.128	10.92	8.497	6.465	10.58	5.913	4.411	6.61	6.844	4.707	8.758	3.137	8.071	7.444	10.99	8.789	10.71	10.57	12.54	11.07	4.782	10.58	6.49	12.04	3.753	0	9.615	10.4	11.49	9.965	4.165	4.183	6.36	8.759	7.482	12.33	11.95	11.22	3.137	10.71	10.88	11.38	11.23	8.902	12.3	10.94	10.4	10.29
GTEX-11GSP-0126-SM-5A5KU	GTEX-11GSP-0126-SM-5A5KU	9.127	11.53	10.88	7.951	11.19	6.393	9.784	7.538	6.737	6.929	8.62	1.814	8.759	7.821	11.28	8.748	10.62	10.59	12.87	10.66	7.042	10.86	7.437	11.57	2.866	1.175	10.36	11.76	11.1	10.27	4.401	4.484	6.371	8.785	8.41	12.09	12.55	11.23	0	10.81	11.15	11.11	10.61	8.826	12.22	10.88	10.62	11.35
GTEX-12WSG-0226-SM-5EGIF	GTEX-12WSG-0226-SM-5EGIF	9.124	12.08	9.739	7.511	11.39	5.641	3.152	6.348	7.731	7.793	8.932	0	9.431	8.96	11.57	9.343	10.97	10.87	12.79	10.84	6.456	10.69	7.619	11.15	5.772	0	10.73	11.05	10.98	10.74	4.662	5.462	5.853	8.574	8.033	12.1	12.34	11.2	3.59	11.52	10.96	10.8	10.53	8.469	10.83	11.15	10.96	10.74
GTEX-ZXES-1626-SM-5NQ7L	GTEX-ZXES-1626-SM-5NQ7L	9.124	11.72	11.72	7.072	12.21	5.015	5.34	6.247	6.194	4.336	8.82	3.573	9.285	9.87	11.5	9.114	10.92	10.96	12.26	9.827	4.422	10.31	6.485	11.55	3.573	1.897	9.818	10.59	10.18	9.765	3.397	5.132	5.897	8.321	7.352	12.46	11.97	11.46	2.347	11.46	10.92	11.21	10.8	8.351	10.8	10.55	10.1	11.09
GTEX-YJ8A-0526-SM-5IFHT	GTEX-YJ8A-0526-SM-5IFHT	9.123	11.27	10.68	8.151	12.01	5.58	2.395	6.089	4.546	3.545	8.533	1.046	8.097	8.791	11.18	8.72	10.84	10.4	12.66	10.72	4.842	10.07	5.374	11.74	2.885	1.046	9.681	10.9	9.798	9.243	2.395	4.334	5.896	7.942	6.597	12.14	12.02	12.34	2.068	10.5	11.37	11.35	10.74	8.675	11.32	11.3	9.683	13.96
GTEX-13FTZ-0526-SM-5IJCW	GTEX-13FTZ-0526-SM-5IJCW	9.122	11.7	11.02	11.32	11.61	7.468	4.179	7.968	6.093	5.783	8.996	1.152	10.26	9.54	11.31	8.109	10.61	10.8	12.65	11.01	4.445	10.59	7.242	12.29	4.864	0	10.05	8.597	10.94	9.178	1.785	3.257	6.811	8.824	8.311	11.83	12.39	11.16	1.152	10.24	11.19	11.11	10.41	8.698	11.71	11.12	9.747	11.03
GTEX-TSE9-0226-SM-3DB84	GTEX-TSE9-0226-SM-3DB84	9.122	11.56	9.342	7.243	12.98	4.695	1.913	5.119	5.165	4.097	8.77	0	9.239	6.637	10.75	8.372	10.45	10.75	13.07	10.31	6.707	10.2	6.364	11.58	3.72	0	9.866	10.69	10.44	9.421	3.035	4.387	5.938	7.499	6.946	12.51	12.06	11.89	4.695	10.92	11.96	10.84	9.903	9.12	10.96	11	9.1	10.99
GTEX-13OVG-2226-SM-5K7V8	GTEX-13OVG-2226-SM-5K7V8	9.121	11.45	10.28	5.481	12.05	4.87	3.122	6.749	10.52	8.819	9.797	0	8.562	8.302	11.05	9.233	10.58	10.94	12.95	10.98	6.66	10.51	7.568	10.91	4.246	0	10.53	11.78	10.58	10.71	2.891	5.745	7.456	8.891	8.017	11.62	12.08	11	5.71	11.74	11.01	11.7	11.4	9.174	11.79	10.72	10.7	11.4
GTEX-13FLV-1426-SM-5J1N4	GTEX-13FLV-1426-SM-5J1N4	9.118	11.95	13.02	5.483	13.16	6.057	3.576	11.94	7.076	3.405	8.275	1.242	5.912	6.954	11.2	8.156	11.16	10.5	11.99	9.122	5.762	10.78	5.344	12.08	2.693	0	9.295	12.02	10.33	9.48	3.401	5.726	5.344	8.121	7.228	12.75	12.91	11.56	0	10.65	11.17	12.17	10.79	9.011	11.21	10.6	10.46	11.12
TCGA-DX-A48P-01	TCGA-DX-A48P-01	9.117	12.56	7.968	6.115	12.06	10.49	1.702	6.1	6.799	0.8081	9.972	0	7.805	9.641	11.8	9.127	11.94	10.89	12.21	9.256	3.525	11.03	5.822	12.57	1.702	0	10	12.65	10.21	10.8	3.932	5.841	11.53	10.23	7.997	12.81	13.01	12.07	0	11.93	10.94	12.36	11.06	10.33	12.49	11.01	10.27	11.72
GTEX-Q2AG-0626-SM-2S1PV	GTEX-Q2AG-0626-SM-2S1PV	9.117	12.53	9.948	6.247	11.65	6.071	3.999	8.587	9.709	8.54	9.944	2.247	8.038	9.709	11.61	8.95	11.34	11.29	12.6	10.5	5.636	10.66	7.427	11.64	3.754	0	10.23	11.03	10.55	10.12	3.937	5.442	7.614	8.721	8.848	11.8	12.09	11.68	3.882	12.07	10.92	11.61	10.44	9.776	11.42	10.73	10.65	10.8
GTEX-SIU8-0326-SM-2XCDR	GTEX-SIU8-0326-SM-2XCDR	9.117	11.54	9.847	6.935	11.49	5.46	6.015	11.06	10.27	9.043	9.784	3.388	9.009	7.903	11.34	8.552	11.08	10.96	12.67	11.2	6.739	10.54	7.773	11.64	4.187	0	10.22	10.89	10.8	9.604	2.812	5.403	6.5	9.54	8.08	11.8	12.15	10.98	6.643	11.01	11.46	11.84	10.78	9.897	12.93	11.01	10.65	11.37
GTEX-POMQ-2326-SM-2S1O8	GTEX-POMQ-2326-SM-2S1O8	9.116	11.86	11	9.496	11.96	9.835	5.352	7.782	5.039	3.695	8.656	0	9.504	10.12	10.83	8.339	10.83	10.77	11.45	10.19	3.165	10.65	7.289	11.63	2.317	0	9.48	10.33	9.397	9.3	0	4.638	9.206	8.698	7.308	11.81	11.94	11.34	2.317	11.32	10.24	10.74	9.52	8.766	10.12	10.41	8.963	11.04
GTEX-131XF-2426-SM-5BC6C	GTEX-131XF-2426-SM-5BC6C	9.116	11.11	10.26	6.612	11.99	5.072	4.021	6.876	10.14	8.753	9.797	2.42	8.925	7.165	11.27	9.028	10.88	11.16	12.47	10.95	5.248	10.46	7.605	11.59	2.912	0	10	11.53	10.38	9.953	2.687	5.072	6.596	9.169	7.25	11.76	11.76	11.43	4.761	10.99	11.7	11.87	10.92	9.657	11.76	11.18	10.26	10.84
GTEX-12ZZW-1026-SM-5GCMM	GTEX-12ZZW-1026-SM-5GCMM	9.115	11.38	12.64	8.95	12.54	4.621	1.653	8.014	5.591	5.6	9.283	0	10.19	8.54	11.22	9.104	10.58	10.54	12.15	10.02	5.982	10.75	6.787	10.71	2.403	0	9.627	10.99	10.68	9.677	2.403	4.489	5.052	8.748	8.189	11.67	12.05	10.92	3.552	11.09	10.41	11	11.42	8.872	10.49	10.34	9.9	10.73
GTEX-WXYG-1326-SM-4ONCN	GTEX-WXYG-1326-SM-4ONCN	9.115	11.34	11.21	7.568	11	4.679	4.216	6.914	4.387	4.028	8.448	1.119	9.168	7.283	11.28	9.564	11.34	10.68	11.78	9.749	5.716	10.33	6.619	12.37	1.742	0	9.713	9.851	10.02	9.209	2.508	5.926	4.612	9.229	7.775	11.8	11.56	11.14	3.669	11.32	10.78	11.4	9.996	8.799	10.69	11.08	9.858	10.48
GTEX-13QJ3-1926-SM-5QGQM	GTEX-13QJ3-1926-SM-5QGQM	9.114	11.23	10.91	8.206	11.46	4.703	5.147	6.962	6.726	3.757	8.902	0	8.976	7.91	11.19	9.156	10.66	10.35	12.25	9.802	4.057	10.76	6.19	11.53	2.86	0	9.762	10.58	10.65	9.869	2.046	4.787	6.868	8.829	8.358	11.66	11.93	10.94	1.359	10.96	10.71	11.36	11.11	8.672	11.97	10.76	10.27	10.89
GTEX-N7MT-0226-SM-48TC3	GTEX-N7MT-0226-SM-48TC3	9.114	11.21	9.917	7.81	11.28	5.003	4.863	6.046	5.595	4.718	8.816	0	9.158	9.374	11.25	9.149	10.44	10.7	12.61	9.8	6.311	10.77	6.688	10.72	5.19	0	10.06	10.51	11.15	10.55	5.068	5.407	6.787	8.64	8.431	11.44	11.66	10.73	2.79	11.06	10.69	10.77	10.64	8.221	11.05	10.58	10.71	10.81
GTEX-11WQC-2826-SM-5GU7A	GTEX-11WQC-2826-SM-5GU7A	9.113	11.58	10.8	6.983	12.05	5.337	5.511	11.64	9.343	7.653	9.909	5.181	9.045	7.453	11.36	8.471	10.82	11.13	12.39	10.2	5.807	10.34	7.182	11.5	3.217	0	9.829	10.99	10.57	9.901	3.749	4.22	6.3	8.981	8.047	11.9	11.99	11.27	7.6	10.76	11.39	11.63	10.61	9.324	11.69	11.03	10.25	10.42
GTEX-13G51-2926-SM-5IJDL	GTEX-13G51-2926-SM-5IJDL	9.113	11.44	8.995	7.128	11.69	6.357	4.147	9.782	8.116	4.678	8.701	0	8.954	7.836	11.15	7.337	11.2	10.84	12.01	9.697	6.68	10.8	6.716	12.22	3.123	0	9.807	11.85	10.49	10.3	4.16	4.514	7.167	9.586	7.678	12.5	12.41	11.47	1.836	10.87	11.18	11.46	9.984	9.21	12.51	11.52	10.01	10.61
GTEX-ZDXO-2326-SM-5LU9W	GTEX-ZDXO-2326-SM-5LU9W	9.113	11.41	10.98	8.954	11.76	5.649	3.849	7.572	6.962	4.806	8.623	2.452	10.55	7.03	11.22	7.867	10.77	10.76	12.28	9.784	6.4	10.96	7.229	11.43	1.993	0	9.913	10.59	10.73	10.1	3.079	5.013	6.024	8.945	8.165	11.59	12.18	11.08	1.316	10.54	10.92	10.95	10.97	8.836	10.53	10.82	10.16	11.98
GTEX-Y8E5-0226-SM-57WCM	GTEX-Y8E5-0226-SM-57WCM	9.111	11.63	12.3	7.984	11.77	6.923	2.853	7.436	6.898	4.584	9.061	2.853	10.11	8.642	11.11	9.23	11.13	10.91	12.41	10.88	5.374	10.69	7.233	11.29	3.217	0	9.9	11.6	10.55	9.855	3.082	5.859	6.544	9.159	7.938	12.17	12.3	11.52	6.607	11.29	10.85	11.28	10.46	8.939	10.27	10.95	9.762	12.69
GTEX-13S7M-0226-SM-5S2UG	GTEX-13S7M-0226-SM-5S2UG	9.11	11.65	10.6	8.478	12.22	7.227	2.741	4.45	6.299	5.139	8.97	1.942	9.147	9.411	11.2	8.62	10.91	10.66	12.82	10.15	5.013	10.28	6.523	11.65	4.784	0	10.36	11.22	9.998	9.873	2.933	4.879	7.272	8.382	7.477	11.87	12.05	11.5	4.681	10.94	11.43	10.97	10.57	8.675	10.71	11.02	9.495	11.53
GTEX-11DXY-2026-SM-5N9CZ	GTEX-11DXY-2026-SM-5N9CZ	9.109	11.19	8.112	6.497	10.81	3.939	3.939	6.161	6.783	4.319	9.43	3.715	8.337	7.498	11.23	8.995	10.79	10.53	12.21	11.08	5.307	11.14	6.881	11.66	3.939	0	10.1	10.57	11.2	10.15	2.929	5.137	6.769	9.5	8.417	12.15	12.11	11.06	2.107	11.19	10.73	11.62	11.58	8.895	11.81	11.1	10.49	10.51
GTEX-13112-1126-SM-5GCMY	GTEX-13112-1126-SM-5GCMY	9.108	11.53	11.93	8.295	11.27	6.078	2.392	7.24	6.353	4.953	9.012	0	10.69	7.17	11.33	8.235	10.79	10.85	12.11	10.65	4.279	10.79	6.496	11.78	3.248	1.273	9.701	10.53	10.04	9.59	2.17	4.17	6.518	8.809	8.377	12.12	12.1	11.36	1.938	10.95	10.57	11.35	11.45	8.854	10.51	11.06	9.671	12.1
GTEX-11NUK-1426-SM-5HL68	GTEX-11NUK-1426-SM-5HL68	9.108	11.17	11.26	8.706	11.97	4.594	7.206	7.516	7.633	2.493	9.511	2.031	9.476	6.475	11.1	9.403	10.83	10.39	12.14	9.89	5.822	11.28	7.046	11.18	2.493	0	10.06	11.12	10.86	10.55	3.896	5.466	8.131	9.619	8.425	11.81	12.05	10.71	0	11.33	10.45	11.51	11.47	8.9	12.84	10.77	10.11	10.78
GTEX-UPIC-0626-SM-4IHK2	GTEX-UPIC-0626-SM-4IHK2	9.108	10.96	12.58	6.968	11.77	4.727	3.076	5.892	8.086	3.991	9.231	1.044	8.494	7.39	11.05	9.663	10.73	10.32	12.32	10.13	5.293	10.61	6.813	11.86	2.065	0	9.807	10.52	10.68	10.27	2.657	6.275	7.737	9.57	8.246	12.32	11.89	11.14	1.044	11.27	11.07	11.69	11.25	8.225	12.21	11.31	10.54	11.01
TCGA-HT-7476-01	TCGA-HT-7476-01	9.106	11.94	10.98	6.299	12.19	9.294	8.433	7.136	7.114	6.851	9.726	7.423	8.502	8.875	11.58	9.177	10.97	11.88	11.19	10.3	6.125	10.93	5.619	12.41	0	0	9.666	12.07	10.02	10.4	2.978	2.701	8.749	9.418	8.186	12.89	11.99	11.57	0	11.75	11.04	12.34	10.76	9.821	11.65	11.16	10.32	9.781
GTEX-OHPK-1726-SM-48TC4	GTEX-OHPK-1726-SM-48TC4	9.103	11.46	11.41	6.858	13.11	6.091	3.659	8.305	11.4	7.731	10.35	3.13	8.801	7.844	11.04	9.47	10.89	11.26	11.91	10.38	5.719	10.4	7.039	11.34	3.659	0	9.982	12.36	9.939	9.899	1.842	5.36	7.725	9.17	7.619	12.01	12.15	11.41	6.758	12.11	11.06	12.34	10.98	9.285	11.57	10.88	10.23	11.26
GTEX-S32W-1526-SM-4AD6Z	GTEX-S32W-1526-SM-4AD6Z	9.099	12.7	11.52	4.892	11.18	3.997	0	5.167	7.35	5.072	8.993	0	9.468	8.301	11.41	8.748	11.19	10.98	12.22	10.5	5.634	10.61	6.381	12.17	2.855	0	10.13	10.23	10.7	10.66	3.997	5.559	6.095	8.976	8.466	12.24	12.06	11.6	3.283	12.07	11.19	11.18	9.516	9.379	10.1	11.1	10.04	10.44
GTEX-X15G-2326-SM-4PQZS	GTEX-X15G-2326-SM-4PQZS	9.099	11.58	10.37	8.102	12.68	5.373	0	7.491	6.149	2.045	8.83	0	9.561	9.254	10.91	8.474	11.32	10.53	12.14	10.03	5.005	10.62	6.409	11.19	2.502	0	10.28	12.14	9.972	9.783	3.134	5.318	7.232	8.759	7.27	12.4	12.41	11.6	4.179	11.2	10.87	11.57	10.51	8.356	9.819	10.4	9.503	12.66
GTEX-RNOR-1326-SM-48FDE	GTEX-RNOR-1326-SM-48FDE	9.099	11.04	10.63	8.256	11.21	3.917	4.164	6.296	7.797	3.619	9.347	0	8.913	6.467	11.29	9.192	10.82	10.43	12.27	10.02	4.868	10.98	7.313	11.47	2.732	0	10.08	10.62	10.94	10.6	2.387	4.722	7.375	9.69	8.728	11.84	12	10.79	2.387	11.12	10.49	11.6	11.3	8.971	12.49	10.93	10.52	10.79
GTEX-11NV4-0826-SM-5BC4S	GTEX-11NV4-0826-SM-5BC4S	9.099	10.75	11.93	9.497	11.23	6.149	4.52	9.645	7.954	4.013	9.148	1.904	7.943	6.495	11.07	8.927	11.03	10.16	11.42	9.545	4.008	10.82	6.844	11.39	2.355	0	10.01	13.18	10.42	10.88	4.273	4.83	6.256	9.186	7.286	12	12	11.15	2.974	11.26	10.95	11.42	10.71	9.044	12.67	10.8	10.22	11.85
GTEX-P4PP-2526-SM-3P61P	GTEX-P4PP-2526-SM-3P61P	9.097	11.26	13.05	7.442	11.52	6.604	1.521	5.904	6.618	3.912	9.129	1.928	8.765	8.637	11.98	10.22	11.15	10.67	12.42	9.745	6.443	10.33	7.225	11.23	3.816	0	10.07	9.933	11.27	9.929	3.909	6.133	7.179	9.482	8.432	12.13	12.1	11.1	2.915	11.89	11.09	11.36	10.41	9.471	10.59	11.46	10.76	11.07
GTEX-131XH-2526-SM-5GCND	GTEX-131XH-2526-SM-5GCND	9.097	11.23	10.27	7.724	12.52	5.439	5.88	9.886	10.87	8.681	10.17	2.733	8.633	7.871	11.13	8.832	10.77	11.01	12.5	10.28	6.936	10.89	7.561	11.49	1.936	0	10.33	11.6	10.63	9.738	3.299	4.048	6.969	9.137	8.018	11.62	12.06	11.25	6.778	11.09	10.97	12.33	11.24	9.734	12.42	10.78	10.6	10.97
GTEX-1399R-0626-SM-5K7UZ	GTEX-1399R-0626-SM-5K7UZ	9.096	11.97	10.77	4.678	12.46	6.181	3.141	10.9	8.668	2.461	9.396	1.083	7.339	8.768	11.28	9.064	11.02	10.49	11.58	8.722	5.2	10.88	6.499	12.11	2.946	0	9.307	12.08	10.55	9.376	3.234	6.387	5.515	9.135	8.035	12.47	12.64	11.35	0	10.96	10.55	12.23	10.72	8.885	10.5	11	10.29	11.35
GTEX-11ZTS-1326-SM-5EQMA	GTEX-11ZTS-1326-SM-5EQMA	9.096	11.62	10.1	7.96	11.62	5.747	3.123	5.563	5.258	4.439	8.683	0	9.445	8.464	11.52	8.411	10.85	10.82	12.54	10.57	4.739	10.43	6.334	11.94	3.123	0	9.914	10.1	10.67	9.758	3.322	3.792	6.164	8.546	8.004	11.71	11.87	11.25	2.893	10.73	11.31	10.97	10.77	8.796	10.19	10.99	10.24	12.26
GTEX-Y111-0926-SM-4SOIU	GTEX-Y111-0926-SM-4SOIU	9.096	11.34	11.25	8.139	11.19	6.389	4.248	8.004	6.304	4.58	8.946	1.138	10.38	8.323	11.22	8.407	10.99	10.68	12.22	10.45	4.777	10.68	6.67	11.44	3.701	0	9.61	10.96	10.14	9.814	1.138	3.945	6.753	9.018	8.289	11.86	11.98	11.3	1.138	10.99	10.55	11.04	10.61	8.58	10.45	10.89	9.448	12.87
GTEX-Z93S-2626-SM-57WBX	GTEX-Z93S-2626-SM-57WBX	9.095	11.43	10.24	7.133	11.34	5.271	3.128	5.976	7.952	4.143	9.645	1.684	8.612	6.05	11.14	8.832	10.88	11.02	12.07	10.82	6.553	11.28	6.373	11.83	3.835	0	9.498	11.35	10.88	10.38	1.075	5.186	7.063	9.426	8.283	12.65	12.3	11.53	1.684	11.71	10.71	11.46	11.27	8.417	12.22	11.32	10.26	10.51
GTEX-12WSD-2826-SM-59HKT	GTEX-12WSD-2826-SM-59HKT	9.094	11.34	9.092	7.535	10.69	5.713	2.894	6.591	5.771	4.185	9.219	0	9.556	6.099	11.63	8.904	10.64	10.91	13.51	9.594	7.449	11.03	7.631	11.23	2.894	0	10.71	10.01	11.44	9.663	3.901	4.904	5.957	9.013	8.592	11.81	12.14	10.79	1.653	11.06	11.2	11.04	10.97	9.549	10.86	10.9	11.29	11.4
GTEX-1192X-2526-SM-59868	GTEX-1192X-2526-SM-59868	9.093	11.61	10.12	8.066	11.78	7.334	4.356	6.908	7.228	4.837	9.212	3.766	10.18	8.047	11.53	8.679	10.7	10.91	12.62	10.6	4.773	11.04	6.17	11.88	3.639	0	9.696	10.7	11.02	9.955	3.499	4.58	7.462	8.974	8.42	12.47	12.25	11.86	3.345	11.41	10.71	11.72	11.55	8.906	11.71	11.09	10.35	10.85
GTEX-ZAK1-1826-SM-5HL93	GTEX-ZAK1-1826-SM-5HL93	9.093	11	10.35	8.104	11.1	4.098	4.655	7.067	6.898	3.201	9.184	0	8.259	6.53	11.06	9.249	10.62	10.45	12.32	10.44	5.81	10.79	7.191	11.44	2.949	0	9.877	11.27	11.15	10.67	2.949	3.711	7.052	9.366	8.325	11.94	11.95	10.96	3.38	10.92	10.69	11.34	11.22	8.868	12.64	10.64	10.46	11.01
GTEX-T5JW-1526-SM-4DM5E	GTEX-T5JW-1526-SM-4DM5E	9.091	11.62	11.62	7.565	11.17	2.895	0	5.053	5.422	3.421	8.364	0	9.229	6.87	11.43	10.26	11.04	10.54	11.83	9.451	5.576	10.42	5.882	12.44	4.653	0	9.779	10.21	10.4	10.01	4.557	4.742	6.485	8.82	7.569	11.96	11.93	11.29	4.096	11.53	10.96	11.29	10.34	8.724	11.57	11	10.14	10.47
TCGA-D3-A3C3-06	TCGA-D3-A3C3-06	9.084	12.82	5.326	4.32	12.33	12.78	2.626	6.754	9.161	1.956	10.1	0	5.048	9.876	11.92	9.09	11.68	10.81	11.08	9.582	0	11.02	7.619	12.05	2.329	0	10.25	9.014	10.17	10.09	4.278	6.475	9.943	9.242	8.224	12.7	13.63	12	0.6554	14.6	10.85	12.37	10.41	10.83	8.884	11.38	9.67	10.98
GTEX-ZVE2-0426-SM-59HJ7	GTEX-ZVE2-0426-SM-59HJ7	9.083	11.34	10.02	7.069	12.17	5.764	1.874	7.18	7.921	6.25	9.223	2.663	9.632	8.057	11.32	8.713	10.76	11.01	12.69	10.21	5.26	10.38	6.87	11.7	2.663	0	9.94	11.01	10.62	10.21	3.7	5.101	6.19	8.873	7.824	12.05	12.1	11.47	5.534	11.13	11.3	11.42	10.72	9.263	11.67	11.06	10.14	11.01
GTEX-ZF3C-2326-SM-5S2MZ	GTEX-ZF3C-2326-SM-5S2MZ	9.081	11.2	9.908	8.758	12.15	6.054	1.207	6.24	6.11	6.422	8.928	0	9.565	7.964	11.34	8.903	10.59	10.63	12.49	10.82	6.29	10.49	6.924	11.94	3.345	0	9.659	10.24	10.56	9.227	3.146	4.764	5.773	8.649	7.484	12.01	11.82	11.41	4.171	10.58	11.34	10.81	9.923	8.705	10.6	10.9	9.678	10.94
GTEX-13112-0426-SM-5PNVC	GTEX-13112-0426-SM-5PNVC	9.081	10.78	11.41	9.164	11.42	5.257	4.227	9.133	7.562	2.19	9.082	1.471	9.782	6.926	11.04	9.043	10.93	10.09	11.46	8.807	3.745	11.07	6.238	11.14	1.471	0	9.72	13.36	10.35	11	2.185	4.691	5.385	9.119	8.031	12.01	12.28	11.06	8.43	10.92	10.29	11.77	11.64	9.063	12.98	10.56	10.03	11.91
GTEX-139D8-2526-SM-5N9G3	GTEX-139D8-2526-SM-5N9G3	9.078	11.44	8.04	7.351	10.78	4.091	0.9586	6.95	6.603	5.077	9.015	0.9586	9.469	6.026	11.63	9.694	10.13	10.57	12.27	10.39	7.174	10.58	7.036	11.07	3.73	0	10.42	10.2	11.33	10.16	2.515	4.379	5.472	8.919	8.979	11.43	11.91	10.83	3.383	11.59	11.21	11.33	10.4	9.056	10.73	10.9	10.91	11.25
GTEX-13FLV-2326-SM-5K7UK	GTEX-13FLV-2326-SM-5K7UK	9.076	11.4	10.84	7.112	12.39	6.711	5.388	10.74	10.11	7.938	9.74	5.236	8.691	8.515	11.4	9.065	11.16	11.26	12.55	10.6	6.849	10.11	6.998	11.74	3.06	0	9.913	10.87	10.52	9.374	2.051	5.02	6.795	8.932	7.66	12.07	12.28	11.27	5.822	10.83	11.49	12.01	11.04	10.03	13.11	11.01	10.4	10.43
GTEX-11GS4-2126-SM-5A5KR	GTEX-11GS4-2126-SM-5A5KR	9.075	11.5	9.262	8.547	12.31	6.713	2.662	8.806	9.344	7.481	10.24	2.662	9.769	7.205	11.59	9.262	10.91	10.89	12.5	11.06	7.205	11.07	8.527	11.67	4.48	1.222	10.62	9.933	10.9	10.62	5.992	6.215	7.377	10	8.348	12.26	12.26	11.17	4.087	11.2	11.01	11.23	10.35	9.317	11.09	11.19	10.54	11.07
TCGA-29-1785-01	TCGA-29-1785-01	9.073	13.81	8.643	4.373	13.77	12.66	6.196	7.208	5.172	4.269	10.34	4.771	4.882	9.438	12.73	12.89	13.3	12.13	13.22	12.92	0.7912	12.56	9.715	13.19	2.612	0	10.18	9.077	10.97	10.46	4.172	7.954	10.62	10.57	8.435	13.26	12.7	12.67	0	13.92	11.6	13.67	10.58	10.99	9.816	12.06	11.91	11.07
GTEX-WH7G-2626-SM-3NMBE	GTEX-WH7G-2626-SM-3NMBE	9.073	11.53	11.79	7.231	12.48	6.755	2.866	7.371	10.4	7.857	9.792	1.484	9.016	8.29	11.24	8.942	11.01	11.23	12.29	10.89	5.732	10.59	7.299	11.58	3.943	0	10.12	12.03	10.31	10.18	3.888	5.276	7.491	9.213	7.943	12.02	12.16	11.39	5.604	11.82	11.26	12.11	10.78	9.49	11.54	10.92	10.69	11.26
GTEX-1212Z-0526-SM-5FQSQ	GTEX-1212Z-0526-SM-5FQSQ	9.07	11.97	11.07	9.312	11.81	6.715	5.345	7.908	6.782	4.828	9.438	3.871	9.499	8.518	11.42	8.473	10.67	10.82	11.89	10.19	4.883	11.1	5.389	11.7	2.575	0	9.886	11.37	10.17	10.27	3.743	4.292	6.845	9.07	7.97	12.28	12.66	11.67	3.274	11.68	10.31	11.86	11.34	9.54	10.9	10.58	10.22	12.15
TCGA-2G-AAKO-01	TCGA-2G-AAKO-01	9.068	12.45	8.468	6.549	12.25	12.89	3.728	7.481	4.332	6.018	10.83	5.709	7.077	10.77	12.69	11.19	12.57	11.74	11.71	9.932	1.34	9.628	8.866	12.26	3.114	0	10.58	8.668	12.15	8.818	1.721	4.488	10.23	8.55	8.955	11.43	12.32	11.81	1.721	12.61	10.97	11.27	8.48	8.868	10.15	11.41	8.452	8.806
GTEX-T6MO-1026-SM-4DM72	GTEX-T6MO-1026-SM-4DM72	9.067	11.49	12.84	6.294	11.05	3.996	3.867	6.243	6.813	7.574	8.944	1.238	8.854	7.59	11.41	10.39	10.6	10.27	12.86	10.04	7.382	10.2	5.718	11.65	3.57	0	9.902	10.62	11.03	10.08	2.344	5.86	6.723	8.539	7.883	12.03	11.73	11.06	5.791	11.94	10.88	11.52	11.01	8.741	11.48	11.22	10.61	10.8
GTEX-144GL-0426-SM-5QGOZ	GTEX-144GL-0426-SM-5QGOZ	9.066	11.49	9.888	6.573	11.49	6.555	4.91	11.41	9.229	7.428	9.592	3.365	8.64	8.488	11.23	8.631	11.06	11.04	12.92	11.31	7.831	10.35	7.282	11.14	4.205	0	10.33	10.91	10.89	9.87	3.192	5.605	7.023	9.362	8.136	11.89	12.25	11.05	6.237	10.71	11.19	11.62	10.79	9.942	13.3	10.81	10.54	10.74
GTEX-11DYG-0426-SM-5987J	GTEX-11DYG-0426-SM-5987J	9.066	11.21	9.511	7.095	12.04	5.5	7.796	9.658	10.52	8.712	9.916	2.44	9.099	7.511	11.24	8.759	11.11	10.95	12.52	10.72	6.484	10.44	7.568	11.69	3.835	0	10.18	11.31	10.48	9.509	3.432	4.225	6.683	9.291	7.667	11.97	12.13	11.24	6.553	10.9	11.47	12.04	10.83	9.984	12.42	10.84	10.49	10.63
GTEX-1117F-1326-SM-5EGHH	GTEX-1117F-1326-SM-5EGHH	9.065	12.09	10.72	6.891	12.89	6.3	2.743	4.881	6.795	1.535	8.864	0	8.875	8.007	11.52	8.363	10.7	10.52	12.75	10.87	4.176	10.36	5.948	12.33	1.535	0	9.5	9.45	10.75	9.957	4.155	4.451	6.265	7.238	7.505	12.31	11.89	11.95	1.535	10.91	11.05	10.8	11.33	8.998	10.89	11.06	9.674	10.64
GTEX-Y8E4-1126-SM-5IFIA	GTEX-Y8E4-1126-SM-5IFIA	9.065	11.6	11.19	5.618	12.31	7.893	5.55	11.43	9.401	4.057	9.267	0	8.05	9.202	11.26	8.804	10.98	10.63	11.87	9.079	4.823	10.95	6.418	11.58	3.337	0	9.664	11.97	10.53	9.84	1.959	6.544	5.895	9.626	7.82	12.34	12.39	11.21	0	11.01	10.69	11.95	10.51	8.491	10.37	10.94	10.62	11.77
TCGA-29-1693-01	TCGA-29-1693-01	9.059	13.22	8.774	6.289	13.08	10.23	4.028	6.594	3.973	4.409	9.637	1.505	6.134	8.372	11.51	11.34	12.62	11	11.43	11.29	4.449	12	6.977	11.85	1.154	0	9.073	8.372	10.08	10.97	2.668	6.708	9.604	9.855	8.19	12.05	12.13	12.01	1.154	12.79	10.95	12.89	9.764	11.13	10.05	10.38	10.25	9.795
GTEX-1399U-1326-SM-5IJET	GTEX-1399U-1326-SM-5IJET	9.059	11.28	11.24	7.488	11.61	5.42	3.481	6.601	6.344	4.418	9.19	2.733	9.761	6.861	11.51	9.525	10.92	10.66	12.53	9.883	6.261	10.03	6.584	12.04	2.96	0	10.07	10.39	10.19	9.588	2.364	5.494	5.42	8.798	7.903	11.87	11.9	11.05	5.078	11.56	10.97	11.43	10.38	9.209	10.69	11.06	10.42	10.9
TCGA-24-1923-01	TCGA-24-1923-01	9.058	12.41	9.976	5.477	12.42	12.12	5.515	6.593	7.603	8.159	9.92	6.051	6.723	7.865	12.07	11.18	11.79	10.89	12.07	12.61	5.396	11.12	8.925	11.78	0	0	9.998	9.979	11.09	11.33	3.416	7.317	9.602	9.901	8.896	13.16	13.13	11.96	6.42	12.9	10.68	12.73	10.12	10.18	9.712	11.5	10.43	10.91
GTEX-1314G-1626-SM-5EQ67	GTEX-1314G-1626-SM-5EQ67	9.058	11.41	11.3	7.756	11.84	6.628	2.545	6.779	6.152	4.584	8.899	1.143	9.587	8.832	11.26	8.648	10.79	10.6	12.62	10.33	4.787	10.27	5.97	11.42	1.143	0	9.587	11.18	10.72	9.395	3.045	4.063	6.358	8.657	7.197	12.11	12.14	11.5	2.545	10.89	11.2	11.32	10.65	9.097	10.36	11.09	9.928	13.33
GTEX-1399R-0126-SM-5IFEV	GTEX-1399R-0126-SM-5IFEV	9.057	12	11.34	7.515	11.5	7.023	5.193	7.778	8.271	6.129	9.345	0	9.388	7.515	11.59	9.77	11.19	11.29	11.79	10.25	3.191	11.09	8.035	11.54	4.022	0	9.818	12.03	11.13	10.66	3.929	6.11	6.271	10.72	8.299	11.95	12.16	11.15	2.605	11.92	10.77	11.23	10.34	9.206	11.34	11.12	10.68	10.23
GTEX-113IC-0426-SM-5HL5O	GTEX-113IC-0426-SM-5HL5O	9.057	11.65	11.54	7.518	11.66	6.59	4.489	9.253	7.411	4.494	8.803	1.759	8.857	9.52	11.01	8.922	11.32	10.68	11.32	8.864	4.702	10.77	6.316	12.26	2.799	0	9.23	11.8	10.06	9.311	3.027	6.156	6.156	9.063	7.233	12.56	12.18	11.66	2.194	10.96	10.89	11.72	10.44	9.186	11.02	10.49	9.515	10.24
GTEX-Y3IK-1326-SM-4YCD8	GTEX-Y3IK-1326-SM-4YCD8	9.057	10.99	11.82	7.092	11.02	5.317	2.945	6.439	6.249	1.891	8.965	0	8.254	7.004	11.25	9.286	10.92	10.7	11.72	10.26	5.217	10.69	6.394	12.79	2.328	0	9.846	11.14	10.62	10.35	3.376	4.204	6.608	9.533	7.896	12.47	11.65	11.18	0	11.06	10.98	11.69	10.9	9.385	12.94	11.41	10.19	11.02
GTEX-YEC4-0426-SM-4W1ZH	GTEX-YEC4-0426-SM-4W1ZH	9.054	11.9	12.13	5.805	12.77	7.358	6.283	10.63	9.014	3.865	9.054	0	8.074	9.532	11.32	9.063	11.12	11.23	11.53	8.387	5.738	10.89	5.516	12.31	3.24	0	9.585	12.21	10.11	9.848	2.956	5.93	6.938	9.311	6.898	12.69	12.24	11.7	2.601	11.12	10.97	12.21	10.79	8.568	11.24	10.91	10.14	11.22
GTEX-147JS-1026-SM-5S2MP	GTEX-147JS-1026-SM-5S2MP	9.054	11.55	10.97	8.256	11.33	6.38	7.272	7.495	5.459	5.049	8.95	1.156	8.905	7.653	11.1	8.947	10.49	10.73	12.27	9.618	5.042	10.63	5.376	11.89	3.065	0	9.53	10.52	10.64	9.669	0	3.263	6.38	8.425	7.688	11.74	12.03	11.41	1.156	10.88	10.98	11.05	11.03	8.389	10.88	10.78	9.904	11.73
GTEX-UPK5-2126-SM-4JBJK	GTEX-UPK5-2126-SM-4JBJK	9.054	11.51	12.26	7.822	11.16	7.525	6.702	8.319	6.616	4.657	8.984	2.323	9.907	8.941	11.31	8.78	10.65	10.45	11.97	10.43	4.956	10.59	7.436	11.31	3.461	0	9.823	11.12	11.23	10.64	2.001	5.702	7.517	9.089	8.586	12	12.01	11.11	3.001	11.11	10.62	11.6	10.42	9.211	10.34	10.77	10.3	10.9
GTEX-Z93T-0226-SM-5HL5Z	GTEX-Z93T-0226-SM-5HL5Z	9.054	10.97	11.38	8.238	11.25	6.99	2.645	7.091	6.656	5.026	9.011	1.211	9.828	8.029	10.86	8.921	11.21	10.88	12.49	10.58	5.594	10.28	7.621	11.15	1.211	0	9.865	11.47	10.5	10.3	2.305	4.545	6.712	9.297	7.509	11.77	11.92	11.4	6.169	10.68	10.73	11.05	10.88	8.453	10.87	10.79	9.615	12.97
GTEX-XV7Q-1526-SM-4BRWB	GTEX-XV7Q-1526-SM-4BRWB	9.053	12.3	11.55	5.713	10.66	8.74	3.766	5.354	8.158	4.4	9.302	1.036	8.349	6.047	11.63	9.976	11.17	10.48	12.23	10.12	3.766	10.44	7.57	11.91	2.644	0	10.25	9.717	10.78	10.25	4.154	6.318	8.379	8.736	8.476	11.78	12.41	11.49	3.873	12.26	11.04	11.59	9.667	9.771	10.26	10.77	10.73	10.77
GTEX-13X6K-1826-SM-5O9CR	GTEX-13X6K-1826-SM-5O9CR	9.053	11.33	13.25	9.488	12.24	5.897	5.455	7.651	8.287	3.028	9.175	1.947	10.07	8.771	11.28	9.235	10.95	10.28	11.37	9.5	4.392	11.15	7.465	11.12	2.402	0	9.834	13.2	10.52	11.15	3.259	5.081	6.658	9.245	8.025	11.77	12.25	10.75	8.281	11.5	10.27	11.57	11.46	9.179	12.15	10.71	10.19	12.1
TCGA-FP-7735-01	TCGA-FP-7735-01	9.052	14.1	11.03	7.688	13.84	11.97	4.311	7.513	9.186	3.855	10.38	0	7.933	8.724	12.83	10.92	12.42	12.39	11.56	11.6	1.594	11.93	7.513	13.02	1.594	0	10	8.752	10.68	10.34	3.743	8.141	10.96	10.23	8.073	13.43	13.66	12.78	1.594	13.26	10.86	13.6	11.28	11.11	11.58	11.99	8.749	11.32
GTEX-S4UY-1326-SM-4AD4X	GTEX-S4UY-1326-SM-4AD4X	9.052	11.77	12.95	5.873	11.54	5.706	7.249	8.641	7.122	5.447	8.729	1.189	8.782	7.354	11.69	10.53	11.13	10.6	12.58	10.18	5.994	10.41	6.352	11.95	2.275	1.189	10.1	11.29	11.12	12.05	4.663	6.693	7.894	9.107	8.008	12.27	12.44	11.36	8.411	12.7	11	11.65	11.07	9.236	11.47	11.18	10.59	11.01
GTEX-XOT4-0426-SM-4B66T	GTEX-XOT4-0426-SM-4B66T	9.051	11.32	11.38	5.461	12.06	6.275	7.54	11.09	8.083	4.193	9.405	5.01	6.896	7.951	11.56	7.72	11.34	10.82	12.45	8.713	6.213	10.57	6.234	12.5	3.683	0	9.937	12.24	11.26	9.647	4.279	5.057	5.886	8.948	8.204	13.02	12.93	11.47	0	11.04	11.39	12.22	11.01	9.293	11.62	11.47	10.59	10.4
GTEX-11NV4-0526-SM-5N9BF	GTEX-11NV4-0526-SM-5N9BF	9.051	11.08	11.19	2.197	11.77	6.502	6.061	11.66	8.623	3.228	9.025	1.135	3.2	6.208	11.29	7.648	10.74	10.43	11.4	8.328	5.712	10.58	5.004	12.3	1.135	0	9.588	12.15	10.65	9.796	3.031	5.421	5.925	8.687	7.256	12.84	12.64	11.56	1.135	10.58	11.1	12.37	10.88	8.978	11.42	11.26	9.59	10.1
GTEX-Z93S-0926-SM-5HL8B	GTEX-Z93S-0926-SM-5HL8B	9.049	11.32	11.3	4.744	11.93	5.866	5.085	11.43	9.982	3.645	9.037	1.283	6.247	6.817	11.21	8.146	11.36	10.75	11.81	8.812	5.023	10.84	5.636	12.34	3.029	0	9.708	12.25	10.47	9.773	3.263	5.677	5.55	8.794	7.47	13.02	12.68	11.69	0	10.72	11	12.48	11.11	8.977	11.67	11.27	9.887	10.13
TCGA-ER-A42K-06	TCGA-ER-A42K-06	9.047	13.87	6.788	4.584	11.09	11.6	2.68	5.692	7.685	3.08	9.867	0	5.275	8.018	12.51	9.457	12.85	11.86	11.79	11.03	1.234	10.85	5.748	12.7	0	0	9.703	8.594	10.35	9.062	3.716	3.988	10.05	10.35	8.276	12.21	12.86	12.56	0	12.79	11.51	12.33	10.03	10.51	10.54	11.25	11.59	12.65
GTEX-YEC4-2426-SM-57WFO	GTEX-YEC4-2426-SM-57WFO	9.047	11.48	11	7.703	12.42	5.839	3.124	6.368	6.227	4.238	9.038	1.072	9.95	8.82	11.17	8.529	11.08	10.98	12.49	10.54	5.044	10.46	6.798	11.46	3.588	0	10	11.57	10.37	10.2	3.124	4.72	6.998	9.024	8.026	11.94	12.07	11.61	5.423	11.52	11.09	11.05	10.4	8.124	10.74	10.98	9.699	13.73
GTEX-ZYFD-0226-SM-5NQ86	GTEX-ZYFD-0226-SM-5NQ86	9.044	11.37	8.498	9.627	11.52	5.172	3.757	6.921	6.993	3.463	9.013	0	8.706	9.785	10.79	8.241	10.42	10.23	12.63	9.209	5.674	10.84	4.306	11.87	2.859	0	10.09	11.22	9.525	9.556	1.171	3.359	6.364	7.441	7.26	12.49	12.53	12.45	2.249	10.43	10.93	11.48	11.15	9.006	11.57	10.07	9.295	11.37
GTEX-11ZTS-0326-SM-5EQKP	GTEX-11ZTS-0326-SM-5EQKP	9.042	11.69	11.46	7.287	12.06	6.413	4.109	10.34	7.05	4.54	8.736	1.984	8.153	7.259	11.32	7.34	11.05	10.51	11.97	9.124	5.405	10.82	5.594	12.06	2.442	0	9.525	11.96	10.39	9.596	3.504	3.838	5.066	8.98	7.73	12.65	12.77	11.41	1.309	10.71	10.96	11.93	10.57	9.143	11.09	10.88	10.17	10.44
GTEX-YB5E-2326-SM-5IFIJ	GTEX-YB5E-2326-SM-5IFIJ	9.042	11.49	11.99	7.745	12.28	6.548	5.202	8.24	10.11	8.042	9.557	3.072	8.898	7.91	11.2	8.721	10.79	11.05	12.54	10.61	5.545	10.54	7.083	11.18	3.072	0	10.24	11.54	10.36	10.65	3.866	5.466	7.196	8.954	8.114	11.82	12	11.32	5.383	11.36	10.97	11.68	11.1	9.146	11.47	10.76	10.45	12.07
GTEX-Y3IK-0726-SM-4WWE5	GTEX-Y3IK-0726-SM-4WWE5	9.041	11.73	11.42	4.362	12.26	5.569	4.362	10.08	8.057	1.785	8.897	0	7.342	9.244	11.27	8.16	11.12	10.73	11.9	8.424	6.067	10.95	6.887	12.06	3.97	0	9.55	11.54	10.45	9.695	4.079	5.282	5.676	8.976	8.037	12.59	12.41	11.29	0	10.93	10.92	11.82	10.54	8.893	10.01	10.76	10.84	11.18
GTEX-ZYT6-1226-SM-5E44Q	GTEX-ZYT6-1226-SM-5E44Q	9.04	11.27	10.68	7.464	11.37	3.878	5.006	6.312	7.609	3.757	9.296	1.167	8.583	6.561	11.18	9.165	10.82	10.43	12.02	9.511	5.438	11.16	6.144	12.07	3.454	0	9.955	10.83	10.68	10.39	3.63	4.299	7.524	9.302	8.325	12.34	12.24	11.52	1.804	11.35	10.78	11.92	11.61	9.142	13.34	11.36	10.03	10.65
GTEX-ZE9C-2126-SM-4WKGY	GTEX-ZE9C-2126-SM-4WKGY	9.04	11.09	10.7	6.143	10.82	5.048	4.895	5.427	6.619	4.314	9.312	1.683	7.678	7.484	11.28	9.362	10.48	10.62	11.98	10.53	5.351	11.19	6.536	12.48	2.933	0	9.6	10.82	11.27	10.37	3.128	2.933	7.652	9.073	8.227	12.52	12.28	11.78	2.11	11.3	10.46	11.84	11.41	8.774	12.99	11.21	10.16	10.36
GTEX-WQUQ-1526-SM-4OOSM	GTEX-WQUQ-1526-SM-4OOSM	9.039	12.72	13.36	4.317	13.23	5.569	3.502	10.6	7.506	3.714	8.358	0	6.582	9.161	11.35	7.919	11.21	10.8	11.62	8.198	5.718	11.46	5.215	12.19	2.624	0	9.374	12.15	9.554	9.373	2.151	5.765	5.516	8.885	8.167	12.73	12.93	11.73	0	11.03	10.82	12.28	10.1	9.099	10.78	10.62	10.56	11.42
GTEX-Y3IK-0926-SM-51MQU	GTEX-Y3IK-0926-SM-51MQU	9.037	12.12	11.52	6.345	12.38	7.121	4.192	10.52	7.458	3.836	9.21	0	8.324	10.44	11.42	8.519	11.14	10.73	11.34	9.535	5.023	11.09	6.667	12.36	2.604	0	9.623	11.76	10.2	9.365	2.604	5.271	5.804	9.334	7.771	12.7	12.44	11.7	0	10.96	10.8	12.15	10.89	9.29	11.26	10.97	10.24	10.72
GTEX-11DXY-1026-SM-5987V	GTEX-11DXY-1026-SM-5987V	9.037	11.26	11.91	8.696	11.1	5.279	3.68	8.268	8.153	2.536	8.938	2.518	9.45	6.304	11.02	8.729	10.73	10.05	11.55	9.204	4.876	10.89	6.388	11.48	3.016	0	9.839	13.2	10.58	10.85	3.712	3.386	6.26	9.058	7.402	12	12.04	11.07	5.728	11.31	10.49	11.54	11.14	8.979	12.49	10.3	10.23	11.83
GTEX-YJ8O-0326-SM-5RQJW	GTEX-YJ8O-0326-SM-5RQJW	9.037	11.16	11.29	8.952	11.55	4.002	6.069	7.391	7.197	2.469	9.438	2.461	9.453	5.152	11.18	9.711	11.04	10.46	12.01	9.816	5.744	10.95	7.106	11.52	3.09	0	9.849	10.74	10.73	10.68	2.809	4.132	7.182	9.996	8.537	11.93	12.15	10.69	0	11.13	10.34	11.53	11.16	9.041	12.64	10.93	10.2	10.75
TCGA-MZ-A5BI-01	TCGA-MZ-A5BI-01	9.035	13.07	12.53	7.152	12.59	12.36	6.03	7.829	8.116	4.4	10.93	2.118	6.854	12.41	12.07	10.94	11.61	11.6	11.87	10.21	3.091	10.98	8.257	12.94	4.749	0	10.66	9.567	10.71	10.13	2.588	6.229	11.91	9.689	8.545	13.46	13.96	13.26	2.118	13.11	10.86	12.62	10.08	10.88	11.3	11.05	9.207	10.06
GTEX-WHWD-2326-SM-3LK6Q	GTEX-WHWD-2326-SM-3LK6Q	9.035	11.67	11.09	7.613	12.31	5.685	5.628	8.431	9.82	7.346	10.01	3.819	9.211	8.517	11.07	8.46	10.84	11.19	12.31	10.67	5.335	10.64	7.035	11.58	3.181	0	9.812	11.69	10.16	9.668	2.596	4.919	6.883	8.678	8.024	12.05	12.16	11.33	3.597	11.66	11.08	11.92	10.77	9.47	11.22	10.93	10.13	11
GTEX-145MH-0626-SM-5NQAK	GTEX-145MH-0626-SM-5NQAK	9.035	11.33	12.65	10.45	12.09	6.314	6.083	8.671	6.618	11.36	9.595	0.9872	10.86	8.636	11.46	9.191	10.76	11.64	12.07	11.06	5.223	10.95	7.194	11.15	2.977	0	9.878	9.046	10.45	9.34	2.622	4.833	6.975	9.464	8.803	11.93	12.33	11.05	0.9872	10.72	10.6	11.46	10.56	9.373	11.29	11.08	9.931	10.94
GTEX-ZAB4-1426-SM-5CVN6	GTEX-ZAB4-1426-SM-5CVN6	9.034	12.6	10.42	7.427	11.65	8.821	4.016	6.185	6.316	4.442	8.839	0	8	9.693	11.85	8.781	10.79	10.87	12.63	10.24	3.888	10.6	7.368	11.78	3.214	0	10.11	9.729	10.71	9.626	3.746	5.093	6.649	8.04	7.837	12.37	12.16	11.62	4.529	11.16	11.21	10.75	10.34	8.856	9.634	10.96	10.25	10.93
GTEX-1399S-2426-SM-5K7U3	GTEX-1399S-2426-SM-5K7U3	9.033	11.82	12.02	6.557	12.69	6.404	3.391	8.064	9.73	6.9	9.935	0.8975	8.271	7.849	11.15	8.481	10.61	10.98	11.74	10.43	4.749	10.64	5.377	11.82	3.267	0	9.667	11.01	9.439	9.794	1.843	6.233	6.448	8.845	7.877	11.86	12.11	11.78	5.98	11.85	11.16	12.39	11.19	9.779	11.97	10.66	9.653	10.83
GTEX-12ZZX-0426-SM-5DUVT	GTEX-12ZZX-0426-SM-5DUVT	9.033	11.39	11.12	6.877	11.55	5.332	4.32	11.07	10.57	8.291	9.992	3.191	8.771	8.379	11.12	8.842	11.09	11.03	12.46	11.01	7.318	10.35	7.712	11.36	3.722	0	9.93	11.11	10.47	9.454	4.109	5.332	6.29	9.225	7.87	11.84	12.07	11.23	5.922	11.02	11.14	11.8	10.95	9.671	12.57	10.91	10.29	11.46
GTEX-13QJ3-1826-SM-5S2PT	GTEX-13QJ3-1826-SM-5S2PT	9.032	11.06	10.93	7.98	11.43	5.491	5.105	6.759	7.332	4.361	9.079	1.464	8.914	6.782	11.33	9.205	10.43	10.41	12.32	10.05	5.03	10.99	6.687	11.48	4.216	0	9.999	10.89	10.97	10.33	4.073	3.735	7.316	9.051	8.271	11.58	11.86	11.02	0	11.12	10.73	11.48	11.28	8.477	12.25	10.97	10.4	11.2
GTEX-ZYT6-2826-SM-5GICX	GTEX-ZYT6-2826-SM-5GICX	9.03	10.8	8.639	6.228	10.75	3.688	5.562	5.678	6.095	3.969	9.041	1.865	8.083	5.197	11.18	8.952	10.78	10.59	12.4	10.22	4.706	11.09	6.228	12.09	2.927	0	9.603	10.5	10.6	9.525	2.927	3.158	5.949	8.901	8.087	12.53	11.81	11.54	1.865	11.27	11	11.46	11.11	8.428	12.51	11.33	10.14	10.17
GTEX-Y5V5-1826-SM-4VDS5	GTEX-Y5V5-1826-SM-4VDS5	9.028	11.51	9.958	7.471	11.1	5.65	6.386	7.615	6.608	3.251	9.44	2.907	8.796	7.26	11.19	8.818	10.57	10.34	11.69	10.97	6.714	11.21	6.538	11.39	3.362	0	9.936	11.22	11.34	10.33	2.716	4.598	6.234	9.748	8.103	12.5	12.79	11.51	3.075	10.64	10.27	12.31	11.47	8.809	11.55	10.76	10.32	10.94
GTEX-T2IS-0226-SM-32QPH	GTEX-T2IS-0226-SM-32QPH	9.026	11.57	9.265	7.87	11.72	7.82	3.941	5.611	5.041	2.067	8.609	3.167	9.087	9.169	10.95	7.965	11.06	10.39	12.14	10.3	2.884	10.41	6.019	11.81	2.067	0	9.377	10.83	10.01	9.571	3.402	4.64	8.293	9.069	7.67	11.75	11.79	11.31	2.067	10.51	11.08	10.99	9.636	8.911	10.05	10.88	9.352	12.12
GTEX-YB5E-1726-SM-5IFJ3	GTEX-YB5E-1726-SM-5IFJ3	9.026	11.36	13.58	8.952	12.26	6.96	2.769	6.51	6.084	4.417	8.56	3.816	10.31	6.892	10.96	8.532	10.77	10.61	12.3	10.97	3.658	10.72	7.074	11.49	0	0	9.984	11.7	9.955	10.04	2.422	5.043	6.532	8.521	7.664	11.63	11.86	11.53	1.966	10.94	10.64	11.44	10.51	8.549	11.23	10.79	9.283	13.89
GTEX-13PVR-1226-SM-5RQJ2	GTEX-13PVR-1226-SM-5RQJ2	9.026	11.31	11.16	5.905	10.95	4.248	1.399	6.853	5.647	2.095	8.496	0	8.474	7.773	11.34	9.715	10.75	10.55	12.38	9.101	6.768	9.872	6.482	11.32	2.095	0	9.818	10.6	10.89	12.18	3.817	6.222	8.27	8.579	7.584	11.84	11.84	11.08	7.857	12.06	11.05	10.83	10.48	8.714	11.25	10.74	10.43	10.83
GTEX-145LT-1926-SM-5QGP5	GTEX-145LT-1926-SM-5QGP5	9.024	11.48	11.84	6.664	12.02	5.731	3.905	6.801	9.414	6.931	9.469	1.824	8.439	6.785	11.23	8.892	10.6	10.77	12.37	10.33	5.089	10.41	6.734	11.38	2.605	0	9.904	11.58	10.31	10.62	1.824	4.723	6.198	8.448	7.595	11.75	11.93	11.3	6.363	11.4	11.11	11.62	11.17	9.392	11.46	10.84	10.19	11.17
GTEX-1269C-0826-SM-5N9EM	GTEX-1269C-0826-SM-5N9EM	9.024	10.77	13.56	10.04	12.54	5.222	4.15	6.584	7.246	2.72	9.016	0	10.92	7.192	11.1	9.157	9.845	10.02	11.49	9.858	5.6	11.49	7.679	11.34	2.72	0	9.832	13.85	10.2	11.11	0	3.904	5.68	8.675	7.964	11.6	12.61	10.69	7.165	11.27	10.1	11.34	12.01	8.724	12.9	10.41	10.11	11.83
TCGA-NA-A4QV-01	TCGA-NA-A4QV-01	9.021	13.72	12.52	8.437	12.69	12.9	4.957	7.801	10.22	5.507	11.34	4.176	7.912	8.813	13.31	11.73	12.69	11.84	12.23	11.2	3.491	11.58	8.824	12.93	1.9	0	10.18	11.44	12.08	10.87	5.893	6.74	10.42	6.363	8.69	12.96	13.09	12.46	3.305	12.96	11.24	12.79	10.27	10.68	10.83	11.51	11.02	10.92
GTEX-XBEC-0426-SM-4QART	GTEX-XBEC-0426-SM-4QART	9.021	11.18	10.45	6.88	12.21	6.865	4.144	9.557	10.1	8.399	9.576	3.819	8.573	7.903	11.28	9.004	11.09	10.61	12.69	10.74	6.742	10.23	7.158	11.55	4.563	0	10.33	11.1	10.37	9.864	3.691	4.634	6.694	9.037	7.708	11.68	11.85	11.05	4.828	10.89	11.53	11.75	11.03	9.718	12.25	10.84	10.74	10.57
GTEX-ZDXO-2426-SM-5S2NJ	GTEX-ZDXO-2426-SM-5S2NJ	9.019	11.87	9.868	7.659	11.52	7.696	4.903	7.224	7.146	4.282	8.719	2.921	9.587	9.566	11.09	7.767	11.24	10.95	11.89	9.252	4.965	10.46	7.146	11.77	2.646	0	9.484	10.55	10.09	9.651	3.525	5.189	7.479	9.261	7.827	11.77	11.92	11.62	3.681	11.1	10.97	10.79	9.7	9.087	10.24	10.92	9.348	13.22
GTEX-13OVI-2426-SM-5KM4J	GTEX-13OVI-2426-SM-5KM4J	9.018	11.24	12.4	6.581	11.67	5.063	3.456	5.397	6.484	3.456	8.805	1.805	7.958	8.266	10.81	9.622	10.87	10.89	12.71	9.942	5.927	10.17	6.672	11.62	4.697	0	9.755	11.22	10.89	11.04	3.751	5.633	7.149	8.74	7.812	12.66	11.85	11.23	2.582	10.98	11.09	11.28	10.81	8.328	12.34	11.07	10.32	11.93
GTEX-RWS6-1726-SM-47JXP	GTEX-RWS6-1726-SM-47JXP	9.017	11.68	11.56	6.801	11.12	6.601	2.307	4.905	6.541	4.189	8.817	0	8.593	8.4	11.58	8.895	11.04	10.54	12.26	9.545	6.033	10.28	5.848	11.31	3.153	0	9.937	10.5	10.69	9.988	4.28	5.556	7.288	9.106	8.205	12.12	12.11	10.97	6.677	12.43	10.99	11.03	10.62	9.089	10.05	10.93	10.63	10.6
GTEX-13NZB-0826-SM-5K7X5	GTEX-13NZB-0826-SM-5K7X5	9.017	11.41	12.23	8.516	11.33	4.337	2.202	6.304	5.782	4.909	9.139	0	9.943	7.611	11.35	9.124	10.41	10.77	12.36	10.41	4.955	10.55	6.304	11.41	2.202	0	9.574	10.96	10.46	9.592	1.138	4.777	5.75	8.655	8.199	11.98	12.02	11.17	3.828	11.23	10.81	11.17	10.94	8.534	9.939	11.02	10.02	11.81
GTEX-ZYFC-0826-SM-5E44K	GTEX-ZYFC-0826-SM-5E44K	9.017	11.37	10.74	9.719	11.61	7.655	3.955	7.683	6.699	3.958	9.309	0	10.53	7.89	10.89	8.269	10.79	10.94	12.21	10.48	5.087	10.93	7.873	12	3.156	0	10.07	10.26	10.39	9.838	2.31	3.686	6.565	8.684	7.959	11.95	12.11	11.44	5.977	10.09	11.12	11.29	10.82	8.352	10.79	10.79	9.405	11.86
GTEX-WOFM-0526-SM-4OOS2	GTEX-WOFM-0526-SM-4OOS2	9.017	10.66	12.07	7.261	11.74	6.811	4.992	5.336	9.221	4.321	9.262	0	8.324	8.121	11.04	9.639	10.58	10.33	12.01	9.566	5.139	10.5	5.802	12.28	3.699	0	9.475	9.803	10.45	10.76	2.973	5.208	6.52	9.027	7.285	12.46	12.1	11.11	3.257	11.15	10.83	11.38	10.89	8.156	12.28	10.98	9.907	10.46
TCGA-04-1337-01	TCGA-04-1337-01	9.016	13.76	12.4	6.181	14.89	11.54	7.821	9.42	8.038	9.926	11.16	7.688	7.347	9.025	13.71	11.65	12.59	12.31	12.94	13.63	5.161	12.6	8.251	12.86	3.636	0	11	10.24	11.66	11.93	4.692	8.022	10.41	10.98	9.383	13.49	13.77	13.24	2.8	14.36	11.19	13.81	12.72	11.46	12.42	12.33	11.14	12.5
GTEX-13X6K-0226-SM-5QGPB	GTEX-13X6K-0226-SM-5QGPB	9.016	11.22	11.05	8.491	12.68	5.856	2.165	6.673	6.461	4.603	8.844	1.112	9.367	8.739	10.95	8.637	10.7	10.57	12.35	10.78	5.459	10.07	6.673	11.5	3.657	0	10.09	11.05	9.994	9.095	2.165	4.292	6.045	8.505	7.062	12.06	11.84	11.43	3.191	10.63	11.48	10.81	10.82	8.625	11.27	10.79	9.067	11.96
GTEX-Y5V5-2426-SM-5IFJA	GTEX-Y5V5-2426-SM-5IFJA	9.015	12.14	9.319	8.115	11.96	7.649	3.111	7.335	6.429	5.687	9.483	0	9.407	9.721	11.2	8.51	10.52	10.66	12.21	9.381	5.167	10.77	6.354	11.35	3.575	0	9.721	11.08	10.64	9.871	2.691	4.822	7.008	9.018	7.84	12.06	12.36	11.4	4.707	10.68	10.85	11.4	10.73	9.258	10.25	10.96	9.914	11.91
GTEX-11GS4-1826-SM-5HL4T	GTEX-11GS4-1826-SM-5HL4T	9.015	11.08	8.198	6.256	10.88	4.755	5.457	6.18	6.915	3.941	9.082	2.293	7.347	6.44	11.36	8.952	10.97	10.48	11.89	10.86	5.728	10.83	6.715	12.39	2.907	0	10.1	10.75	11.51	10.36	3.337	3.808	7.062	9.716	8.343	12.53	11.94	11.51	2.293	11.07	11.01	11.56	10.97	8.993	12.67	11.28	10.29	10.53
GTEX-RTLS-0626-SM-5SI7Z	GTEX-RTLS-0626-SM-5SI7Z	9.014	11.16	12.07	8.947	11.41	5.017	2.498	7.699	9.216	7.588	9.16	1.733	9.486	6.915	11.44	9.335	10.7	10.97	12.88	10.5	8.023	10.9	8.34	11.07	5.885	0	10.59	11.87	11.59	10.68	4.589	5.164	6.363	9.391	7.977	11.74	12.29	10.78	3.191	11.85	10.81	10.74	10.88	8.529	11.4	10.91	11.3	10.6
GTEX-T6MN-1126-SM-4DM71	GTEX-T6MN-1126-SM-4DM71	9.013	11.93	10.07	4.921	12.46	6.83	3.492	11.77	7.896	3.833	8.688	1.301	5.813	8.92	11.42	7.441	11.1	10.57	12.2	8.843	6.792	10.86	6.242	11.69	3.968	1.301	9.734	11.73	10.68	9.204	3.057	3.669	6.214	8.604	7.918	12.52	12.62	11.3	1.301	10.65	11.33	11.78	10.26	8.262	10.86	10.81	10.93	11.41
GTEX-Z9EW-2026-SM-5CVMQ	GTEX-Z9EW-2026-SM-5CVMQ	9.013	11.47	10.9	6.279	12.26	5.578	4.052	7.915	10.52	7.776	9.979	0	8.622	8.415	11.18	9.161	10.85	11.27	12.27	10.2	5.411	10.47	6.658	11.37	3.51	1.201	10.2	12.08	10.25	10.32	3.51	5.654	7.632	8.98	8.097	11.92	11.97	11.41	5.654	11.88	11.03	11.94	11.02	9.164	11.12	10.94	10.18	11.34
GTEX-UPIC-0326-SM-4IHJ9	GTEX-UPIC-0326-SM-4IHJ9	9.012	11	11.54	6.069	12.8	5.338	5.144	9.554	8.636	4.862	9.355	1.184	8.042	7.311	11.14	9.324	10.93	10.76	11.89	8.641	5.338	10.52	6.43	11.51	3.638	0	9.642	12.23	10.79	9.839	2.268	5.732	5.766	9.17	7.679	12.71	12.12	11.08	0	11.11	11.05	11.84	10.98	9.18	12.27	11.21	10.86	11.24
GTEX-146FH-0926-SM-5SI96	GTEX-146FH-0926-SM-5SI96	9.011	12.31	11.13	6.605	11.75	6.865	5.74	10.02	7.573	4.858	9.453	0	8.983	9.584	11.63	8.856	10.89	10.82	12.12	9.69	2.667	11.15	6.943	11.94	2.074	0	10.07	11.32	10.7	10.17	2.892	6.205	6.364	9.26	8.579	12.16	12.21	11.64	2.401	11.25	10.87	11.89	10.38	9.42	10.82	10.9	10.2	11.05
GTEX-1477Z-2226-SM-5QGPG	GTEX-1477Z-2226-SM-5QGPG	9.011	11.64	9.034	7.301	11.53	5.34	2.689	6.834	7.143	5.75	9.164	1.897	8.992	8.558	11.42	8.495	10.58	10.85	12.75	10.18	5.897	10.68	6.997	11.44	2.966	0	10.09	9.961	10.66	9.657	4.226	3.87	4.953	8.478	7.782	11.77	11.94	11.64	3.999	11.25	11.22	11	10.96	8.961	11.48	10.74	10.28	10.74
GTEX-X4EP-0726-SM-3P5YJ	GTEX-X4EP-0726-SM-3P5YJ	9.01	12.12	11.5	6.174	12.15	4.824	3.915	8.422	9.765	8.288	10.08	2.362	8.167	9.455	11.74	9.41	10.75	11.05	13.11	11.02	7.148	10.69	7.963	12.02	3.338	0	10.64	11.54	11.23	10.04	3.583	4.946	6.949	8.369	8.355	12.02	12.32	11.77	4.737	11.75	11.56	12.5	11.42	9.966	11.96	10.98	11.22	11.38
GTEX-XPT6-0326-SM-4B66V	GTEX-XPT6-0326-SM-4B66V	9.008	11.83	12.79	6.823	12.56	5.903	3.815	9.313	10.21	4.292	8.741	0	8.248	9.179	11.3	9.051	11.2	10.81	12.07	9.347	3.922	10.69	6.028	12.64	3.434	0	9.947	11.19	10.44	9.354	4.116	6.23	5.979	8.767	7.874	12.68	12.55	11.77	2.914	11.09	10.63	11.91	10.82	8.865	11.31	11	10.81	11.44
GTEX-11ZTS-1026-SM-5LU8O	GTEX-11ZTS-1026-SM-5LU8O	9.008	11.46	10.66	6.766	12.24	6.405	6.246	11.22	7.439	5.095	9.111	1.823	7.122	6.066	11.22	8.15	10.86	10.56	11.94	8.562	4.721	11.01	5.763	12.04	2.877	0	9.55	11.95	10.72	9.617	3.305	4.975	5.422	9.04	7.842	12.25	12.38	11.34	0	10.57	11.12	11.98	10.91	9.064	11.66	11.01	10.31	11.01
GTEX-W5X1-2626-SM-4LMI8	GTEX-W5X1-2626-SM-4LMI8	9.007	11.59	10.09	8.299	11.76	6.449	1.148	6.723	7.235	4.98	9.177	0	9.962	8.486	11.14	8.708	11.01	10.98	12.44	10.2	5.081	10.4	7.431	11.17	3.719	0	9.748	11.35	10.68	9.343	2.24	4.267	5.922	8.948	7.576	12.11	12.3	11.15	5.446	10.83	11.06	11.01	10.44	9.327	10.28	11.08	10.07	11.41
GTEX-ZYFG-0226-SM-5GIDT	GTEX-ZYFG-0226-SM-5GIDT	9.006	11.71	12.75	8.797	12.28	7.997	4.027	5.369	6.719	4.712	8.832	2.714	9.069	10.91	11.21	10.03	10.41	10.85	12.28	10.24	2.992	10.28	6.327	11.34	4.254	0	10.04	8.971	10.42	10.79	3.049	5.926	8.583	11.05	7.929	11.9	12.27	11.42	3.6	11.58	10.51	11.1	9.989	8.679	11.24	11.02	10.05	12.11
GTEX-WFG8-0826-SM-4LVN5	GTEX-WFG8-0826-SM-4LVN5	9.005	12.16	13.06	6.464	12.41	7.194	3.048	8.736	8.525	3.715	8.695	1.145	8.133	9.401	11.18	8.921	11.44	10.96	11.95	9.37	5.224	10.66	6.08	12.2	3.714	0	9.597	11.22	9.96	9.599	3.291	6.444	6.274	8.748	7.634	12.23	12.08	11.32	1.776	11.17	10.83	11.44	9.881	8.496	11.08	10.86	10.35	11.3
GTEX-1192W-0826-SM-5EGHE	GTEX-1192W-0826-SM-5EGHE	9.004	11.2	11.17	8.776	11.6	7.226	1.481	7.767	8.401	6.971	9.16	2.197	10.38	9.89	11.02	8.697	10.35	10.64	12.36	11.05	6.351	10.76	7.694	11.79	3.316	0	9.933	10.41	10.66	9.444	3.555	3.555	6.611	8.289	8.259	11.86	12.23	10.99	2.197	10.5	11.02	11.07	11.08	8.911	11.44	10.62	10.15	10.78
GTEX-11ONC-1126-SM-5GU6G	GTEX-11ONC-1126-SM-5GU6G	9.003	11.92	10.6	6.575	12.06	6.737	7.451	10.36	7.424	3.986	9.052	2.555	7.606	8.23	11.12	7.234	10.86	10.66	11.93	8.781	5.067	11	6.275	11.6	1.393	0	9.568	11.84	10.58	9.514	2.908	4.239	4.995	8.659	8.133	12.23	12.49	11.16	2.555	10.74	10.75	11.69	11.1	9.079	10.78	10.36	10.59	10.99
GTEX-13VXU-0526-SM-5K7V1	GTEX-13VXU-0526-SM-5K7V1	9.002	11.68	11.98	6.668	11.92	6.629	3.997	11.47	7.261	3.582	8.809	0	8.116	6.461	11.27	7.336	10.52	10.29	11.55	9.157	4.951	10.91	4.325	12.19	2.345	0	9.335	12.28	9.868	9.412	1.239	5.238	6.021	8.487	7.651	12.56	12.86	11.75	0	10.49	10.86	12.3	11.12	9.065	11.78	10.77	9.827	10.21
GTEX-R55C-1626-SM-48FEG	GTEX-R55C-1626-SM-48FEG	9.002	11.36	10.63	7.43	12.4	6.13	0	5.424	4.374	4.54	8.727	2.232	9.656	8.383	11.1	8.383	11.38	11	12.61	10.32	4.374	10.21	6.527	11.44	3.07	0	9.72	11.62	10.21	9.841	2.841	5.1	6.105	8.728	8.09	11.97	11.98	11.47	4.536	11.3	11.19	11.02	10.24	8.389	10.51	11.16	9.413	13.1
GTEX-111CU-1826-SM-5GZYN	GTEX-111CU-1826-SM-5GZYN	9.001	12.07	11.63	7.656	12.48	5.294	2.802	5.711	5.609	3.404	9.073	2.802	9.239	10.76	11.35	8.406	11.05	10.81	12.38	9.483	3.822	10.54	5.953	11.55	3.03	0	9.932	10.87	10.08	9.72	3.227	5.003	6.697	8.83	7.953	12.08	12	11.67	3.822	11.67	10.82	11.24	10.09	8.752	9.642	11.11	9.495	12.06
TCGA-DU-A5TW-01	TCGA-DU-A5TW-01	9	12.26	11.8	4.193	12.11	9.188	6.571	4.875	7.68	8.844	9.559	6.044	6.632	8.766	11.7	9.118	11.22	10.91	11.77	9.865	6.416	10.47	6.739	12.18	0.7583	0	9.75	10.58	9.826	10.11	3.046	3.417	8.113	9.387	7.767	11.87	11.62	11.48	4.841	11.34	10.82	11.7	8.251	9.564	11.12	11.33	10.94	9.692
GTEX-144GN-2526-SM-5LU54	GTEX-144GN-2526-SM-5LU54	8.998	12.12	10.57	6.574	12.49	6.647	4.465	7.909	9.685	6.1	9.644	0	8.354	9.48	11.33	9.413	11.11	11.47	12.2	10.28	3.077	10.33	6.033	11.78	3.449	0	9.984	10.72	10.05	9.961	3.275	5.346	7.251	8.864	8.422	11.99	12.09	11.96	5.589	11.97	11.12	11.99	10.39	9.769	12.23	11.02	10.28	11.85
GTEX-111FC-2526-SM-5GZXU	GTEX-111FC-2526-SM-5GZXU	8.998	11.46	11.5	7.63	12.2	7.988	4.102	7.423	6.431	4.435	9.075	3.062	8.744	6.779	11.43	9.787	10.58	10.66	12.13	10.04	5.398	10.68	8.062	10.87	3.674	0	10.47	9.796	11.15	10.36	4.927	5.347	8.52	9.801	8.47	12.21	12.1	11.91	5.542	11.34	10.8	10.9	10.18	8.831	11.21	10.93	10.36	11.53
TCGA-DX-A3LS-01	TCGA-DX-A3LS-01	8.997	14.59	7.495	8.176	12.65	11.57	5.421	10.69	8.688	4.15	9.819	1.135	9.267	11.95	12.02	9.461	11.53	11.45	10.71	11.32	0.6761	10.44	6.342	12.55	1.996	0	9.082	9.319	9.574	9.447	3.556	6.32	9.43	8.664	7.784	12.34	12.26	12.05	0.6761	11.87	11.22	11.81	10.26	10.08	11.7	11.82	8.432	10.9
GTEX-12696-0426-SM-5EGL5	GTEX-12696-0426-SM-5EGL5	8.996	12.31	11.63	4.509	13.25	6.76	3.046	11.37	7.354	3.662	9.158	0	7.005	9.056	11.29	7.944	11.12	10.81	12.44	8.735	6.461	11.09	5.612	11.94	3.48	1.964	10.12	11.62	10.45	9.347	5.329	6.143	5.654	8.501	7.813	12.91	12.71	11.61	0	10.58	11.34	11.88	10.1	9.281	10.1	10.95	10.67	11.13
TCGA-B0-4706-01	TCGA-B0-4706-01	8.996	12.29	11.62	9.527	12.7	9.448	3.525	9.952	7.045	3.918	9.443	3.002	9.315	8.368	11.97	9.351	11.7	11.31	11.96	10.45	5.085	11.31	8.175	11.41	2.38	0	9.542	11.56	10.45	9.781	3.525	4.752	7.92	8.514	7.807	12.02	12.56	11.24	2.562	12.55	10.8	12.32	10.09	9.39	11.53	10.85	10.36	11.26
GTEX-12WSI-1526-SM-5GCNM	GTEX-12WSI-1526-SM-5GCNM	8.996	12.08	11.34	9.774	12.24	7.153	1.143	6.942	5.693	3.245	9.585	0	10.22	8.822	11.29	7.978	11.05	11.16	11.82	10.33	4.062	10.96	6.536	12.19	1.143	0	9.349	10.49	9.823	9.367	2.209	3.954	5.791	8.552	7.605	12.13	12.21	11.84	1.772	10.98	11	11.48	11.07	8.677	10.36	10.78	9.562	11.26
GTEX-XUZC-0926-SM-4BOQF	GTEX-XUZC-0926-SM-4BOQF	8.996	11.72	10.16	7.168	11.83	2.516	1.125	6.345	6.951	4.48	8.648	0	8.868	7.777	11.6	9.844	11.01	10.98	12.24	10.03	5.481	10.74	6.837	12.05	3.539	0	9.857	10.9	10.52	10.32	4.271	5.694	7.325	8.718	7.882	12.39	12.22	11.31	6.043	11.95	10.77	11.65	10.59	9.146	12.34	11.32	10.23	10.59
GTEX-11LCK-1126-SM-5A5KC	GTEX-11LCK-1126-SM-5A5KC	8.996	11.55	10.15	7.54	12.42	5.97	1.645	4.609	6.596	4.332	8.962	1.045	9.731	8.981	11.27	8.593	11.34	10.99	12.64	10.07	5.479	10.32	6.688	11.49	4.332	0	10.18	11.41	10.06	9.782	3.595	5.04	7.054	8.896	7.659	12.46	12.24	11.63	5.479	11.82	11.34	11.04	10.3	8.293	11.03	11.05	9.888	12.08
TCGA-DX-A240-01	TCGA-DX-A240-01	8.995	13.28	9.609	7.03	11.14	11.1	4.202	8.37	6.031	1.454	9.936	0	7.336	8.48	12.35	9.75	12.35	11.11	11.62	10.18	3.402	10.63	8.26	12.38	1.454	0	9.155	9.873	10.4	9.536	3.622	7.202	9.3	9.184	7.778	12.41	12.13	11.75	1.852	12.33	10.92	11.53	10.16	10.2	10.62	11.33	9.196	9.856
TCGA-P3-A5QE-01	TCGA-P3-A5QE-01	8.995	11.54	8.094	2.214	11.57	11.89	3.151	2.011	2.391	2.016	9.587	0.6837	4.903	10.96	11.57	11.28	11.21	11.2	11.47	9.717	3.151	10.27	8.544	12.48	3.246	0	9.63	8.341	11.45	8.633	4.216	6.822	11.01	8.889	7.835	12.17	12.58	12.27	1.495	12.02	11.16	11.69	9.072	9.77	10.21	11.6	9.623	9.882
GTEX-13U4I-1226-SM-5LU5M	GTEX-13U4I-1226-SM-5LU5M	8.995	10.9	11.93	7.063	11.13	5.12	3.413	6.021	7.257	3.71	9.221	2.542	8.355	7.408	11.02	9.309	10.95	10.49	11.92	10.01	5.434	10.67	6.791	12.47	2.207	0	9.532	10.32	10.83	10.09	2.814	4.962	7.036	9.448	8.431	12.32	11.94	11.35	0	11.34	10.73	11.45	10.58	8.821	12.56	11.29	9.748	10.72
GTEX-ZPU1-2426-SM-4WWFM	GTEX-ZPU1-2426-SM-4WWFM	8.994	11.75	11.07	8.133	11.89	6.678	3.31	8.664	7.741	6.017	9.308	1.08	10.21	8.733	11.21	8.828	10.99	10.91	12.66	10.04	4.318	10.7	6.799	11.45	4.054	1.08	10.08	11.15	10.5	9.867	3.138	4.318	6.53	8.881	7.612	12.19	12.27	11.67	5.009	10.74	11.07	11.65	10.61	9.002	10.76	11.06	9.874	12.15
GTEX-139T6-0426-SM-5IJEM	GTEX-139T6-0426-SM-5IJEM	8.991	12.44	13.15	9.546	12.75	8.32	3.896	6.29	5.607	4.901	8.938	2.99	9.423	11.65	11.57	9.68	11.19	11.01	12.4	10.36	3.14	10.68	6.906	11.93	5.227	1.452	10.17	9.22	10.57	10.7	4.129	5.607	9.258	10.56	8.359	12.21	12.56	11.69	2.99	12	10.87	11.63	9.671	9.239	11.38	11.16	10.05	12.56
GTEX-X8HC-1426-SM-46MWC	GTEX-X8HC-1426-SM-46MWC	8.991	11.56	11.69	7.004	11.59	3.962	1.218	5.891	6.813	3.839	8.832	0	7.254	7.482	11.24	9.208	10.72	10.6	13	10.18	5.094	10.72	6.182	11.29	2.657	0	10.1	9.919	10.52	10.08	4.189	5.149	6.015	8.682	8.207	12.18	11.98	11.33	0	11.3	10.93	11.51	10.63	8.22	11.68	10.71	10.61	10.95
GTEX-Y3IK-2726-SM-4WWDV	GTEX-Y3IK-2726-SM-4WWDV	8.99	11.7	11.99	7.474	12.12	5.827	5.313	9.434	11.17	8.519	10.29	2.257	9.539	7.98	11.4	8.792	11.24	11.11	12.36	10.92	6.873	10.46	7.861	11.72	3.924	0	10.17	11.42	10.46	10.06	4.204	5.535	7.148	9.287	8.275	12.02	12.22	11.47	5.701	11.42	11.28	12.12	10.96	9.797	11.33	11.05	10.63	10.91
GTEX-111FC-0826-SM-5GZWO	GTEX-111FC-0826-SM-5GZWO	8.99	10.72	11.53	9.542	11.25	4.877	5.721	8.12	6.901	2.587	9.292	2.117	9.607	6.372	11.12	9.086	10.98	9.839	11.4	8.835	3.665	11.2	7.107	11.12	1.416	0	9.88	13.33	10.36	11.22	1.416	4.145	5.721	9.277	7.939	12.01	12.07	11.09	7.592	11.46	10.56	11.61	10.67	9.121	12.56	10.61	10.28	12.06
GTEX-13FXS-2826-SM-5LZYC	GTEX-13FXS-2826-SM-5LZYC	8.988	12.38	12.06	7.855	12.17	6.229	0	8.288	8.235	4.501	9.538	2.398	8.604	6.861	11.34	9.775	10.68	11.03	11.67	10.1	4.482	11.04	6.751	11.12	3.787	4.058	9.994	10.71	12.27	12.08	5.556	8.984	7.517	10.51	9.152	11.91	12.22	11.05	3.454	12.4	10.52	11.42	10.71	9.256	11.12	10.95	10.57	10.63
GTEX-14A6H-2726-SM-5QGPL	GTEX-14A6H-2726-SM-5QGPL	8.987	11.64	10.54	5.502	11.7	5.029	5.734	10.78	7.426	1.369	8.579	1.369	7.193	7.553	11.18	6.654	10.9	10.13	11.72	7.819	3.594	10.83	5.225	12.53	2.523	0	9.547	11.73	10.03	8.959	2.917	5.342	4.533	8.237	7.612	12.54	12.76	11.82	1.369	10.93	10.92	12.03	10.46	9.283	10.67	10.78	9.767	10.23
GTEX-U3ZN-1126-SM-4DXUL	GTEX-U3ZN-1126-SM-4DXUL	8.987	11.48	9.229	5.769	11.47	4.452	1.205	6.333	6.05	12.48	9.573	2.912	8.128	7.202	11.79	10.42	10.83	11.44	12.43	11.04	7.602	10.41	7.336	10.45	3.516	1.205	10.12	8.523	11.06	9.913	4.212	6.186	6.72	9.285	8.518	11.47	11.94	10.66	3.813	12	10.42	11.47	9.842	10.08	10.44	11.08	10.57	11.13
GTEX-145MH-2726-SM-5QGQ6	GTEX-145MH-2726-SM-5QGQ6	8.986	10.82	8.766	6.535	10.65	4.026	5.885	6.061	6.854	4.176	9.181	3.549	7.586	6.91	11.26	9.185	10.8	10.29	11.86	10.68	4.981	11.03	7.016	11.83	4.834	0	9.963	10.75	11.3	10.24	2.482	3.347	5.922	9.479	8.392	12.34	11.92	10.87	2.021	11.15	10.42	11.49	11.31	8.735	12.34	11.03	10.36	10.56
TCGA-29-1770-02	TCGA-29-1770-02	8.985	13.53	10.51	4.38	13.98	12.02	5.416	8.532	5.745	5.396	10.05	3.806	6.26	7.618	12.83	11.88	12.44	11.86	12.71	12.74	6.252	12.18	8.234	12.87	3.402	0	10.25	9.707	10.96	11.49	5.624	7.845	11.28	10.21	9.032	13.02	13.2	12.85	3.091	13.74	11.51	12.62	10.68	10.41	11.47	12.33	10.14	11.45
GTEX-Y8E4-0226-SM-4VBQ3	GTEX-Y8E4-0226-SM-4VBQ3	8.985	11.77	12.15	7.678	12.27	8.418	5.183	12.13	7.984	4.107	9.208	1.594	9.465	9.292	11.33	8.855	10.81	10.89	11.68	9.507	3.471	10.99	6.489	11.79	4.26	0	9.529	11.65	10.46	9.405	2.596	6.163	6.781	9.46	8.093	12.22	12.27	11.46	0	10.96	10.69	12.04	10.58	8.734	10.57	10.8	10.08	11.09
GTEX-11NSD-0826-SM-5986S	GTEX-11NSD-0826-SM-5986S	8.984	12.12	12.13	8.147	11.69	5.094	1.869	7.405	8.049	6.39	9.422	2.657	9.299	7.118	11.66	9.821	10.59	10.83	12.08	10.86	5.985	10.81	7.186	10.75	4.29	0	10.12	10.56	12.38	11.21	4.764	7.503	6.761	9.96	8.952	11.89	11.95	10.94	4.189	12.21	10.56	11.37	11.1	9.292	11.4	10.97	10.7	10.94
TCGA-13-0908-01	TCGA-13-0908-01	8.982	14.11	9.609	6.063	12.96	11.05	6.71	7.618	6.261	4.756	9.232	5.78	6.765	9.492	12.77	11.93	12.23	11.14	12.26	12.75	0	11.3	8.004	12.27	2.38	0	9.907	10.09	11.25	10.75	5.165	6.503	9.95	10.15	8.703	12.34	12.15	12.55	1.927	13.12	11.35	12.57	9.349	10.41	10.88	12.27	9.757	10.51
GTEX-11ZVC-0326-SM-5CVLC	GTEX-11ZVC-0326-SM-5CVLC	8.982	12	11.19	4.486	12.89	6.411	3.112	11.24	8.398	3.117	9.025	0	6.268	7.336	11.46	7.252	11.49	10.89	11.65	8.352	5.597	11.06	6.385	12.16	1.339	0	9.542	11.7	10.41	9.423	3.832	4.384	5.294	9.095	8.044	12.7	12.75	11.52	0	11.06	11.13	11.98	10.35	9.066	10.23	10.81	10.62	11.05
GTEX-13OVL-1526-SM-5K7WA	GTEX-13OVL-1526-SM-5K7WA	8.982	11.2	9.956	7.496	11.8	5.497	6.541	10.65	10.71	9.354	10.14	3.406	9.177	8.111	11.32	8.581	10.94	11.06	12.75	10.86	6.952	10.59	7.774	11.32	3.852	0	10.14	11.39	10.88	9.675	3.117	4.467	6.481	9.342	8.06	11.58	11.85	11.03	5.942	10.62	11.39	12.05	11.17	9.774	12.48	10.99	10.52	10.83
TCGA-WZ-A7V3-01	TCGA-WZ-A7V3-01	8.98	13.51	10.36	4.707	12.09	13.92	4.522	5.119	5.904	5.36	11.45	5.786	8.234	9.447	12.56	12	12.96	11.97	11.87	10.57	0.8358	10.38	11.74	13.04	5.052	0	11.26	10.31	13.51	10.06	2.699	3.146	11.1	9.329	9.615	11.85	12.91	13	1.362	13.55	11.68	11.57	8.519	9.417	10.83	11.86	9.264	9.65
GTEX-11GSP-1626-SM-5986N	GTEX-11GSP-1626-SM-5986N	8.98	11.19	9.946	6.902	10.87	5.358	4.74	6.365	5.997	3.644	8.853	3.259	7.235	6.596	11.45	8.901	10.97	10.11	12.62	11.88	7.183	10.79	6.34	12.02	4.181	0	10.1	10.75	11.75	10.38	5.358	4.886	7.183	9.84	8.668	12.77	12.49	11.38	1.28	11.31	10.78	11.96	11.31	9.005	12.53	11.01	10.78	11.06
GTEX-11ZUS-1226-SM-5FQU8	GTEX-11ZUS-1226-SM-5FQU8	8.976	11.68	10.95	7.094	12.15	5.92	7.747	11.37	11.11	9.107	10.47	4.382	8.671	7.471	11.54	9.132	11.22	11.28	12.63	11.33	6.565	10.48	7.672	11.53	3.715	1.072	10.14	11.61	10.78	9.791	3.645	5.091	7.151	9.494	8.139	11.94	12.27	11.18	5.92	11.38	11.35	12.38	11.5	10.21	12.77	11.19	10.8	11.02
TCGA-09-0367-01	TCGA-09-0367-01	8.974	14.24	10.81	5.29	13.77	10.77	4.083	5.922	5.039	4.493	10.24	5.365	5.819	8.528	13.04	10.67	12.34	11.3	11.79	11.6	2.549	12.59	6.91	11.84	0	0	9.342	9.255	9.986	11.3	2.988	7.87	9.49	10.04	9.394	12.64	13.02	12.31	0.7598	13.48	9.803	13.17	9.601	10.55	9.053	11.02	10.63	11.31
GTEX-Y5V5-2726-SM-4VDS2	GTEX-Y5V5-2726-SM-4VDS2	8.974	11.81	11.18	6.486	12.22	5.197	4.191	11.78	7.505	3.793	9.568	0	7.872	6.915	10.67	7.212	10.66	10.21	11.18	8.749	5.843	11.18	5.197	11.62	2.983	0	9.257	13.02	10.53	10.39	3.772	5.445	4.896	8.86	7.767	12.79	13.33	11.78	1.105	9.832	10.07	12.81	11.68	8.783	10.9	10.68	9.804	10.84
TCGA-FP-7829-11	TCGA-FP-7829-11	8.973	11.83	11.66	6.998	11.91	7.059	2.426	6.385	6.366	1.905	9.153	1.401	8.56	8.151	11.62	10.54	11.96	11.2	11.6	10.3	2.81	10.87	5.466	12.6	1.401	0	9.296	11.33	10.47	10.32	3.704	5.484	7.105	10.29	8.002	12.57	12.34	11.4	2.919	11.77	11.54	12.69	10.8	10	13.76	11.81	9.506	11.32
GTEX-11P7K-1426-SM-5EGKY	GTEX-11P7K-1426-SM-5EGKY	8.972	11.28	12.07	7.386	11.75	4.113	3.812	5.819	6.119	3.573	9.17	2.091	8.262	6.792	11.35	10.05	10.81	10.76	12.2	9.057	3.106	10.66	6.328	12.37	1.061	1.666	9.759	10.48	10.48	10.69	2.109	5.641	6.833	9.275	7.819	12.6	11.96	11.33	3.431	11	11.01	12.05	10.95	8.918	13.19	11.32	10.08	11.68
GTEX-QV44-0626-SM-4R1KJ	GTEX-QV44-0626-SM-4R1KJ	8.971	11.33	11.32	5.104	12.15	5.36	4.792	9.023	7.723	3.23	8.961	2.941	7.427	7.629	11.26	8.798	10.91	10.37	11.85	8.632	4.002	10.5	6.186	11.64	2.587	0	9.315	11.97	10.63	9.503	2.117	4.877	5.852	9.095	7.945	12.54	12.23	11.16	0	10.86	10.74	11.92	10.28	8.492	10.12	10.79	10.59	11.47
GTEX-WYJK-0926-SM-4ONCF	GTEX-WYJK-0926-SM-4ONCF	8.971	11.17	11.12	5.84	12.57	5.506	6.112	9.886	7.177	5.306	8.674	0	7.606	7.433	11.3	8.988	10.66	10.83	12.57	8.7	6.79	10.54	6.49	11.26	4.79	0	9.773	12.27	10.67	10.04	3.072	5.683	5.913	9.045	7.598	12.32	12.06	11	3.072	10.99	10.78	11.51	11.13	8.775	12.12	11.06	10.8	11.35
TCGA-EE-A3AH-06	TCGA-EE-A3AH-06	8.97	12.75	6.126	5.688	11.68	11.72	2.789	5.91	6.407	0	9.286	0	5.344	7.559	11.99	9.287	12.05	11.33	11.68	10.65	0.6207	11.21	6.865	11.99	0	0	9.637	10.53	10.3	9.007	4.526	5.102	10.19	10.02	7.969	11.81	13.03	11.68	1.386	12.24	10.89	11.88	10.57	9.669	10.59	11.21	10.62	11.53
GTEX-13N11-1126-SM-5KM41	GTEX-13N11-1126-SM-5KM41	8.97	11.85	10.27	8.287	11.2	5.83	2.475	7.407	7.046	4.889	9.189	1.098	9.687	7.882	11.41	10.12	11.29	11.04	12.66	10.23	4.502	10.94	7.598	12.15	2.744	0	9.797	9.518	10.13	9.788	3.251	5.8	6.069	8.652	7.916	12.51	12.06	11.33	2.144	11.42	10.83	11.54	10.52	9.075	11.4	11.15	10.35	10.62
TCGA-D7-6518-01	TCGA-D7-6518-01	8.968	13.32	10.84	8.036	12.46	11.27	3.324	10.54	6.036	4.133	10.01	11.03	8.848	9.755	12.44	11.41	12.15	11.79	11.56	11.8	2.25	11.03	6.36	12.4	0.8085	0	9.394	10.45	11.06	9.554	3.429	7.779	8.56	9.869	8.29	13.07	13.27	12.36	2.25	12.82	11	13.47	11.19	10.79	12.62	12.01	10.25	12.45
GTEX-OHPL-0726-SM-3TW8U	GTEX-OHPL-0726-SM-3TW8U	8.966	12.16	12.86	6.947	12.54	6.489	3.17	5.24	6.779	4.606	9.204	0.848	9.315	10.09	11.62	9.868	11.49	11.14	12.34	9.967	4.818	10.47	5.542	12.35	1.765	0	9.692	10.08	10.27	9.819	3.406	5.873	7.172	9.237	8.171	12.35	12.22	11.82	4.018	11.96	11.07	11.84	10.44	9.012	12.29	11.53	9.907	10.93
GTEX-ZUA1-2826-SM-59HLE	GTEX-ZUA1-2826-SM-59HLE	8.966	11.94	13.41	6.513	12.33	4.028	2.833	7.622	7.897	4.403	9.758	2.484	7.349	5.051	11.42	10.15	10.71	11.17	11.6	9.776	5.729	11.32	7.133	10.54	3.551	0	10.17	11.02	12.51	12.51	5.257	9.358	7.209	11.29	9.496	12.11	11.99	11.2	3.551	13.1	10.55	11.8	11.11	8.866	11.52	11.02	9.541	9.971
GTEX-12WSG-0426-SM-5FQSE	GTEX-12WSG-0426-SM-5FQSE	8.966	11.56	8.746	8.106	11.63	6.315	2.474	6.508	6.395	4.27	8.877	0	9.822	10.19	11.47	8.817	11.09	10.89	12.61	10.69	4.989	10.63	6.49	11.56	4.177	0	10.01	10.2	10.32	9.387	3.166	4.936	6.355	8.296	7.519	11.88	11.81	11.52	2.743	10.99	11.13	10.72	10.46	8.601	9.949	11.06	10.02	11.49
GTEX-P4QS-0226-SM-3NB1U	GTEX-P4QS-0226-SM-3NB1U	8.966	11.34	10.5	6.844	12.49	6.544	2.615	5.284	4.736	4.498	8.684	0	9.497	9.163	11.13	8.811	10.99	11.1	12.47	9.908	4.679	10.25	5.943	11.49	3.032	0	9.414	10.84	10.32	10.01	2.839	4.679	7.124	8.206	7.56	12.04	11.89	11.48	3.941	11.17	11.4	10.88	10.18	8.299	10.16	11.18	9.528	11.74
GTEX-UPJH-0726-SM-4IHJW	GTEX-UPJH-0726-SM-4IHJW	8.966	11.14	11.64	6.208	12.14	6.056	5.154	9.1	9.277	4.887	9.347	1.161	7.777	8.053	11.22	8.992	11.26	11.05	12.33	9.019	6.588	10.34	6.368	11.93	3.6	0	10.09	11.98	10.97	10.08	3.74	5.621	6.301	9.006	7.264	13.04	12.34	11.28	1.796	10.81	11.27	11.77	10.82	8.949	12.33	11.29	10.27	10.4
GTEX-145MG-0826-SM-5Q5C2	GTEX-145MG-0826-SM-5Q5C2	8.965	11.77	11.93	8.426	11.52	6.515	4.84	7.649	8.856	6.909	9.429	0	9.003	6.301	11.48	9.171	11.46	11.23	11.97	10.22	1.812	11.08	7.466	11.41	2.864	0	9.736	12.29	10.74	10.18	3.094	5.938	5.679	9.83	8.399	11.93	12.46	10.79	1.174	11.94	10.64	11.23	10.63	9.158	11.66	11.33	10.7	10.18
GTEX-14DAR-2226-SM-5S2VT	GTEX-14DAR-2226-SM-5S2VT	8.965	11.66	11.76	7.6	12.5	5.322	3.807	7.907	10.55	6.79	10.24	1	8.549	7.858	11.13	8.655	10.67	11.01	11.65	10	4.322	10.72	6	11.23	3.17	0	9.83	12.09	9.724	10.07	2.322	5.644	7.129	9	7.472	12.05	12.3	11.65	8.704	12.49	10.95	12.41	11.27	9.553	10.84	10.82	9.898	11.38
GTEX-13FXS-1126-SM-5IJBB	GTEX-13FXS-1126-SM-5IJBB	8.965	11.54	10.68	6.421	11.79	6.53	3.555	10.72	8.002	5.115	9.033	1.229	8.268	7.165	11.17	8.442	11.31	10.9	12.29	8.965	6.004	10.81	6.962	11.18	4.098	0	9.975	11.47	10.78	9.297	2.905	4.403	5.503	9.109	8.446	11.89	12.08	10.87	0	10.67	10.97	11.12	10.42	8.822	10.8	10.53	11.02	10.67
GTEX-WZTO-1026-SM-3NM9P	GTEX-WZTO-1026-SM-3NM9P	8.965	11.3	10.4	6.696	11.81	5.686	6.421	10.86	11.02	8.826	10.45	3.599	8.586	8.547	11.24	8.984	11.16	11.22	12.44	11	6.895	10.55	7.836	11.54	3.121	0	9.935	11.45	10.56	9.883	4.179	5.219	6.916	9.273	7.57	11.79	12.18	11.31	5.637	11.18	11.46	12.19	10.99	9.828	12.33	11	10.63	10.77
GTEX-WRHU-1226-SM-4E3IJ	GTEX-WRHU-1226-SM-4E3IJ	8.964	10.59	14.48	10.05	12.75	6.307	7.798	7.642	6.804	0	8.887	0	11.3	6.625	10.98	9.671	10.43	10.21	11.65	10.34	5.069	11.04	5.898	11.04	0	0	9.557	13.45	10.06	10.97	0	4.922	6.421	9.037	8.049	11.44	12.37	10.74	6.846	10.87	10.02	11.23	11.08	8.65	12.8	10.13	9.66	11.47
GTEX-14ABY-2126-SM-5QGQZ	GTEX-14ABY-2126-SM-5QGQZ	8.962	11.67	9.906	8.554	12.31	6.578	2.185	7.927	10.7	6.512	11.12	0	9.061	6.911	11.21	7.74	10.54	10.13	10.83	9.561	5.092	11.96	6.778	11.12	2.518	0	10.15	10.58	9.612	11.72	2.518	6.731	7.097	11.1	8.09	12.51	12.59	11.7	4.477	11.88	10.02	12.22	10.51	9.038	9.743	10.19	10.32	11.12
GTEX-14DAQ-1626-SM-5S2R1	GTEX-14DAQ-1626-SM-5S2R1	8.962	11.36	10.14	7.209	11.08	4.485	2.4	6.027	6.388	3.463	8.877	1.946	8.354	7.586	11.43	8.983	10.94	10.49	12.13	10.06	6.058	10.79	6.736	11.58	3.257	0	9.88	10.85	10.92	10.23	3.791	5.304	6.696	9.559	8.203	12.12	11.89	11.06	0	10.96	10.84	11.49	10.98	9.163	12.3	11.19	10.26	10.97
GTEX-ZF3C-0226-SM-4WWB3	GTEX-ZF3C-0226-SM-4WWB3	8.96	11.98	10.62	7.95	12.21	5.778	0.9722	5.852	5.338	4.707	8.805	1.548	10.22	10.45	11.17	8.297	10.41	10.15	12.53	10.07	4.269	10.6	5.899	11.84	3.649	0	9.774	10.97	10.22	9.548	3.755	4.853	5.967	8.288	7.556	12.11	12.26	11.94	4.035	10.78	11.23	11.23	10.56	8.924	10.34	10.81	9.562	11.95
GTEX-PLZ5-1626-SM-3NB21	GTEX-PLZ5-1626-SM-3NB21	8.96	11.33	10.16	7.511	12.37	5.375	2.896	6.788	9.207	6.965	9.465	3.476	9.012	8.917	11.18	8.87	10.88	11.34	12.79	10.22	5.498	10.63	7.381	11.52	3.351	0	10.37	11.26	10.31	10.05	3.888	4.586	7.185	8.906	8.081	11.85	11.87	11.3	4.209	11.42	11.44	11.78	10.39	9.107	11.7	11.05	10.28	11.29
GTEX-YECK-0526-SM-4W1ZD	GTEX-YECK-0526-SM-4W1ZD	8.959	11.35	12.45	5.424	12.01	7.018	5.223	11.64	8.731	4.241	9.213	0	6.769	7.899	11.33	8.151	11.22	10.59	12.02	8.838	6.6	10.81	6.292	12.02	3.992	0.9501	10.08	12.09	10.95	10.04	4.426	5.628	5.455	9.236	7.794	12.84	12.66	11.31	0.9501	10.76	11.25	12.12	10.92	9.025	11.16	10.85	10.36	10.46
TCGA-CS-6290-01	TCGA-CS-6290-01	8.958	12.27	11.97	4.11	12.32	7.217	6.206	4.94	7.899	7.516	9.788	5.718	7.089	10.47	11.47	9.432	11.03	12.22	11.15	10.23	5.098	10.64	5.212	13.06	1.272	0	9.541	12.37	9.875	9.032	3.059	2.573	6.938	9.576	7.247	12.43	11.98	11.86	4.11	11.48	11.1	12.06	8.861	9.749	13.55	11.35	9.682	10.12
GTEX-ZEX8-2226-SM-57WC6	GTEX-ZEX8-2226-SM-57WC6	8.956	11.42	11	7.919	11.39	6.508	3.109	8.321	7.796	5.867	9.085	0	10.09	8.613	11.32	8.903	10.99	11.15	12.83	10.58	6.214	10.71	7.982	11.24	4.271	1.337	10.34	10.7	10.87	10.25	3.428	5.955	6.996	9.425	8.388	12.2	12.24	11.06	6.272	11.27	10.85	11.23	10.65	9.167	10.82	10.92	10.43	10.97
GTEX-RVPV-0226-SM-2TF6W	GTEX-RVPV-0226-SM-2TF6W	8.956	11.2	10.91	5.91	12.1	6.176	3.72	10.46	8.956	4.664	9.059	0	7.681	7.094	11.2	8.271	11.34	10.89	11.89	8.482	6.308	10.49	5.951	11.96	3.515	0	9.646	12.39	10.99	9.995	2.992	4.849	5.53	9.264	8.016	12.83	12.49	11.08	0	10.92	11.02	11.94	10.13	8.931	11.48	11.28	10.25	10.41
GTEX-Q2AG-0826-SM-2HMKF	GTEX-Q2AG-0826-SM-2HMKF	8.955	11.67	12.74	7.596	11.4	5.996	3.697	7.566	8.451	6.453	9.403	0.9978	9.208	6.915	11.42	9.694	11.25	12.01	12.24	10.82	5.519	11.39	8.467	11.9	5.205	0	10.16	12.36	11.2	10.4	3.697	5.55	5.455	10.18	8.135	11.8	12.18	10.9	1.582	12.32	11.09	11.1	10.17	9.015	12.45	11.67	10.9	10.45
GTEX-13N11-1826-SM-5IJDS	GTEX-13N11-1826-SM-5IJDS	8.953	11.96	10.7	8.285	11.36	8.076	3.561	6.47	6.653	4.841	9.014	1.138	9.702	11.23	11.38	8.844	11.19	10.84	12.48	10.84	4.898	10.73	8.011	11.62	3.828	0	9.755	9.777	10.11	9.953	3.407	4.712	7.168	8.377	7.778	11.61	11.67	11.62	2.202	11.4	10.88	10.69	10.19	8.726	10.06	11.08	9.938	12.5
TCGA-XU-A933-01	TCGA-XU-A933-01	8.952	12.53	7.57	4.335	11.98	11.94	3.204	6.207	5.414	7.831	10.34	4.411	6.81	14.5	12.89	11.63	12.09	11.96	11.99	10.93	1.674	10.72	6.767	12.6	0.6303	0	10.53	8.083	11.42	10.76	4.379	8.52	9.906	10.12	8.523	12.67	12.88	12.49	1.067	14.64	11.35	11.97	9.512	10.47	10.36	12.27	11.88	10.63
GTEX-13FH7-2226-SM-5IJD4	GTEX-13FH7-2226-SM-5IJD4	8.951	11.67	11.94	8.248	12.03	6.244	6.805	5.964	5.617	3.371	9.141	1.224	9.517	8.967	11.24	8.393	11.16	10.84	12.29	9.878	3.843	10.29	6.138	11.5	3.546	0	9.781	11.18	9.986	9.695	1.224	5.451	6.735	8.625	7.738	11.92	11.93	11.87	4.198	11.55	10.96	11.18	10.06	8.649	10.67	11.03	9.02	13.42
GTEX-ZVZO-0426-SM-5HL4Z	GTEX-ZVZO-0426-SM-5HL4Z	8.948	11.33	9.915	8.118	11.3	7.326	1.161	8.5	6.452	5.593	8.966	1.161	9.64	8.265	11.52	8.253	10.88	10.96	12.47	10.6	5.297	10.59	7.464	11.64	2.572	0	9.641	10.78	10.55	10.02	3.985	4.753	7.304	8.901	8.007	12.15	11.94	11.35	1.796	10.87	11.16	11	10.35	8.756	11.8	11.38	9.719	10.78
GTEX-13NYB-1826-SM-5J1N3	GTEX-13NYB-1826-SM-5J1N3	8.947	11.27	9.738	7.506	11.08	4.075	5.693	6.269	6.166	2.662	9.212	3.882	8.229	5.078	11	8.406	10.62	10.47	11.7	10	6.365	11.08	6.618	11.91	1.639	0	9.613	10.94	10.83	10.12	2.652	4.075	6.056	8.848	8.312	12.37	12.44	11.19	2.06	10.92	10.88	11.7	11.1	9.17	11.64	11.26	10.29	10.2
GTEX-11ONC-1426-SM-5N9F4	GTEX-11ONC-1426-SM-5N9F4	8.947	11.23	11.43	8.348	11.2	5.155	5.259	6.656	7.151	3.168	8.876	0	8.387	7.165	11.1	8.738	10.6	10.53	12.17	10.04	5.797	11.07	7.376	11.58	3.368	0	9.849	10.62	11.17	10.33	3.168	4.788	7.243	9.106	8.653	11.84	12.18	11	2.661	10.97	10.7	11.47	11.5	9.019	12.43	10.49	10.39	10.7
TCGA-ER-A19P-06	TCGA-ER-A19P-06	8.946	12.74	7.859	4.947	12.17	10.75	2.062	6.904	7.365	5.145	9.635	2.062	6.775	11.44	12.02	10.81	11.33	11.41	11.98	11.4	3.21	10.91	7.225	12.62	3.21	0	10.06	8.385	10.78	8.555	3.922	6.598	8.938	9.717	8.402	12.33	12.86	11.99	3.306	12.77	11.26	11.82	8.366	9.879	10	11.38	9.727	10.6
GTEX-XOTO-0326-SM-4B66K	GTEX-XOTO-0326-SM-4B66K	8.946	11.4	11.45	7.661	12.07	5.657	6.221	8.821	11.12	9.644	9.789	3.413	8.682	8.17	11.37	9.221	10.95	10.93	12.96	10.64	7.928	10.34	7.913	11.6	4.427	1.142	10.4	11.32	10.69	9.692	3.568	4.58	7.023	9.09	7.935	11.79	12.08	11.21	6.244	11.02	11.54	12.21	11.4	9.853	12.34	10.69	10.68	10.93
GTEX-XMK1-2426-SM-4B66I	GTEX-XMK1-2426-SM-4B66I	8.946	11.4	9.988	6.777	11.58	5.669	5.761	10.51	11.12	9.576	10.32	4.046	9.172	8.785	11.31	8.612	10.66	10.98	12.92	11.25	6.702	10.64	8.278	11.03	4.311	0	10.3	11.58	11.17	9.951	4.216	5.393	7.078	9.375	8.493	11.55	12.12	11.18	5.315	11.08	11.17	11.98	11.3	9.908	12.07	10.85	10.98	11.31
GTEX-N7MS-0626-SM-2YUN7	GTEX-N7MS-0626-SM-2YUN7	8.946	11.28	11.17	5.388	11.93	6.269	6.719	9.973	7.673	4.643	8.326	1.269	7.755	8.159	11.46	8.208	11.45	11.39	12.43	8.929	6.443	10.19	6.16	11.98	3.242	0	9.585	11.59	10.92	9.349	4.163	4.721	5.912	8.891	7.885	12.53	12.4	10.99	1.933	10.57	11.56	11.26	10.1	8.95	11.51	11.47	10.67	10.21
GTEX-ZVT4-1026-SM-57WC4	GTEX-ZVT4-1026-SM-57WC4	8.944	11.51	9.49	8.461	12.95	6.468	1.808	5.267	6.905	5.075	9.255	1.17	9.073	8.466	11.41	9.285	11.2	11.03	12.73	11.09	5.067	10.4	5.673	11.98	2.859	0	10.04	10.59	9.867	9.7	3.615	4.393	6.604	8.186	7.408	12.27	12.17	11.5	3.756	10.91	11.29	11.22	10.92	8.589	11.26	10.82	9.926	11.37
GTEX-11ZUS-0126-SM-5EQM5	GTEX-11ZUS-0126-SM-5EQM5	8.943	11.41	10.51	10.57	11.96	4.946	6.383	8.12	6.683	9.179	8.734	0	9.418	9.784	11.35	9.42	10.37	10.41	13.09	11.59	6.043	10.19	6.223	11.46	4.069	0	9.807	9.085	11.23	9.911	4.05	4.573	7.031	8.191	7.587	12.21	12.53	11.13	0	10.68	11.07	11.18	10.99	8.907	11.5	10.61	10.27	10.95
GTEX-145MH-1226-SM-5RQJT	GTEX-145MH-1226-SM-5RQJT	8.943	11.11	11.43	7.715	11.05	4.365	4.672	6.699	7.444	4.68	9.491	1.397	8.91	6.34	11.22	8.91	10.84	10.2	11.72	10.02	5.596	10.99	6.87	11.8	3.196	0	9.797	10.57	10.78	10.41	2.093	4.846	7.999	9.655	8.726	12.11	11.9	11.16	1.397	11.23	10.4	11.64	11.16	8.694	13.1	11.21	10.11	10.75
TCGA-25-1319-01	TCGA-25-1319-01	8.942	13.06	8.135	4.978	13.18	12.05	6.575	6.078	5.316	7.02	9.997	2.711	7.062	9.126	12.82	11.65	11.59	11.73	12.15	11.49	4.978	10.64	9.207	12.61	3.511	0	10.22	10.31	11.33	9.615	3.619	6.239	10.17	9.767	9.127	12.35	12.88	12.28	2.159	12.83	11.29	13.34	8.924	12.01	12.02	12.71	9.461	11.51
TCGA-BP-4355-01	TCGA-BP-4355-01	8.942	11.87	12.43	10.01	12.35	6.997	3.945	9.62	5.908	4.908	8.884	0.7823	10.72	8.913	11.57	9.123	11.11	11.38	12.37	12.13	3.646	11.04	7.528	11.85	2.595	0	9.865	10.52	10.4	8.668	3.207	3.876	6.939	8.322	8.04	12.14	12.08	11.23	1.287	11.9	11.02	12.29	9.556	9.479	12.07	11.09	9.994	10.7
GTEX-1399S-0926-SM-5PNVQ	GTEX-1399S-0926-SM-5PNVQ	8.941	12.64	12.13	5.869	12.83	7.417	2.532	9.198	6.631	2.538	8.873	1.135	7.235	11	11.23	9.072	10.53	10.63	11.2	8.923	1.762	10.78	5.057	12.2	3.229	0	9.062	11.41	9.622	8.584	0	6.343	5.982	8.14	7.364	12.12	12.39	11.85	5.251	11.47	10.61	12.32	10.31	8.423	10.31	10.69	9.059	10.77
GTEX-Y5V5-0226-SM-5S2N8	GTEX-Y5V5-0226-SM-5S2N8	8.941	11.34	9.672	7.542	11.46	5.449	2.322	5.866	5.534	4.396	8.861	0	9.607	9.306	11.08	8.736	10.37	10.54	12.02	10.13	3.841	10.65	6.539	11.63	3.841	0	9.51	10.86	10.58	9.33	1.222	3.17	5.833	8.681	8.167	11.56	11.81	11.3	2.663	10.46	10.91	10.94	10.98	8.517	10.01	10.84	9.574	12.34
GTEX-13OVL-0826-SM-5L3GV	GTEX-13OVL-0826-SM-5L3GV	8.941	11.33	12.65	9.115	11.27	6.745	2.303	6.88	5.81	3.526	8.902	1.857	10.38	8.783	11.14	8.494	10.7	10.6	12.09	10.52	4.835	10.45	6.709	12.05	1.857	0	9.505	10.3	10.22	9.593	2.643	4.174	6.814	8.565	8.417	11.8	11.81	11.39	2.643	10.67	10.86	11.16	11.09	8.938	11.18	10.73	9.391	11.42
GTEX-13JVG-1426-SM-5MR4W	GTEX-13JVG-1426-SM-5MR4W	8.94	12.08	12.52	11.48	12.13	6.616	1.117	7.925	7.453	6.389	9.011	1.117	9.199	9.982	11.53	9.87	10.88	10.58	12.87	11.42	4.384	10.4	6.153	11.8	3.91	0	9.792	8.862	10.7	9.099	3.666	4.537	6.763	7.96	7.266	11.99	12.54	11.54	0	11.27	11.16	11.06	10.69	8.643	11.18	10.29	9.774	10.79
GTEX-12584-1026-SM-59HK3	GTEX-12584-1026-SM-59HK3	8.94	11.47	12.92	9.53	11.57	5.776	4.124	10.19	7.621	4.558	8.722	1.319	8.812	7.935	11.41	8.497	11.09	10.67	12.22	10.43	5.37	10.48	6.878	11.83	3.083	0	9.786	12.27	11.21	10.56	2.455	2.455	5.421	8.572	8.317	11.96	12.31	11.3	3.995	11.08	11.17	10.91	11.48	8.962	11.77	10.67	10.68	11.29
GTEX-YJ8O-1826-SM-5HL82	GTEX-YJ8O-1826-SM-5HL82	8.94	11.32	12.29	9.978	12.02	5.81	7.315	8.815	7.583	8.744	9.244	2.734	10.23	9.209	10.99	8.558	10.56	10.9	12.2	10.6	5.238	10.79	6.537	11.43	3.621	0	9.7	10.13	10.42	9.113	3.245	4.561	6.76	9.064	8.232	11.89	12.25	11.02	1.271	10.28	10.86	11.31	10.59	8.446	10.72	10.89	10	10.96
GTEX-11VI4-1226-SM-5EQMP	GTEX-11VI4-1226-SM-5EQMP	8.94	11.16	13.91	8.42	12.35	6.603	5.515	8.282	5.124	4.113	8.763	0	10.55	10.14	11.19	9.525	10.39	10.53	12.44	11.1	4.109	10.45	6.877	11.86	3.722	0	9.83	11.25	10.59	9.766	1.891	4.666	6.213	8.566	7.742	11.84	12.17	11.39	3.191	10.91	10.77	11.25	10.79	8.408	12.07	10.98	9.817	11.98
GTEX-NFK9-0326-SM-3MJGV	GTEX-NFK9-0326-SM-3MJGV	8.938	10.72	10.97	7.13	12.32	5.892	2.657	7.085	5.943	4.732	8.704	1.044	9.633	7.184	11.14	8.617	11.24	11.05	12.91	10.18	4.99	10.42	6.352	11.84	3.247	0	9.916	11.77	10.69	10.51	3.585	4.891	7.975	8.748	7.468	12.2	11.98	11.52	2.882	11.21	11.72	11.17	10.24	8.521	12.11	11.66	9.695	11.98
TCGA-2G-AAFE-01	TCGA-2G-AAFE-01	8.937	12.71	9.821	5.264	12.36	12.85	4.206	7.992	7.343	5.359	11.09	5.716	7.229	11.26	12.01	11.09	12.16	11.55	11.43	10.83	2.77	10.3	10.13	12.93	4.14	3.085	11.01	10.66	12.89	10.15	4.261	5.264	11.63	9.396	9.801	12.38	13.11	12.93	2.113	13.71	11.63	12.24	9.291	10.07	10.76	11.81	9.042	9.848
GTEX-X15G-1926-SM-4PQZQ	GTEX-X15G-1926-SM-4PQZQ	8.937	12.14	10.76	6.573	11.04	9.925	1.392	6.113	6.862	4.756	9.116	2.087	8.755	8.993	12.14	9.477	10.89	10.7	11.77	9.011	4.467	10.53	7.233	11.78	3.19	0	10.05	9.768	10.82	9.884	4.569	5.539	7.476	9.765	8.605	11.9	12.21	11.19	2.087	11.88	10.87	11.24	9.238	9.641	9.324	11.22	10.69	10.93
GTEX-PLZ5-1826-SM-3NB22	GTEX-PLZ5-1826-SM-3NB22	8.937	11.67	9.538	7.317	12.64	4.737	2.847	4.874	5.254	4.362	8.832	0.9146	9.452	9.468	11.13	8.628	10.98	11.25	12.74	9.584	4.874	10.46	5.935	11.55	3.3	0	9.74	11.43	10.39	9.749	3.644	4.874	6.756	8.719	7.626	12.2	12.05	11.46	4.999	11.12	11.39	10.92	10.04	8.882	9.726	11.33	9.559	11.67
GTEX-WHPG-2126-SM-4M1ZM	GTEX-WHPG-2126-SM-4M1ZM	8.937	11.5	9.981	8.27	11.26	6.8	2.52	8.064	5.025	4.069	8.727	0	9.486	9.395	11.03	8.194	10.96	10.64	12.22	9.981	4.714	10.4	7.078	11.08	2.87	0	9.674	11.04	10.21	9.888	3.388	5.093	6.556	9.527	7.914	11.58	11.78	11.31	3.388	11.01	10.65	11.02	9.832	8.956	10.25	10.52	9.54	14.27
GTEX-ZYW4-0826-SM-5GIDG	GTEX-ZYW4-0826-SM-5GIDG	8.936	11.85	11.76	8.373	12.62	6.95	3.871	6.039	7.518	4.645	9.176	0	8.639	8.281	11.4	8.743	11.18	10.82	12.68	10.68	5.555	10.46	6.001	11.81	4.03	1.435	9.889	10.18	10.1	10.07	4.411	5.132	6.181	7.658	6.497	12.55	12.29	12.2	5.795	11.38	11.13	11.03	11.18	8.611	11.1	10.61	9.952	11.16
TCGA-E9-A22G-01	TCGA-E9-A22G-01	8.935	13.01	9.409	4.985	11.6	13.56	5.153	5.13	4.933	3.791	10.46	1.081	5.238	8.422	11.97	11.35	11.41	11.58	12.19	11.57	1.692	11.91	9.394	12.67	0	0	10.44	8.097	10.76	8.988	2.835	5.01	11.42	9.981	8.335	13.1	13.24	13.14	2.449	13.77	10.89	12.53	9.18	11.46	9.815	12.42	9.55	11.18
GTEX-11ZTS-0826-SM-5EQ49	GTEX-11ZTS-0826-SM-5EQ49	8.934	11.85	10.59	5.538	12.08	6.254	3.665	9.664	7.914	2.631	8.751	1.201	6.547	6.481	11.47	7.584	11.18	10.41	12.11	9.084	6.071	10.87	5.796	12.13	3.136	0	9.539	12.09	10.5	9.601	4.262	4.445	5.654	8.463	7.962	12.62	12.88	11.39	0	10.94	11.18	11.96	10.52	9.151	10.84	10.92	10.59	11.42
GTEX-14C5O-0226-SM-5SI6O	GTEX-14C5O-0226-SM-5SI6O	8.934	11.39	13.07	8.131	12.87	6.16	0	7.713	6.451	4.311	9.009	0	8.697	7.041	11.16	8.773	10.65	10.98	12.96	10.67	5.34	10.43	6.198	11.72	3.725	0	10.11	11.74	10.72	10.13	4.375	4.772	6.934	8.537	6.679	12.66	12.22	11.7	3.242	11.29	11.88	11.2	10.43	8.447	11.98	11.33	10.25	11.51
GTEX-12ZZY-1526-SM-5LZWF	GTEX-12ZZY-1526-SM-5LZWF	8.934	11.13	10.11	8.372	11.09	4.258	5.574	7.747	6.643	3.945	9.447	1.199	8.998	6.251	11.26	9.237	11.08	10.84	12.1	10.22	5.758	10.96	6.999	11.39	2.902	0	9.789	10.5	11.05	10.21	2.628	4.048	6.94	9.847	8.63	11.87	11.94	10.78	1.844	11.06	10.62	11.5	10.68	8.935	12.65	10.75	10.1	10.66
GTEX-XUZC-1826-SM-4BRVO	GTEX-XUZC-1826-SM-4BRVO	8.933	11.95	11.32	6.807	12.56	5.452	0	5.878	4.845	3.897	8.631	1.108	9.523	9.389	11.13	8.109	11.25	10.92	12.15	9.513	2.761	10.89	5.79	11.73	2.761	1.108	10.03	11.83	9.762	10.16	3.778	5.333	7.684	8.794	7.603	11.96	12.05	11.9	4.197	11.64	11.06	11.34	10.48	8.408	9.896	10.93	9.544	12.43
GTEX-WYVS-0626-SM-4SOJY	GTEX-WYVS-0626-SM-4SOJY	8.933	11.34	12.72	8.327	11.19	4.295	3.366	6.959	6.483	5.839	9.028	0	10.03	8.895	11.32	9.353	10.73	10.84	12.5	10.94	5.07	10.28	7.1	11.57	1.735	0	9.581	9.808	10.65	9.516	3.787	4.531	5.97	9.026	8.378	11.56	11.57	11.09	3.787	11.2	10.83	10.94	10.7	9.023	10.06	10.95	10.02	11.17
GTEX-ZYFD-0426-SM-5E45X	GTEX-ZYFD-0426-SM-5E45X	8.932	11.31	8.95	7.469	11.94	4.806	5.9	8.056	10.49	9.451	9.34	2.526	8.371	8.286	11.17	9.625	10.87	10.99	13.15	10.47	7.276	10.4	7.761	11.39	3.16	0	10.67	11.24	10.29	9.695	4.121	4.206	6.829	8.804	8.088	11.88	12.06	11.3	5.975	10.75	11.47	11.78	10.87	9.309	12.55	10.54	10.6	11.2
GTEX-11TTK-0226-SM-5N9EC	GTEX-11TTK-0226-SM-5N9EC	8.931	11.65	10.24	7.431	12.1	5.807	0	6.478	5.679	5.061	8.991	0	9.234	8.613	11.05	8.249	10.33	10.52	12.92	10.37	5.539	10.17	6.463	11.58	2.741	0	10.02	11.03	10.66	9.785	3.253	4.626	6.032	8.545	7.331	12.16	12.24	11.54	3.253	10.56	11.49	11.18	10.62	9.24	10.57	10.94	10.01	11.26
GTEX-YJ8O-2226-SM-5IFHW	GTEX-YJ8O-2226-SM-5IFHW	8.931	11.27	11.62	9.151	11.92	7.72	8.993	8.727	5.791	4.647	8.254	0	10.78	7.62	11.12	8.057	10.98	10.74	12.38	10.72	4.575	10.58	7.038	11.79	2.911	0	9.838	10.95	10.3	9.65	2.091	4.436	6.206	9.103	8.145	11.87	11.97	11.34	2.091	10.17	11.15	11.28	10.64	8.72	11.52	11.02	9.438	12.1
GTEX-139YR-1826-SM-5LZXA	GTEX-139YR-1826-SM-5LZXA	8.93	11.46	11.32	6.859	11.2	4.8	6.021	6.891	5.807	2.886	8.916	1.188	8.696	7.861	11.32	9.181	10.52	10.63	12.14	9.504	3.489	10.67	5.933	12.13	2.274	0	9.862	11.02	10.78	10	1.911	4.986	6.54	9.016	8.29	12.15	12.12	11.31	0	10.93	10.99	11.76	10.5	9.308	12.25	11.1	10.08	11.09
GTEX-11H98-0226-SM-5NQ89	GTEX-11H98-0226-SM-5NQ89	8.927	11.74	9.286	7.113	12.34	5.763	1.128	4.481	8.419	4.036	9.108	1.753	8.191	9.115	11.09	8.552	11.05	10.56	11.95	10.48	4.481	10.5	5.825	12.14	4.555	0	9.541	10.74	9.664	9.829	2.792	4.82	6.371	8.615	7.468	12.61	12.17	12.5	2.521	11.03	11.11	11.16	10.35	8.791	10.49	10.61	9.099	11.01
GTEX-12696-1426-SM-5EGJ6	GTEX-12696-1426-SM-5EGJ6	8.924	11.27	11.06	6.491	11.74	4.992	1.753	5.145	6.873	2.793	9.425	0	7.361	7.966	11.31	9.41	11.03	10.65	12.07	10.15	6.843	10.75	5.914	12.13	3.39	0	10.3	10.38	10.6	11.29	4.556	5.326	8.882	9.678	8.26	12.39	11.94	11.46	1.753	11.24	11.1	11.35	10.6	8.359	13.14	11.39	10.21	10.97
GTEX-QVJO-0326-SM-2S1R1	GTEX-QVJO-0326-SM-2S1R1	8.924	11.27	10.81	7.363	11.84	7.782	5.971	10.25	9.37	7.643	9.4	2.842	8.824	8.848	11.08	8.317	10.23	11.03	12.34	10.76	5.249	10.3	8.139	11.28	2.031	0	9.917	11.41	10.47	9.88	2.031	3.738	6.959	8.685	8.186	11.35	11.66	11.03	4.287	11.31	11.01	11.47	10.47	8.886	11.31	10.58	10.36	11.13
GTEX-139D8-1426-SM-5IJEX	GTEX-139D8-1426-SM-5IJEX	8.923	11.34	11.24	8.097	11.93	4.05	5.299	6.696	6.096	3.756	9.238	2.04	9.002	8.097	11.37	9.819	10.64	10.4	11.83	10.15	5.005	10.79	6.479	11.47	3.856	0	9.895	10.68	11.1	10.13	3.217	4.695	6.91	9.354	8.981	11.69	12.01	11.15	0	11.27	11.03	11.57	10.8	8.557	11.74	10.92	10.32	10.68
GTEX-13SLW-2826-SM-5Q5ES	GTEX-13SLW-2826-SM-5Q5ES	8.922	11.31	7.891	6.98	11.23	4.12	4.302	4.385	6.13	4.126	9.127	1.74	8.812	7.28	11.52	8.479	10.81	10.77	12.45	10.35	5.648	10.71	6.373	11.54	2.776	0	9.74	10.35	11.09	9.859	2.25	3.667	6.453	9.03	7.972	12.38	11.97	11.17	3.527	11.13	11.07	11.31	10.52	9.034	10.8	11.26	10.39	10.47
GTEX-ZF2S-1826-SM-4WKFF	GTEX-ZF2S-1826-SM-4WKFF	8.922	11.12	10.51	6.056	10.71	5.31	4.004	6.702	5.23	3.56	9.161	4.004	7.867	7.986	11.17	9.756	10.88	10.35	12.2	10.14	4.004	11.13	5.528	12.75	1.655	0	9.802	10.55	10.81	9.646	2.405	4.558	6.369	9.043	8.299	12.69	12.24	11.79	1.053	11.29	10.93	11.97	11.22	9.075	12.43	10.99	10.2	10.91
GTEX-XYKS-1626-SM-4BRUQ	GTEX-XYKS-1626-SM-4BRUQ	8.921	12.33	9.03	5.727	11.03	5.359	0	7.772	8.323	3.807	9.235	1.058	8.15	6.827	11.61	10.06	11.24	10.64	12.1	10.21	6.47	10.33	6.135	11.9	3.1	0	9.887	10.09	10.78	10.34	4.278	6.067	6.302	8.987	7.932	11.93	12.19	12.28	5.017	12	10.77	11.38	9.967	9.723	10.82	11.32	10.66	10.43
GTEX-X8HC-1326-SM-46MWB	GTEX-X8HC-1326-SM-46MWB	8.921	12.01	10.54	6.963	11.51	5.722	2.597	6.888	5.853	3.102	8.807	1.178	8.737	8.99	11.3	8.495	10.71	10.67	12.91	9.925	5.233	10.83	6.742	11.53	3.298	0	10.25	10.14	10.36	9.902	3.628	5.08	6.262	8.097	7.735	12.28	11.93	11.72	1.818	11.36	11.12	11.16	10.78	8.612	11.48	10.65	10.63	11.33
GTEX-11ZUS-1326-SM-5FQUC	GTEX-11ZUS-1326-SM-5FQUC	8.921	11.42	11.55	4.82	11.9	6.393	8.162	11.24	9.172	3.811	9.089	0	6.039	6.151	11.27	8.435	11.41	10.47	11.78	8.554	5.063	10.68	5.171	12.38	3.135	0	9.75	12.27	10.78	10.06	3.966	5.222	5.86	8.89	7.819	13.08	12.7	11.72	0	11.02	10.74	12.36	11.39	9.314	12.02	11.52	10.05	10.32
GTEX-13D11-1326-SM-5IJFY	GTEX-13D11-1326-SM-5IJFY	8.92	12.05	12.23	7.087	12.15	9.833	1.983	6.066	6.92	4.302	9.486	1.57	8.286	8.632	11.5	9.833	10.93	10.36	11.41	9.291	3.886	10.58	6.955	11.59	2.981	1.57	9.413	10.26	10.32	10.49	3.302	6.001	8.429	10.1	8.926	12.06	12.23	11.71	4.564	12.72	11.14	11.68	10.41	9.349	11.08	11.13	9.615	10.74
GTEX-PLZ6-0626-SM-3P61B	GTEX-PLZ6-0626-SM-3P61B	8.92	11.02	11.89	6.539	12.36	3.533	2.387	4.601	6.887	3.398	9.285	1.639	7.582	6.875	11.46	9.946	10.92	10.5	12.17	9.174	5.571	10.73	5.723	12.79	2.653	1.041	9.673	9.69	10.59	10.78	2.653	5.437	7.411	9.699	8.25	12.38	12.01	11.5	2.387	11.19	11.04	11.91	11.02	8.643	12.66	11.46	10.01	11
GTEX-11EI6-0626-SM-5985T	GTEX-11EI6-0626-SM-5985T	8.919	11.49	10.38	8.501	11.74	7.074	4.7	7.747	7.285	6.931	9.526	2.248	10.3	8.082	11.41	8.825	10.61	11.19	12.46	10.81	4.895	10.86	7.986	11.76	2.858	0	10.16	9.901	10.85	10.02	4.304	5.524	6.098	9.396	8.444	12.17	12.03	11.31	5.443	11.09	10.87	10.95	10.45	9.129	10.47	11.04	9.992	11.01
GTEX-11P82-1926-SM-5Q5AU	GTEX-11P82-1926-SM-5Q5AU	8.919	11.23	11.4	7.797	12.22	5.448	8.093	7.364	10.52	7.753	9.828	1.106	9.66	8.562	11.13	8.728	10.52	10.61	12.09	10.61	5.693	10.61	7.393	11.56	2.985	0	9.958	11.64	10.37	10.27	2.985	4.364	6.727	8.929	7.935	11.87	11.94	11.47	4.364	11.27	11.03	11.62	10.82	9.129	10.74	10.85	10.53	11.19
GTEX-PX3G-0726-SM-48TZT	GTEX-PX3G-0726-SM-48TZT	8.919	11.23	11.38	7.968	11.17	4.64	4.486	7.588	7.085	3.633	9.251	0	8.246	7.48	11.24	9.611	11.28	10.4	11.97	10.5	5.818	10.72	6.687	12.31	3.893	1.176	9.681	10.51	10.77	10.04	2.632	5.411	7.137	9.752	7.989	12.5	12.06	11.19	1.815	11.15	10.85	11.87	10.86	9.043	13.19	11.52	10.02	10.98
GTEX-13PVR-1426-SM-5S2PW	GTEX-13PVR-1426-SM-5S2PW	8.918	11.92	13.32	6.151	11.26	7.701	2.452	5.078	6.475	4.804	8.656	1.993	8.021	9.436	11.73	9.774	10.93	10.49	12.05	9.804	5.467	10.03	6.374	11.37	4.121	0	9.926	9.592	10.48	9.879	3.849	5.811	8.342	9.408	7.85	12.14	11.84	11.15	4.546	12.02	10.9	10.74	9.382	9.113	10.3	10.98	10.12	10.58
GTEX-PX3G-2026-SM-48U1H	GTEX-PX3G-2026-SM-48U1H	8.918	11.56	11.62	8.178	11.83	4.142	2.712	8.888	6.807	5.32	9.389	1.917	9.689	7.871	11.43	9.478	10.95	11.01	12.42	11.14	6.683	10.52	7.228	11.71	2.492	0	10.09	9.988	10.81	9.62	2.233	5.76	5.772	8.78	8.062	12.62	12.43	11.22	4.477	11.34	10.82	11.29	10.46	9.119	12.07	11.49	9.9	10.63
GTEX-N7MS-1225-SM-3LK5G	GTEX-N7MS-1225-SM-3LK5G	8.918	11.07	11.21	8.348	11.8	4.315	5.893	5.974	7.447	4.325	8.772	0	9.789	7.39	11.14	8.983	10.79	10.7	12.01	10.08	6.577	11.13	7.131	11.14	4.743	0	9.965	10.97	10.61	10.16	1.443	5.513	7.53	9.279	8.592	11.73	12.33	10.58	0	11.13	10.29	11.26	11.23	9.205	12.17	10.66	10.29	10.8
GTEX-1445S-1126-SM-5QGOW	GTEX-1445S-1126-SM-5QGOW	8.917	11.98	9.649	6.922	11.81	5.575	3.622	8.693	5.617	5.351	8.851	1.272	8.552	7.595	11.32	7.899	10.38	10.68	13.16	9.892	5.487	10.55	5.698	11.67	2.735	0	10.11	10.98	10.5	9.72	3.305	4.474	5.658	7.224	7.676	12.17	12.05	11.53	1.272	11.08	11.36	10.92	11.03	8.212	11.03	10.43	10.57	10.75
GTEX-11EMC-0926-SM-59863	GTEX-11EMC-0926-SM-59863	8.915	12.18	12.05	6.702	12.75	6.605	3.192	10.12	6.845	3.728	9.143	1.893	7.872	8.18	11.46	7.051	10.81	10.48	12.35	9.136	6.501	11.07	6.501	12.12	3.392	0	9.899	11.51	10.72	9.437	3.724	4.814	5.285	8.532	8.297	12.7	12.88	11.6	1.237	10.85	11.02	11.91	10.9	9.227	10.49	10.75	10.98	11.33
GTEX-11P7K-0226-SM-5986Z	GTEX-11P7K-0226-SM-5986Z	8.915	11.59	13.5	8.39	12.06	6.531	3.2	7.914	9.179	7.24	9.2	2.349	9.47	6.802	11.4	9.864	10.76	11.18	12.54	10.41	3.2	10.76	7.457	11.38	5.932	0	10.53	12.77	11.07	11.23	4.312	5.761	6.056	10.03	8.299	11.89	12.64	10.92	3.732	11.97	10.61	11.31	11.22	8.964	12.16	11.05	11.17	10.41
GTEX-11EQ9-2326-SM-5HL5H	GTEX-11EQ9-2326-SM-5HL5H	8.915	11.49	10.72	6.942	12.34	6.04	5.034	7.683	10.82	8.505	9.998	1.824	8.051	7.966	11.24	9.29	10.86	11.33	12.54	11.1	5.242	10.31	7.366	11.45	3.108	0	10.15	12.17	10.27	10.3	3.905	5.466	7.61	9.01	7.8	11.91	11.9	11.43	5.696	11.84	11.31	12.37	10.83	9.681	11.14	11.13	10.05	11.23
GTEX-145MH-1526-SM-5LUAU	GTEX-145MH-1526-SM-5LUAU	8.915	11.18	10.65	6.65	11.35	6.944	6.729	10.39	7.31	3.789	8.597	1.941	8.256	6.566	11.21	8.417	11.26	10.8	11.93	9.564	4.479	10.52	6.142	12.12	3.018	0	9.604	11.29	10.43	9.037	3.251	4.807	6.082	8.79	7.476	12.33	12.27	11.24	1.275	10.33	11.14	11.52	10.37	8.705	11.45	11.05	9.985	10.04
GTEX-WL46-0926-SM-3LK7T	GTEX-WL46-0926-SM-3LK7T	8.914	10.72	11.11	9.845	11.51	6.009	6.181	8.392	8.335	2.088	9.188	2.088	9.9	7.686	11.12	9.048	10.8	9.78	11.37	8.676	4.92	11.23	7.31	10.98	2.555	0	9.692	13.6	10.45	11.55	2.088	2.908	7.016	9.208	8.045	12.04	12.38	10.84	8.038	11.58	10.4	11.76	11.19	8.952	12.86	10.42	10.7	12.37
GTEX-11I78-0726-SM-5A5M1	GTEX-11I78-0726-SM-5A5M1	8.913	12.43	12.49	6.641	12.48	6.754	2.339	9.157	6.211	3.569	8.775	2.339	8.638	9.78	11.21	9.065	11.32	10.79	12.34	9.674	5.005	10.69	6.073	11.84	2.957	0	9.895	10.84	10.17	9.458	3.72	6.184	7.147	8.533	7.852	12.26	12.13	11.57	1.235	11.17	10.88	11.46	9.717	8.605	10.33	10.83	10.24	11.03
GTEX-1269C-2426-SM-5FQSN	GTEX-1269C-2426-SM-5FQSN	8.913	11.51	9.948	7.966	11.88	6.892	3.435	5.874	6.877	6.032	9.191	1.155	9.552	8.035	11.69	9.033	10.55	10.83	12.67	11.07	6.831	10.72	7.987	11.51	3.858	0	10.34	9.746	10.91	9.659	3.593	5.844	7.235	9.28	7.997	12.09	12.2	11.17	1.788	11.08	11.01	11.06	10.32	8.822	10.76	11.27	10.74	11.36
GTEX-13SLX-0126-SM-5S2MM	GTEX-13SLX-0126-SM-5S2MM	8.913	11.09	10.11	7.163	11.74	6.089	4.87	10.33	11.24	10.5	10.59	4.026	8.451	6.987	10.94	8.443	10.53	10.93	12.58	11.56	7.591	10.56	8.358	11.6	2.179	0	10.14	11.82	10.83	9.463	3.207	3.918	6.787	9.371	8.122	11.59	11.83	11.18	4.545	10.87	11.56	12.24	10.93	9.658	12.69	10.82	10.39	10.62
TCGA-EW-A6SB-01	TCGA-EW-A6SB-01	8.912	12.94	7.515	4.825	11.85	11.59	3.507	4.619	4.776	3.251	10.15	1.937	6.776	12.14	11.56	10.21	10.72	10.36	10.89	10.15	2.926	11.47	7.965	12.01	1.529	0	10.13	7.716	9.621	8.912	2.926	7.095	9.634	8.29	8.526	12.9	12.98	12.42	0	12.92	10.31	11.9	8.706	9.631	8.722	11.08	9.184	9.705
GTEX-11EQ9-1826-SM-5Q5AJ	GTEX-11EQ9-1826-SM-5Q5AJ	8.912	11.81	12.92	7.965	12.69	10.12	4.936	7.423	6.812	5.603	8.982	1.128	9.137	7.944	11.21	9.045	11.23	11.07	12.77	10.57	3.389	10.77	7.15	11.51	2.521	0	10.03	11.62	9.999	9.85	2.187	4.936	8.996	8.945	7.583	12.31	12.18	11.82	4.402	11.58	10.89	11.48	10.37	9.016	11.18	10.92	9.785	12.65
GTEX-RWS6-1326-SM-47JXB	GTEX-RWS6-1326-SM-47JXB	8.912	11.76	11.64	5.949	10.84	5.857	2.6	6.035	7.731	4.648	8.851	0	8.139	6.218	11.43	10.07	11.31	10.46	11.86	9.871	6.937	10.31	6.526	11.78	1.18	1.18	9.927	9.63	10.76	9.606	3.103	5.919	7.051	9.081	8.38	11.74	11.85	11	6.38	12.3	10.76	11.25	9.978	9.688	10.86	11.1	10.45	10.66
TCGA-24-1434-01	TCGA-24-1434-01	8.911	13.9	11.56	5.024	13.9	12.87	4.695	8.091	7.117	5.277	10.53	6.972	7.975	10.34	13.44	12.71	13.71	12.59	12.86	12.89	3.301	12.05	8.583	12.91	2.111	0	9.644	10.22	11.04	10.99	3.301	7.33	10.64	10.5	8.652	12.76	12.91	12.59	2.825	12.85	11.65	12.89	10.56	11.14	11.03	12.3	10.3	11.16
TCGA-2G-AAKG-05	TCGA-2G-AAKG-05	8.911	13.41	10.23	9.497	12.11	10.93	4.061	9.677	6.914	0	11.49	3.434	8.88	10.43	10.26	9.379	10.11	11.01	10.9	8.307	2.299	12.29	9.764	12.14	4.061	0	10.99	11.94	11.65	10.35	4.221	6.792	12.83	9.646	9.475	13.08	14.52	13.04	3.145	13.2	10.15	14.28	10.62	10.94	10.95	9.481	9.918	9.513
GTEX-YJ8O-0126-SM-5QGRG	GTEX-YJ8O-0126-SM-5QGRG	8.91	11.8	10.22	6.094	11.95	6.38	8.105	10.52	7.939	4.837	9.367	2.245	8.649	6.93	11.25	8.212	11.1	10.67	11.79	9.194	5.927	10.81	5.866	11.59	2.855	0	9.392	11.84	10.33	8.849	1.804	4.3	5.263	9.242	7.939	12.02	12.26	11.19	1.168	10.67	10.76	11.94	10.68	9.025	10.98	10.72	10.19	10.88
GTEX-13G51-2326-SM-5LZXV	GTEX-13G51-2326-SM-5LZXV	8.91	11.42	11.61	8.47	11.32	5.24	3.406	7.593	8.871	5.13	9.276	2.07	8.867	8.076	11.49	9.59	10.9	10.81	12.03	10.57	7.415	10.95	7.544	10.61	4.336	0	10.03	10.73	11.14	10.83	4.217	7.164	7.74	9.778	8.998	11.46	12.1	10.4	5.661	12.03	10.4	10.76	10.44	8.836	11.68	10.76	10.92	10.81
TCGA-D7-6524-01	TCGA-D7-6524-01	8.909	12.68	11.54	7.273	12.67	11.08	2.768	9.272	5.646	3.133	8.809	3.018	8.495	10.59	11.95	10.79	11.54	11.77	11.28	11.26	1.196	10.48	7.511	12.03	2.08	0	9.201	8.674	10.44	9.295	3.298	7.273	9.089	9.308	8.109	12.4	12.5	11.72	1.841	12.73	11.02	11.79	9.538	10.13	12.1	11.5	8.184	11.53
GTEX-ZF28-0726-SM-4WKFU	GTEX-ZF28-0726-SM-4WKFU	8.909	12.09	11.7	8.793	11.94	7.086	1.448	6.586	5.771	4.8	9.29	1.845	9.718	10.31	11.58	9.119	10.49	10.99	12.46	10.09	3.613	10.49	5.838	11.24	3.972	0	10.1	9.206	10.82	9.55	2.412	4.26	7.095	8.63	8.497	11.77	12.15	11.81	2.818	11.33	11.24	11.01	10.65	8.238	10.7	10.81	10.42	11.17
GTEX-13PL6-0926-SM-5KLYY	GTEX-13PL6-0926-SM-5KLYY	8.907	11.88	11.57	7.967	11.57	4.958	4.743	6.424	5.386	5.015	9.083	0	9.49	7.495	11.42	8.907	10.71	10.88	12.28	10.34	4.684	10.74	6.528	11.14	2.671	0	9.617	9.934	10.6	9.643	3.091	4.776	6.124	9.077	8.346	11.51	11.82	11.22	1.053	10.94	11.11	10.75	10.51	8.627	10.02	10.88	10.39	10.82
GTEX-ZE7O-2626-SM-51MSS	GTEX-ZE7O-2626-SM-51MSS	8.906	10.81	9.177	6.831	10.45	4.902	6.067	6.007	6.361	4.15	9.173	2.701	7.742	6.408	11.13	8.83	10.52	10.3	11.99	11.15	5.029	11.1	6.125	11.75	2.701	0	9.743	10.9	11	9.462	3.21	3.884	5.944	9.327	8.088	12.25	11.98	11.21	0	11.07	10.7	11.81	11.35	8.609	11.82	11	10.24	10.55
TCGA-ZM-AA0D-01	TCGA-ZM-AA0D-01	8.905	12.13	9.104	8.428	11.23	11.38	3.061	8.447	5.238	5.316	10.18	1.504	7.044	11.82	11.56	9.654	11.32	10.04	11.46	10.4	3.473	10.55	9.583	12.18	5.01	0	10.86	9.644	11.61	9.803	3.061	5.238	10.47	8.543	8.9	11.88	13.09	11.54	3.792	12.61	10.36	12.39	10.28	9.694	9.74	11.01	9.397	10.35
GTEX-P4PP-3026-SM-3P61O	GTEX-P4PP-3026-SM-3P61O	8.905	11.66	13.95	8.488	12.23	6.304	1.504	9.064	5.434	2.896	8.684	0.9395	9.814	9.178	11.19	9.23	11.32	10.94	12.11	10.18	4.405	10.26	7.181	11.74	3.693	0	9.698	11.4	10.5	9.839	3.061	5.464	5.923	9.132	7.83	11.77	11.94	11.25	1.908	11.32	10.87	11.35	11.21	9.153	11.69	10.95	9.928	11.93
GTEX-12WSB-0426-SM-5BC6H	GTEX-12WSB-0426-SM-5BC6H	8.905	11.12	10.94	6.64	11.85	5.67	5.38	9.586	10.02	8.88	9.893	3.657	8.927	8.22	11.25	8.977	10.53	11.24	12.87	10.84	6.886	10.91	7.814	11.14	3.901	0	10.22	11.37	11.21	9.832	4.107	4.963	6.403	8.919	8.154	11.49	11.85	11.18	5.766	10.92	11.49	11.58	11.1	9.709	12.29	10.75	10.51	10.62
GTEX-P78B-2526-SM-3P5ZY	GTEX-P78B-2526-SM-3P5ZY	8.904	11.61	11.14	7.28	11.03	3.876	4.492	8.06	6.668	5.812	9.33	0.9837	9.561	6.157	11.38	9.856	10.7	10.62	12.72	10.15	6.36	10.62	6.695	11.49	3.141	0.9837	10.07	10.15	10.97	9.597	2.779	5.138	5.394	8.995	8.476	12.08	12.22	11.1	3.141	11.75	10.77	11.73	11.3	9.402	11.76	10.98	10.68	11.07
TCGA-QH-A65S-01	TCGA-QH-A65S-01	8.901	12.19	11.25	5.188	12.29	7.988	7.278	4.189	7.839	7.383	10.19	5.332	6.791	9.271	11.3	9.322	10.91	11.9	10.99	9.966	5.463	10.64	5.297	12.68	0.9694	0	9.839	12.42	9.487	8.993	2.754	2.946	8.352	9.366	7.553	12.6	12.17	11.76	3.942	11.82	10.87	12.03	9.703	10.23	13.4	10.81	9.715	9.802
GTEX-Y8E4-1926-SM-4VBPW	GTEX-Y8E4-1926-SM-4VBPW	8.9	11.21	11.5	7.503	11.5	4.081	3.921	7.748	7.216	2.853	9.321	0	8.336	7.308	11.15	9.559	10.84	10.37	12.05	9.861	4.003	11.1	6.67	12.44	2.846	0	9.7	10.05	10.76	10.16	1.904	5.351	6.836	9.675	8.193	12.46	12.06	11.54	0	11.3	10.89	12.04	11.01	8.993	12.84	11.17	9.942	10.69
GTEX-UJHI-1626-SM-3DB9A	GTEX-UJHI-1626-SM-3DB9A	8.898	12.46	10.96	7.413	12.99	6.289	2.81	6.307	4.91	3.175	8.714	0	9.358	9.589	11.27	8.895	11.01	11.14	12.44	9.697	3.588	9.967	5.836	11.4	3.91	0	9.904	11.36	10.44	9.738	3.206	4.588	6.193	8.998	7.915	12.46	12.48	11.3	4.704	10.89	11.19	11.1	10.08	8.931	9.88	11.07	9.943	12.09
GTEX-WYVS-1226-SM-4ONCL	GTEX-WYVS-1226-SM-4ONCL	8.898	11.27	11.38	7.309	10.82	3.495	6.632	6.917	7.223	5.519	8.928	1.099	9.396	7.714	11.2	9.165	10.56	10.64	12.69	10.24	6.89	10.5	7.022	11.42	2.746	0	9.768	10.24	11.12	9.368	3.168	5.434	5.831	9.02	8.33	12.09	11.96	11.05	1.099	11.19	10.8	11.3	10.86	9.193	11.24	10.97	10.44	10.9
GTEX-139TU-0626-SM-5KM3X	GTEX-139TU-0626-SM-5KM3X	8.897	11.66	12.09	8.397	11.82	7.553	2.331	5.775	8.42	6.082	9.694	1.883	9.567	9.126	10.59	7.924	10.98	10.61	12.46	11.23	6.201	10.86	7.401	11.3	4.869	0	10.47	10.85	9.983	10.34	3.98	5.844	7.33	9.265	8.226	12.06	12.21	11.27	4.655	11.42	10.68	10.89	10.63	8.585	10.48	10.48	10.25	11.61
GTEX-14E7W-0526-SM-5S2W8	GTEX-14E7W-0526-SM-5S2W8	8.897	11.19	11.51	6.038	11.91	6.284	4.177	11.19	7.834	4.278	8.945	0	7.266	7.553	11.18	8.229	11.47	11	12.14	9.356	5.897	10.59	6.091	12.4	3.724	0	9.827	11.88	10.74	9.183	3.684	4.921	5.674	8.726	7.164	12.81	12.68	11.51	1.151	10.67	11.36	11.96	10.34	8.811	11.55	11.04	10.16	10.13
GTEX-Y8DK-0526-SM-4TT3R	GTEX-Y8DK-0526-SM-4TT3R	8.896	11.49	11.59	4.558	11.86	6.976	6.497	11.96	8.373	4.062	8.944	0.901	6.4	7.327	11.3	7.773	11.72	10.67	11.9	9.167	4.709	10.63	5.864	12.7	3.274	0	9.581	12.01	10.76	9.137	4.128	5.948	5.554	9.494	7.773	12.82	12.69	11.6	0	10.81	11.33	12.11	10.35	8.861	11.18	11.3	9.941	10.25
GTEX-Y5V6-2526-SM-5IFJV	GTEX-Y5V6-2526-SM-5IFJV	8.895	11.73	12.47	9.414	12.39	5.935	2.888	6.306	6.258	3.118	9.809	0	9.358	9.214	10.7	7.602	10.65	10.31	11.6	9.47	3.647	11.42	5.841	11.6	3.118	0	9.682	12.14	9.409	10.48	1.832	5.153	7.932	9.229	7.694	12.43	12.67	12.38	3.915	11.81	10.4	12.17	11.07	8.55	9.707	10.46	9.049	14.02
GTEX-13OVH-1826-SM-5K7YW	GTEX-13OVH-1826-SM-5K7YW	8.894	12.33	10.44	6.432	11.8	5.849	3.624	6.599	5.534	3.44	9.248	0.8117	9.148	9.403	11.35	8.391	11.08	11.11	12.43	10.16	2.008	11.08	6.076	12.21	3.218	0	10.07	9.576	10.26	9.89	3.94	4.696	6.185	8.324	8.371	12.34	11.98	12.02	2.008	11.68	11.13	11.46	9.493	9.162	11.33	10.77	10.07	10.73
GTEX-13NYB-2926-SM-5K7VH	GTEX-13NYB-2926-SM-5K7VH	8.894	11.45	12.4	6.466	11.82	6.806	6.569	11.88	9.127	4.064	8.766	0	6.573	6.789	11.36	7.739	10.93	10.15	11.65	8.91	6.355	10.93	5.126	12.25	1.852	0	9.478	12.37	10.47	10.21	3.812	4.535	5.768	8.47	7.291	12.91	12.85	11.59	0	10.74	10.7	12.33	11.11	8.929	10.9	10.99	9.932	10.11
GTEX-13112-0526-SM-5EQ4S	GTEX-13112-0526-SM-5EQ4S	8.894	10.96	12.44	9.538	11.12	5.574	5.08	9.271	8.16	5.29	8.995	1.447	9.482	7.749	11.22	8.825	10.75	10.25	11.7	9.574	5.152	10.67	6.477	11.12	1.447	0	9.937	12.79	10.46	10.76	3.927	4.75	5.769	9.271	7.85	11.7	12.02	10.88	4.048	11.01	10.54	11.4	11.2	8.971	12.42	10.54	10.31	11.3
TCGA-13-0911-01	TCGA-13-0911-01	8.893	13.97	10.74	6.827	13.4	12.43	6.036	7.104	7.591	5.149	11.35	4.227	7.658	10.47	12.69	11.72	11.6	10.92	11.33	12.26	2.37	12.41	8.279	12.34	2.859	0	10.23	11.26	10.31	11.75	4.144	6.986	11.04	9.938	8.35	13.57	14.28	12.41	2.37	13.44	10.63	14.33	11.79	11.07	10.6	11.21	10.62	11.07
GTEX-11EMC-1426-SM-5N9E4	GTEX-11EMC-1426-SM-5N9E4	8.892	11.46	8.132	6.552	11.06	4.598	3.127	5.597	5.93	4.129	9.355	0	8.387	6.907	11.32	8.932	10.83	10.44	12.52	10.71	5.76	11.34	6.986	12.11	4.347	0	10.25	11.21	10.98	10.03	2.766	3.763	7.238	9.601	8.707	12.36	12.18	11.44	0.9763	11.49	10.97	11.61	11.22	8.963	12.6	10.93	10.58	10.75
GTEX-117YW-0326-SM-5N9CY	GTEX-117YW-0326-SM-5N9CY	8.892	10.81	12.45	9.974	11.59	5.205	4.426	8.719	6.763	3.505	8.997	2.615	11.16	6.235	11.07	8.753	10.27	9.937	11.8	9.458	4.426	10.96	7.632	10.78	2.615	0	9.677	12.94	10.57	10.48	3.492	4.735	5.707	8.884	8.314	11.37	12.12	10.39	8.091	10.51	10.28	11.07	11.2	9.075	11.98	10.5	10.27	11.29
TCGA-N5-A4RF-01	TCGA-N5-A4RF-01	8.891	13.51	10.39	6.894	11.74	12.52	5.47	7.772	9.08	3.354	11.07	3.353	7.346	8.922	11.75	10.62	11.47	10.58	11.56	10.93	0.9424	10.94	9.313	12.38	1.913	0	9.902	11.27	10.18	10.59	2.228	3.477	10.87	8.845	7.894	13.21	13.36	12.9	3.066	13.28	10.46	12.65	10.72	10.75	10.73	11.12	9.092	11.05
GTEX-12WSD-1026-SM-5EQ42	GTEX-12WSD-1026-SM-5EQ42	8.891	11.61	9.285	3.215	12.45	7.381	6.63	11.52	7.839	4.02	9.016	0	4.596	8.341	11.35	7.979	11.04	10.96	12.26	8.654	6.709	10.87	6.765	11.89	3.415	0	9.987	11.96	11.03	8.999	3.467	4.346	5.584	8.796	7.956	12.6	12.67	11.19	0	10.73	11.26	11.82	10.44	9.25	11.06	11.2	10.92	11.03
GTEX-XUW1-0326-SM-4BOOR	GTEX-XUW1-0326-SM-4BOOR	8.891	11.57	13.03	7.131	11.64	8.094	2.046	5.485	6.637	4.705	9.01	2.859	9.174	8	11.65	9.834	10.51	10.38	12.38	10.09	6.093	10.39	6.905	11.18	4.057	0	9.934	10	10.77	10.08	3.579	6.219	7.718	9.21	8.325	11.88	11.98	11.13	5.326	12.3	11.04	11.27	10.34	9.255	10.56	11.11	10.57	10.82
GTEX-14ICL-0326-SM-5S2OS	GTEX-14ICL-0326-SM-5S2OS	8.891	11.56	11.4	5.072	12.27	4.808	4.16	7.693	7.192	3.621	8.523	0	6.629	7.052	10.99	8.335	10.95	10.66	11.99	7.645	4.484	10.64	4.687	12.25	2.13	0	9.252	12.05	10.01	9.206	2.13	5.659	5.922	7.877	7.18	12.49	12.46	11.69	0	10.55	10.97	12.02	10.55	8.304	11.15	10.56	10.27	11.54
GTEX-QXCU-0126-SM-2TC5Q	GTEX-QXCU-0126-SM-2TC5Q	8.891	11.27	10.92	6.102	11.9	5.777	6.337	11.25	9.056	8.118	9.145	3.717	8.639	8.897	11.33	8.6	11.11	11.16	12.88	11.35	7.598	10.19	7.433	11.34	4.448	0	10.29	10.82	10.71	9.772	1.452	5.159	6.895	9.409	8.03	11.87	12.16	10.94	6.173	10.86	11.26	11.83	10.96	9.728	13.13	11.06	10.66	11.32
GTEX-12ZZY-1126-SM-5DUWQ	GTEX-12ZZY-1126-SM-5DUWQ	8.889	10.73	12.9	9.247	11.34	4.538	5.604	8.082	6.964	2.878	9.053	0	10.63	6.439	11.08	9.254	10.51	9.958	11.14	9.096	4.077	11.15	7.036	10.48	0	0	9.521	13.32	10.51	11.27	3.776	4.887	6.147	9.113	8.358	11.67	12.47	10.59	7.803	11	9.735	11.75	11.27	8.87	12.67	10.39	10.58	12.21
GTEX-VJWN-0626-SM-3NMAN	GTEX-VJWN-0626-SM-3NMAN	8.888	11.62	10.45	7.056	12.44	5.742	4.682	8.625	6.616	4.494	9.463	2.065	8.933	9.159	10.93	8.449	11.13	10.72	12.46	9.475	5.904	10.55	6.616	11.82	3.938	0	10.29	12.2	10.6	10.14	2.881	6.229	6.506	8.787	7.799	13.01	12.76	11.41	1.76	10.87	11.09	11.68	10.58	9.153	11.59	10.89	10.06	10.88
GTEX-XUW1-0626-SM-4BOP4	GTEX-XUW1-0626-SM-4BOP4	8.888	11.62	10.39	6.439	12.46	6.171	2.833	7.233	9.674	8.152	9.559	0	8.637	8.047	11.56	9.326	10.69	10.96	12.84	10.99	6.593	10.34	7.604	11.31	3.062	0	10.31	11.23	10.88	10.36	4.365	6.043	7.313	8.9	8.352	11.81	12.01	11.2	6.63	11.84	11.3	11.95	11.16	9.492	11.23	11.09	10.78	11.14
TCGA-14-1825-01	TCGA-14-1825-01	8.887	12.53	11.03	5.525	11.74	11.52	7.37	7.016	8.797	7.121	10.07	5.024	6.467	8.506	11.19	9.191	11.05	11.38	10.96	10.34	3.323	11.26	6.74	12.89	2.461	0	9.063	9.838	9.261	8.479	4.688	2.461	10.62	9.595	7.204	11.72	12.16	11.47	2.461	12.3	10.55	11.71	10.3	10.31	11.56	10.66	10.43	9.251
GTEX-XBED-2526-SM-47JYD	GTEX-XBED-2526-SM-47JYD	8.887	11.16	9.91	6.341	12.32	5.018	3.381	5.885	10.17	8.771	9.415	0	8.157	8.306	11.22	9.444	10.79	11.09	12.62	10.61	6.892	10.3	7.466	11.3	4.42	0	10.43	11.39	10.25	9.868	3.424	5.679	6.549	8.863	7.996	11.84	11.96	11.26	5.151	11.69	11.13	11.64	10.93	9.084	11.34	10.93	10.74	11.14
GTEX-Q734-0826-SM-48U1G	GTEX-Q734-0826-SM-48U1G	8.886	11.47	11.21	5.522	11	7.893	2.312	8.902	6.646	3.54	9.35	0	9.027	7.893	11.32	9.664	10.7	10.69	11.91	10.26	3.689	10.76	6.684	11.84	2.312	0	9.547	10.89	11.06	10.69	4.632	4.707	7.509	9.187	8.29	12.25	12.03	11.3	3.83	11.11	10.75	11.53	10.65	9.109	11.71	10.99	10.26	10.93
GTEX-13CF2-2826-SM-5LZX9	GTEX-13CF2-2826-SM-5LZX9	8.886	11.41	9.466	6.965	11.77	6.198	5.596	11.51	10.69	9.032	10.23	3.602	8.629	7.935	11.36	8.83	10.81	10.93	12.44	11.04	6.054	10.52	7.635	11.4	3.226	0	9.772	11.19	10.9	9.642	1.921	5.046	6.559	9.248	8.126	11.63	12.04	11.01	5.676	10.84	11.26	12.04	11.2	9.949	12	11.06	10.52	10.38
TCGA-4V-A9QR-01	TCGA-4V-A9QR-01	8.885	11.92	9.16	6.903	11.84	11.24	4.702	5.937	6.318	2.252	10.15	1.513	7.005	8.797	11.34	9.289	10.94	10.11	11.18	10.08	5.179	11.22	8.129	11.44	3.984	0	10.94	9.167	10.88	10.32	2.714	7.334	9.162	9.146	8.414	12.68	13.74	11.07	3.485	12.39	9.954	13.09	10.34	9.913	9.821	10.83	8.635	10.39
GTEX-13VXU-1926-SM-5LU5J	GTEX-13VXU-1926-SM-5LU5J	8.885	11.76	10.23	6.594	12.21	6.682	4.182	11.98	7.046	4.88	9.09	0	8.407	8.06	11.37	7.846	11.02	10.92	12.35	9.407	6.479	10.97	6.733	11.44	3.856	0	9.754	11.7	10.7	9.184	3.589	4.984	7.072	9.048	8.315	12.03	12.28	11.09	1.787	10.72	11.3	11.62	10.31	8.812	11.04	10.66	10.62	10.58
GTEX-SE5C-0426-SM-4BRUI	GTEX-SE5C-0426-SM-4BRUI	8.884	12.73	11.97	4.759	13.27	5.918	2.046	10.05	6.015	2.641	9.221	0	6.82	9.396	11.32	9.971	11.14	11.11	11.99	8.826	2.046	10.94	4.703	12.65	2.046	0	9.451	10.97	9.575	8.323	1.626	6.829	4.451	7.6	8.083	12.57	12.37	12.34	2.046	11.75	10.96	11.78	9.275	9.072	10.78	10.72	10.08	12.05
TCGA-24-0970-01	TCGA-24-0970-01	8.881	13.31	11.81	5.913	13.01	13.41	5.896	9.798	8.919	5.073	10.8	5.506	7.183	8.653	12.96	12.74	12.01	11.81	11.59	12.54	3.41	11.69	9.239	11.97	3.684	0	10.43	10.1	11.79	11.62	4.068	6.901	11.62	10.93	8.669	13.36	13.56	12.45	2.445	13.75	10.73	13.4	10.8	10.98	11.66	11.93	9.407	11.17
TCGA-BS-A0V7-01	TCGA-BS-A0V7-01	8.879	12.44	13.6	8.081	10.39	6.815	6.444	11.37	9.047	3.368	9.573	3.658	9.058	8.982	9.793	7.335	9.22	11.33	12.16	9.214	6.323	11.58	6.145	10.03	0	0	10.73	10.32	10.61	9.971	2.996	7.111	8.488	7.763	9.695	11.39	12.74	10.67	6.93	11.78	7.951	12.88	10.75	10.37	9.192	9.174	9.735	10.43
TCGA-HT-7855-01	TCGA-HT-7855-01	8.878	12.13	12.69	4.027	12.98	7.733	7.695	5.625	7.571	7.064	9.549	3.972	7.4	8.692	11.9	9.82	11.27	11.09	11.98	10.76	6.948	10.07	5.916	12.49	1.504	0	9.912	10.39	10.07	9.073	3.115	1.504	6.488	9.729	7.535	12.02	11.82	11.46	3.432	11.5	11.5	11.38	5.856	9.804	11.21	11.9	10.13	9.625
GTEX-113IC-0126-SM-5HL6T	GTEX-113IC-0126-SM-5HL6T	8.878	11.25	10.28	7.868	11.5	7.342	4.505	8.636	6.602	5.322	8.554	1.351	9.328	8.555	11.29	9.461	10.76	10.55	12.34	10.17	6.176	10.22	7.809	10.84	3.13	0	9.985	10.61	10.97	9.84	3.492	5.522	7.409	9.671	8.304	11.99	12.08	10.93	6.237	10.87	10.76	11.16	10.62	9.062	11.51	10.93	9.884	10.78
TCGA-BP-5177-01	TCGA-BP-5177-01	8.877	12.08	11.91	10.05	12.44	8.907	3.266	10.02	5.576	1.956	9.12	1.954	9.785	8	11.65	8.709	11.27	11.33	11.11	10.72	0.7811	10.97	6.561	11.96	1.285	0	8.989	10.16	9.432	8.647	2.813	4.929	7.018	8.56	7.531	12.47	12.35	11.48	0	12.33	10.74	12.62	9.525	9.616	11.9	11.16	9.025	10.68
GTEX-YJ8O-2726-SM-5IFJ7	GTEX-YJ8O-2726-SM-5IFJ7	8.877	11.28	10.95	6.958	11.71	6.028	8.249	9.929	7.795	3.663	8.705	2.28	8.83	6.767	11.25	8.355	11.35	10.87	12.19	8.976	5.747	10.7	6.423	12.01	3.496	0	9.672	11.98	10.76	10.44	3.123	5.105	7.54	9.433	7.841	12.53	12.41	11.44	0	10.71	10.89	11.8	10.74	8.837	12.12	11.34	9.867	10.61
TCGA-RD-A7BW-01	TCGA-RD-A7BW-01	8.876	12.26	11.62	7.732	13.49	10.35	5.012	10.13	6.412	4.502	9.334	4.9	8.484	10.15	12.29	10.79	11.99	12.06	12.09	11.78	3.947	11.44	6.922	12.95	4.779	0	9.957	10.86	11.14	9.651	3.947	6.978	8.189	10.09	8.495	13	12.66	12.66	3.408	12.26	11.96	13.94	11.6	10.83	13.11	12.64	9.599	11.2
GTEX-ZLWG-1026-SM-4WWC4	GTEX-ZLWG-1026-SM-4WWC4	8.876	11.46	12.45	6.604	10.89	6.42	3.883	6.901	4.47	4.079	8.732	0	8.745	7.516	11.47	10.12	11.01	10.71	12.3	9.486	6.146	10.08	6.25	12.24	2.062	0	9.808	10.26	10.66	9.759	3.901	6.08	6.42	8.846	7.826	11.75	11.95	11.09	4.986	11.19	10.85	11.46	10.1	9.147	11.27	11.07	10.47	10.58
GTEX-ZDTS-1826-SM-5S2N6	GTEX-ZDTS-1826-SM-5S2N6	8.876	11.24	11.38	8.296	11.02	6.206	1.728	5.933	5.203	5.072	8.912	0	9.735	8.348	11.21	8.704	10.68	10.48	12.3	10.51	5.413	10.5	6.454	11.53	2.491	0	9.67	10.72	10.48	9.748	3.511	3.778	6.633	8.752	7.756	11.51	11.69	11.15	0	10.69	10.82	10.88	10.67	8.643	10.15	10.87	9.728	12.15
GTEX-XPT6-2126-SM-4B66P	GTEX-XPT6-2126-SM-4B66P	8.874	11.75	11.16	7.049	12.59	5.793	4.622	7.902	11.23	8.424	10.2	1.611	8.975	8.725	11.51	9.431	10.99	11.29	12.24	10.45	5.125	10.62	7.481	11.5	3.494	1.019	10.24	11.88	10.57	10.35	3.943	5.738	7.538	9.481	8.458	11.89	12.05	11.46	6.228	12.03	11.2	12.17	11.24	9.901	10.87	11.19	10.8	11.11
GTEX-1313W-0326-SM-5LZU5	GTEX-1313W-0326-SM-5LZU5	8.873	11.53	9.438	7.338	11.86	5.771	5.742	11.24	11.2	9.123	10.6	3.677	8.994	8.821	11.41	8.575	10.95	11.18	12.43	10.81	6.474	10.57	7.289	11.84	3.551	0	10.01	11.78	10.66	9.528	2.669	4.74	6.982	9.267	8.207	11.99	12.32	11.32	6.558	11.24	11.23	12.57	11.42	10.25	12.31	11.24	10.46	11.07
GTEX-Y114-2626-SM-4TT8Y	GTEX-Y114-2626-SM-4TT8Y	8.869	11.92	11.13	6.756	12.83	6.455	4.263	7.533	9.867	6.015	9.786	2.668	8.56	8.268	11.44	9.404	11.17	11.23	12.68	10.19	6.004	10.33	7.04	11.79	3.675	0	10.58	11.21	9.909	9.876	3.338	5.904	8.263	8.876	8.005	12.13	12.01	11.64	6.097	11.4	11.57	12.16	10.75	9.598	12.38	11.14	10.51	11.11
GTEX-13OW6-1426-SM-5L3EU	GTEX-13OW6-1426-SM-5L3EU	8.869	11.17	11.51	7.759	11.28	3.577	6.977	8.1	7.738	4.96	8.879	2.508	8.692	7.013	11.37	9.069	10.68	10.55	12.64	9.634	6.306	11	6.786	11.82	2.044	0	10.22	10.73	10.84	10.44	2.858	4.7	7.434	9.048	8.383	11.87	12.22	11.05	4.414	10.99	10.93	11.54	11.17	9.114	12.45	10.86	10.73	10.94
GTEX-13SLW-0226-SM-5S2NA	GTEX-13SLW-0226-SM-5S2NA	8.868	11.76	9.322	7.453	11.96	6.765	1.172	5.446	5.122	4.773	8.73	1.81	9.767	9.636	10.96	8.237	10.41	10.44	12.19	9.68	4.307	10.69	6.748	11.47	2.861	0	9.789	11.41	10.11	9.608	2.861	4.558	6.55	8.568	7.641	11.88	11.97	11.39	4.112	10.8	10.95	10.82	10.22	8.633	9.912	10.7	9.241	12.14
TCGA-BR-6705-01	TCGA-BR-6705-01	8.866	12.49	11.23	7.614	11.77	11.47	4.385	9.864	6.973	3.693	8.799	6.356	9.666	9.043	12.02	10.85	11.93	11.49	11.89	11.24	3.693	10.85	9.072	12.2	0	0	9.224	10.8	10.6	9.446	5.149	7.381	8.816	9.233	8.038	12.26	12.43	11.89	3.362	12.64	10.82	12.26	9.655	9.909	11.96	11.86	8.833	11.32
GTEX-ZV68-0326-SM-59HJG	GTEX-ZV68-0326-SM-59HJG	8.866	11.19	11.06	7.703	11.95	5.251	4.76	8.565	11.77	9.811	10.85	3.584	8.619	6.206	11.21	8.969	10.39	11.16	12.58	11.55	6.642	10.77	8.211	11.45	3.881	0	10.32	12.74	11.14	9.788	2.356	5.027	7.182	9.331	8.374	11.74	12.12	11.35	4.606	11.58	11.32	12.6	11.66	10.02	12.54	10.8	10.67	10.84
GTEX-1313W-1426-SM-5KLZU	GTEX-1313W-1426-SM-5KLZU	8.866	10.5	11.88	9.818	11.12	4.592	4.447	8.437	7.04	2.498	9.312	0	10.05	6.599	11.19	9.16	10.59	9.906	11.6	8.838	5.82	11.34	7.398	10.68	1.108	0	9.904	13.76	10.73	11.44	2.761	3.778	6.064	9.566	8.449	11.88	12.33	10.8	7.065	11.34	10.3	12.1	11.53	9.267	13.06	10.86	10.69	12.7
GTEX-1313W-2826-SM-5P9G1	GTEX-1313W-2826-SM-5P9G1	8.865	11.4	7.381	8.15	10.34	4.903	0.908	7.631	6.079	6.074	9.361	0.908	10.03	5.486	11.5	8.63	10.8	10.84	12.65	10.05	7.643	10.86	6.991	10.93	3.632	1.461	10.23	10.18	10.92	9.452	2.447	3.822	6.204	9.109	8.389	11.72	12.05	11.07	2.428	11.44	10.87	10.89	10.66	9.468	10.31	10.92	10.82	10.95
GTEX-S4UY-1226-SM-4AD51	GTEX-S4UY-1226-SM-4AD51	8.864	11.85	9.972	6.507	11.06	4.482	4.27	5.843	5.345	4.993	8.77	0	9.025	5.804	11.41	9.827	11.19	10.62	12.53	9.858	5.29	10.34	6.623	11.8	3.108	0	9.853	10.32	10.72	9.67	3.771	6.327	6.121	9.283	8.103	12.49	12.09	10.9	4.577	11.54	10.9	11.71	10.51	9.236	10.71	11.29	10.55	10.6
GTEX-WYBS-0426-SM-3NM9M	GTEX-WYBS-0426-SM-3NM9M	8.864	11.21	11.91	5.263	12.46	7.014	5.643	11.19	7.66	3.556	9.265	0	5.71	6.192	11.09	7.942	10.9	10.55	11.9	8.931	5.694	10.53	4.646	12.21	3.022	0	9.488	12.4	10.63	10.86	4.3	5.451	6.139	8.65	7.245	12.87	12.64	11.44	0	10.62	11.44	12.06	10.85	8.675	11.25	11.19	10.21	10.74
TCGA-FL-A1YH-11	TCGA-FL-A1YH-11	8.861	12.73	12.76	6.807	10.79	8.388	5.318	8.233	7.408	7.213	8.989	1.944	8.615	7.219	11.04	8.6	10.43	10.43	11.72	9.092	5.707	10.73	7.384	11.44	1.535	0	10.25	9.42	10.4	9.827	3.254	6.583	7.618	8.286	8.424	12	12.74	10.93	7.611	12.96	10.11	12.91	11.4	9.687	10.87	10.49	9.577	10.63
TCGA-BP-5010-01	TCGA-BP-5010-01	8.861	12.27	11.26	10.65	12.14	9.367	4.512	11.13	8.043	3.843	8.89	3.737	9.741	9.158	11.67	8.966	11.28	11.76	11.96	10.79	3.103	11.28	8.359	11.89	2.743	0	9.686	10.8	10.05	9.329	3.103	6.173	7.764	8.604	7.492	12.31	12.45	10.8	4.785	11.84	10.51	12.75	9.741	10.01	11.95	10.74	9.351	10.98
GTEX-1399S-1526-SM-5P9JC	GTEX-1399S-1526-SM-5P9JC	8.861	11.52	12.64	6.394	12.41	4.629	3.878	6.999	5.544	1.504	9.255	0.936	7.978	6.925	11.23	9.612	10.86	10.89	11.82	9.298	2.886	10.7	4.198	12.23	2.477	0	9.587	11.56	10.25	10.5	1.903	6.297	7.346	9.341	7.795	12.42	12.22	11.83	3.054	11.9	10.89	12.16	10.9	8.499	12.91	11.3	9.259	11.6
GTEX-QXCU-0226-SM-2TC5W	GTEX-QXCU-0226-SM-2TC5W	8.86	11.52	11.33	5.934	11.85	5.309	4.49	11.18	8.247	4.005	8.728	1.654	7.973	7.569	11.27	8.326	11.41	10.91	11.84	8.847	5.229	10.55	5.715	12.15	2.896	0	9.556	12.19	10.84	9.429	0	5.144	6.251	8.9	7.576	12.85	12.67	11.1	0	10.89	10.84	12.18	10.74	8.785	12.13	11.12	10.14	10.16
GTEX-ZV6S-1426-SM-59HKX	GTEX-ZV6S-1426-SM-59HKX	8.859	11.69	11.69	6.545	11.71	6.433	7.096	8.156	5.868	3.617	8.75	0	8.287	7.917	11.54	9.117	11.09	11.01	12.33	9.304	4.858	10.58	5.472	12.41	2.378	0	9.844	11.65	10.18	10.76	4.154	5.472	7.02	8.408	7.214	12.32	12.19	11.53	4.459	11.27	11.32	11.59	10.61	9.061	12.31	11.2	10.14	11.24
GTEX-X5EB-2526-SM-4E3HY	GTEX-X5EB-2526-SM-4E3HY	8.858	11.38	9.986	5.974	12.44	6.566	1.899	7.678	9.128	8.322	9.624	3.681	8.416	8.274	11.61	9.417	11.17	11.19	12.84	10.66	6.292	10.15	6.698	11.55	4.912	0	10.42	10.95	10.43	9.853	2.882	5.391	6.931	8.821	8.078	11.92	11.95	11.36	5.995	11.62	11.57	11.76	10.89	9.587	12.02	11.18	10.63	10.81
GTEX-12WSL-0926-SM-5N9EK	GTEX-12WSL-0926-SM-5N9EK	8.857	12.03	13.39	6.867	12.59	7.19	8.04	10.41	6.938	3.972	9.36	2.778	9.538	8.203	11.53	9.083	11.17	10.91	11.99	10.29	3.75	10.71	6.337	12.24	3.179	0	9.52	11.53	10.12	9.716	2.924	6	6.839	9.093	8.054	12.41	12.23	11.8	2.778	11.42	10.9	12.22	10.72	9.26	11.85	11.22	9.767	11.33
GTEX-XBED-2326-SM-47JYR	GTEX-XBED-2326-SM-47JYR	8.857	11.19	10.97	8.705	12.48	6.146	2.245	5.439	5.633	3.884	8.777	1.805	9.519	8.248	11.25	8.373	11.42	11.08	12.03	9.717	4.765	10.35	6.402	11.59	3.084	0	9.804	11.27	9.808	9.404	3.349	5.115	6.562	8.653	7.252	11.96	11.9	11.62	1.805	11.33	11.18	11.13	10.05	8.536	10.69	10.87	9.447	13.68
GTEX-Y111-2226-SM-4SOJB	GTEX-Y111-2226-SM-4SOJB	8.857	10.9	9.87	6.38	10.8	5.306	6.574	7.294	6.009	4.492	9.139	4.111	8.973	5.536	11.27	8.992	10.96	10.76	11.86	10.14	6.223	10.85	6.834	11.66	2.619	0	9.818	10.78	10.75	9.542	2.619	3.123	6.65	9.39	8.344	12	11.91	11.22	1.836	10.91	10.84	11.47	10.59	8.899	11.97	11.24	9.9	10.33
GTEX-UJHI-0226-SM-4IHJL	GTEX-UJHI-0226-SM-4IHJL	8.855	12.01	12.62	6.014	12.85	7.207	3.51	10.41	7.565	3.344	8.647	1.201	6.998	8.551	11.39	8.807	11.39	10.61	12.21	8.689	5.367	10.64	6.153	11.84	2.631	0	9.371	11.89	10.6	9.456	2.906	5.691	5.321	8.426	7.462	12.51	12.64	11.16	1.201	10.27	11	12.02	10.5	8.5	10.58	10.78	10.76	11.8
GTEX-PX3G-0226-SM-3NB2C	GTEX-PX3G-0226-SM-3NB2C	8.855	11.52	11.31	8.24	11.39	7.107	1.946	7.933	5.058	4.522	8.791	2.264	9.824	9.67	11	8.679	11.37	11.02	12.35	10.97	5.321	10.75	7.621	11.52	4.101	0	10.11	11.2	10.46	9.938	3.105	4.737	7.564	9.149	7.868	11.8	12.02	11.51	3.518	11.01	11.38	10.9	10.21	8.592	10.31	10.91	9.627	12.57
GTEX-SNMC-1626-SM-4DM52	GTEX-SNMC-1626-SM-4DM52	8.855	11.48	10.63	7.448	12.34	5.235	3.43	8.017	11.14	8.234	10.53	3.43	9.076	8.115	10.88	8.707	10.68	11.12	12.37	10.85	6.59	10.86	7.407	11.22	4.599	0	10.07	12.68	10.61	10.26	3.059	5.035	8.243	9.39	8.478	11.78	12.03	11.35	4.179	11.99	11.04	12.42	11.37	9.629	10.98	10.44	10.64	11.44
GTEX-T6MN-0326-SM-32PMK	GTEX-T6MN-0326-SM-32PMK	8.855	11.4	10.73	6.91	12.11	5.751	6.283	11.46	10.55	9.304	10	3.946	9.293	8.204	11.32	8.503	11.16	11.12	12.77	11.39	7.124	10.21	7.895	11.5	2.723	0	10.24	11.31	10.98	9.9	3.726	4.937	7.116	9.544	8.132	11.8	12.06	11.04	5.988	10.96	11.68	11.79	10.9	9.675	12.68	11.1	10.62	10.87
GTEX-SJXC-1126-SM-4DM6Y	GTEX-SJXC-1126-SM-4DM6Y	8.854	12.51	10.55	6.135	12.06	7.97	3.806	10.09	8.41	4.69	8.592	0	7.415	11.17	11.4	7.581	10.24	10.21	12.74	9.444	6.193	10.79	6.476	11.68	4.59	0	10.17	10.85	10.88	9.525	3.649	4.195	7.345	7.581	7.936	12.09	12.37	11.13	1.958	10.96	11.07	11.23	10.22	8.61	10.46	10.02	10.78	11.27
TCGA-HT-A5RB-01	TCGA-HT-A5RB-01	8.852	12.33	12.81	4.092	12.83	8.321	7.37	5.828	7.058	7.93	9.214	6.398	7.566	7.985	11.75	9.44	11.08	11.74	11.54	10.49	7.123	10.3	6.649	12.2	2.021	0	9.512	11.02	10.33	10.02	3.234	2.021	7.789	9.756	8.006	12.22	11.61	10.9	2.482	11.59	11.2	11.38	9.595	9.521	11.48	11.87	10.4	9.782
TCGA-2G-AAGY-05	TCGA-2G-AAGY-05	8.852	11.57	7.997	3.416	11.37	12.26	3.862	6.04	4.812	2.96	10.15	4.654	7.174	8.607	12.38	10.63	11.83	11.48	11.42	10.7	2.766	9.547	9.901	12.65	4.598	0	10.61	9.951	12.67	9.621	2.958	3.862	11.25	9.301	9.196	11.12	12.7	11.89	0.9762	13.27	11.63	11.06	8.219	9.42	11.42	12.01	9.048	9.169
GTEX-13O3Q-2626-SM-5KM3S	GTEX-13O3Q-2626-SM-5KM3S	8.851	11.18	9.597	6.649	11.52	5.32	5.055	10.32	10.25	9.09	9.964	3.379	8.725	7.633	11.22	8.658	10.72	11.07	12.58	11.1	7.217	10.56	7.736	11.51	1.882	0	10.01	11.22	10.7	9.668	3.851	5.271	6.57	9.079	7.858	11.58	11.86	10.88	5.271	10.62	11.52	11.96	10.92	9.687	12.24	10.95	10.59	10.64
GTEX-139T6-0526-SM-5IJC9	GTEX-139T6-0526-SM-5IJC9	8.848	11.53	14.41	8.636	12.65	6.218	4.458	4.671	5.097	4.464	8.728	1.459	10.24	10	11.22	9.699	10.68	10.53	12.62	11.22	2.999	10.4	6.284	12.09	3.284	0	9.532	10.89	9.99	9.222	1.459	2.643	6.653	7.743	6.925	11.85	11.97	11.75	4.065	10.86	10.84	11.25	10.55	8.585	12.31	11.06	9.218	11.81
GTEX-13JUV-2826-SM-5LZWU	GTEX-13JUV-2826-SM-5LZWU	8.848	11.18	9.889	8.068	12.02	6.439	0	7.911	6.774	4.846	9.02	0	9.6	8.548	11.16	9.058	10.69	10.93	12.65	10.39	6.11	10.08	6.54	11.34	3.767	0	9.887	11.43	10.59	9.683	3.099	4.488	6.33	8.669	7.208	12.17	12.28	11.48	3.767	10.67	11.26	11	10.47	8.963	11.77	11.05	10.05	11.76
GTEX-TMMY-1226-SM-4DXT6	GTEX-TMMY-1226-SM-4DXT6	8.848	11.07	12.9	7.875	12.35	3.506	5.247	5.946	7.145	4.111	8.816	1.31	8.562	7.819	11.09	9.749	10.57	10.66	12.82	10.02	4.536	10.46	5.407	11.97	3.07	0	9.581	10.42	10.54	10.32	3.981	5.639	8.458	8.973	8.155	12.18	11.93	11.64	1.985	11.37	10.95	11.69	10.92	8.03	12.09	11.19	9.931	10.95
GTEX-139T6-0826-SM-5J1O2	GTEX-139T6-0826-SM-5J1O2	8.848	11.07	12.84	6.694	11.57	3.124	4.943	3.715	5.723	2.929	8.777	0	8.41	7.397	11.12	9.872	10.77	10.73	12.32	9.311	4.456	10.43	5.723	12.15	2.107	0	9.622	11.19	10.47	11.16	3.588	5.564	7.74	8.941	7.733	12.41	11.86	11.32	2.703	11.22	11.01	11.71	11.2	8.604	13.97	11.34	10.14	11.43
GTEX-11XUK-2126-SM-5EQLR	GTEX-11XUK-2126-SM-5EQLR	8.847	11.87	10.49	7.582	12.19	6.516	2.679	6.128	5.71	3.861	8.969	1.889	9.713	7.362	11.2	8.105	11.09	10.92	12.77	9.915	3.988	10.41	6.677	11.19	3.988	0	10.18	10.54	10.35	9.833	3.859	5.228	7.264	8.843	8.269	11.94	11.91	12.29	4.411	11.62	11.12	11.23	9.903	8.969	11.22	11.23	9.267	13.46
GTEX-VUSG-1026-SM-4KKZN	GTEX-VUSG-1026-SM-4KKZN	8.847	11.49	11.24	6.918	11.36	4.227	2.37	6.345	7.279	4.073	9.02	1.031	9.318	9.014	11.29	9.57	10.23	10.43	12.95	10.64	6.168	10.94	6.037	11.62	3.64	0	9.929	10.66	11.36	10.19	4.379	5.381	7.336	8.822	8.745	11.96	12.13	11.39	1.031	11.52	11.02	11.79	10.82	8.788	12.08	11.03	10.5	11.27
GTEX-11ZTS-2326-SM-5EQMY	GTEX-11ZTS-2326-SM-5EQMY	8.847	11.35	7.607	7.182	10.4	4.968	2.213	5.698	4.512	4.268	9.058	1.145	9.238	6.403	11.4	8.665	10.61	10.57	12.85	9.785	7.03	10.68	7.108	11.28	3.958	0	10.21	9.667	11.07	9.525	3.59	4.35	5.796	9.008	8.125	11.61	11.9	10.73	1.145	10.9	11.2	10.9	10.35	9.285	10.5	10.7	10.7	10.9
GTEX-ZVT3-2826-SM-5GU6A	GTEX-ZVT3-2826-SM-5GU6A	8.847	11.02	8.703	6.38	10.77	4.235	4.604	5.939	7.067	4.24	9.371	2.974	8.206	6.736	11.29	8.959	10.69	10.44	12.28	10.96	6.282	10.92	6.332	11.92	4.126	0	9.817	10.49	11.05	10.1	3.406	3.954	5.939	9.561	8.25	12.37	11.99	11.16	2.355	11.49	10.62	11.41	11.34	8.493	12.52	11.22	10.54	10.41
TCGA-EE-A2M6-06	TCGA-EE-A2M6-06	8.844	13.43	6.885	4.059	12.69	13.11	2.472	3.921	2.92	1.008	10.35	1.818	4.796	10.67	12.65	10.63	12.42	11.16	12.24	11.74	1.008	9.78	7.19	13.17	0.59	0	9.979	5.756	9.172	9.269	2.713	4.715	10.76	8.501	7.87	12.03	13.43	12.8	3.336	14.63	10.95	11.93	8.134	10.23	10.36	11.61	10.53	10.68
TCGA-FL-A1YG-11	TCGA-FL-A1YG-11	8.844	12.21	10.05	6.97	11.19	6.77	3.401	9.151	7.218	3.503	9.453	0.7956	9.522	6.277	11.53	9.022	11.28	10.72	10.93	9.929	4.574	10.55	6.221	12.76	0	0	9.331	10.28	10.03	9.644	3.215	4.819	6.892	9.147	7.614	12.52	12.74	11.41	2.784	12.35	10.86	12.07	10.54	10.24	11.64	11.15	9.06	10.49
GTEX-11ZVC-0526-SM-5N9G1	GTEX-11ZVC-0526-SM-5N9G1	8.844	11.31	12.78	9.142	11.35	5.642	4.114	8.121	8.004	4.392	9.061	2.687	10.36	8.895	11.26	8.9	10.86	10.38	11.97	10.02	4.619	10.51	7.294	10.9	2.21	0	9.718	11.68	10.68	10.53	2.21	4.258	6.2	9.316	8.479	11.29	11.96	10.56	3.775	10.66	10.65	10.88	11.12	8.757	11.31	10.62	10.15	12.4
GTEX-Y3I4-1526-SM-4TT7K	GTEX-Y3I4-1526-SM-4TT7K	8.843	11.75	12.82	6.875	11.91	8.442	6.113	7.064	6.535	5.239	8.755	0	9.19	9.53	11.24	9.152	11.14	11.05	12.37	9.801	5.55	10.56	6.875	11.39	4.025	0	9.932	11.57	10.2	10.13	3.206	5.621	7.287	9.187	7.863	12.09	12.11	11.58	5.357	11.66	11.07	11.1	10.21	8.764	10.94	10.76	9.923	12.31
GTEX-11DXW-0426-SM-5H12E	GTEX-11DXW-0426-SM-5H12E	8.843	11.29	11.55	6.503	11.32	7.003	6.001	11.1	10.67	9.191	9.877	3.959	8.213	8.835	11.31	8.501	11.02	11.01	12.63	11.05	6.484	10.36	7.562	11.5	3.959	0	10.03	10.96	10.82	9.432	2.82	4.852	7.044	9.367	7.776	11.7	11.91	11.05	7.044	10.81	11.49	11.89	10.7	9.635	12.29	11.04	10.32	10.76
GTEX-T2IS-1026-SM-32QP1	GTEX-T2IS-1026-SM-32QP1	8.842	11.13	9.921	4.655	11.78	5.83	9.131	10.71	8.606	3.765	8.761	2.116	7.274	6.469	10.74	8.646	11	10.31	11.87	8.553	5.416	10.37	5.299	11.93	2.116	0	9.09	11.82	10.53	9.898	3.179	5.72	6.151	8.914	7.171	12.6	12.14	10.97	0	10.61	10.72	11.82	10.29	8.661	11.58	11.01	9.478	9.98
GTEX-ZEX8-2326-SM-5S2MN	GTEX-ZEX8-2326-SM-5S2MN	8.841	11.44	9.166	7.922	12.05	6.453	1.151	8.073	4.667	3.971	8.661	0	9.67	9.175	11.1	8.33	10.79	10.78	12.47	9.918	4.861	10.26	6.569	11.25	4.442	0	9.733	10.8	10.65	9.488	1.782	4.667	6.089	8.983	8.204	11.76	11.82	11.43	3.254	10.72	11.23	10.71	10.29	9.084	9.503	11.08	9.579	11.28
GTEX-WFG7-0926-SM-4LMK7	GTEX-WFG7-0926-SM-4LMK7	8.84	11.98	12.75	5.425	12.55	6.478	4.314	8.905	8.162	2.645	8.702	0	7.628	9.075	11.12	8.861	11.08	10.81	11.81	8.902	4.652	10.67	5.901	11.99	3.061	0	9.481	11.37	9.979	9.464	1.632	6.317	5.591	8.877	7.717	12.42	12.11	11.4	1.035	11.09	10.65	11.58	10.22	8.811	11.44	10.82	10.31	12.06
GTEX-131YS-2326-SM-5IJFJ	GTEX-131YS-2326-SM-5IJFJ	8.84	11.41	6.975	7.274	10.38	5.238	2.283	7.452	6.219	5.168	9.506	1.964	9.633	5.597	11.54	9.166	10.54	10.64	12.54	9.935	7.707	10.8	7.029	10.81	2.958	0	10.33	10.23	11.24	9.337	2.359	4.202	6.46	9.094	8.563	11.75	12.26	10.94	3.541	11.4	10.84	10.99	10.95	9.681	10.46	11.05	11.04	11.09
GTEX-13O21-1526-SM-5K7W4	GTEX-13O21-1526-SM-5K7W4	8.839	11.62	9.885	8.386	11.94	5.894	2.415	5.36	5.018	4.364	8.889	1.663	9.947	9.063	11.2	8.59	11.18	10.87	12.65	10.02	4.357	10.52	6.557	11.21	3.914	0	10.02	11.96	10.24	10.36	2.907	4.634	6.684	8.836	7.988	12.09	12.18	11.36	4.108	11.2	11.06	11.04	10.37	8.414	10.62	11.03	9.617	12.22
GTEX-13D11-2326-SM-5IJCY	GTEX-13D11-2326-SM-5IJCY	8.839	11.34	12.42	7.137	12.41	5.573	2.627	4.524	5.003	4.443	9.086	0	10.18	9.208	11.04	8.272	10.72	10.69	12.59	10.23	4.44	10.56	6.726	11.24	3.132	0	9.777	11.01	10.1	9.979	3.505	4.817	7.027	8.738	8.037	11.98	11.94	11.51	3.331	10.71	11.02	11.16	10.68	8.296	10.48	11.14	9.182	12.45
TCGA-VF-A8AE-01	TCGA-VF-A8AE-01	8.838	12.79	9.237	6.595	11.53	12.42	4.572	8.088	5.312	3.764	10.46	3.875	7.683	10.64	11.39	9.498	10.52	10.27	10.72	9.409	2.474	10.76	10.25	12.32	2.143	0	10.68	9.869	12.15	9.869	3.338	5.431	11.11	8.707	9.337	12.39	13.06	12.85	2.474	12.88	10.55	12.74	10.12	9.926	10.42	10.69	9.703	9.121
GTEX-ZXG5-0426-SM-5GICT	GTEX-ZXG5-0426-SM-5GICT	8.838	11.24	10.45	5.787	11.7	6.476	3.17	10.16	9.35	7.657	9.852	3.306	8.186	7.713	11.25	8.676	10.54	10.91	12.2	10.9	5.92	11.06	7.098	11.69	3.17	0	9.869	10.78	10.26	9.52	2.445	5.326	6.432	9.22	7.655	11.8	11.35	11.8	5.855	10.76	12.07	12.09	11.11	9.65	12.6	10.47	10.24	10.83
GTEX-11GS4-0526-SM-5A5KQ	GTEX-11GS4-0526-SM-5A5KQ	8.836	10.87	12.57	9.318	11.22	4.882	4.604	7.531	7.755	4.055	8.827	3.133	10.03	7.404	11.08	9.288	10.62	10.24	11.59	9.714	3.506	10.85	6.779	11.61	1.844	0	9.584	12.91	10.37	11.02	2.628	4.75	6.095	9.076	7.364	11.98	12.19	11.12	7.684	11.01	10.4	11.48	11.27	8.884	13.16	10.37	10.04	11.73
GTEX-PWN1-2026-SM-48TD9	GTEX-PWN1-2026-SM-48TD9	8.833	11.81	12.48	7.523	11.49	3.618	1.172	6.68	5.843	4.119	8.125	0	8.783	6.862	11.17	9.764	11.26	10.74	11.52	10.17	4.898	10.32	5.992	12.49	3.886	0	9.436	9.918	10.01	9.174	3.886	6.551	5.64	9.087	8.015	12.07	11.63	11.15	2.588	11.25	11.02	11.32	10.58	8.219	11.44	11.14	9.766	10.02
GTEX-YECK-1726-SM-5IFI3	GTEX-YECK-1726-SM-5IFI3	8.832	10.95	11.52	7.762	11.33	3.598	4.878	7.209	8.097	3.871	9.367	3.443	8.937	6.366	11.4	9.447	10.9	10.48	12.49	10.21	6.777	11.1	7.184	11.3	3.598	0	10.2	10.98	11.19	10.76	3.738	5.34	7.55	9.685	8.438	11.98	12.22	10.79	1.16	11.15	10.65	11.51	10.97	9.12	13.07	10.94	10.78	10.82
GTEX-QDT8-0326-SM-32PL1	GTEX-QDT8-0326-SM-32PL1	8.832	10.95	9.23	5.906	11.63	7.602	3.836	8.532	9.618	8.206	9.262	2.983	8.472	8.784	10.9	8.965	10.73	10.87	12.31	10.69	6.286	10.22	7.12	11.25	4.082	0	9.996	10.7	10.29	9.688	3.076	4.638	7.281	8.742	7.421	11.43	11.44	11.2	4.331	11.02	11.47	11.14	10.2	9.34	11.82	10.73	9.757	10.59
TCGA-FG-8188-01	TCGA-FG-8188-01	8.831	12.33	10.87	4.853	12.47	8.488	8.371	5.562	7.611	7.894	9.714	3.288	7.556	9.511	11.46	9.468	11.15	11.48	11.36	9.741	5.487	10.54	5.926	12.7	0.8458	0	9.528	11.04	10.08	9.245	3.507	2.718	8.001	9.405	7.423	12.22	11.85	11.53	3.696	11.54	11.43	11.49	7.922	9.89	12.66	11.63	9.929	9.934
GTEX-P4QS-0426-SM-3NMCQ	GTEX-P4QS-0426-SM-3NMCQ	8.83	12.13	12.54	4.769	12.63	8.412	3.524	9.653	7.048	3.631	8.765	2.427	7.616	10.36	11.55	9.2	11.42	11.16	11.95	9.298	5.061	10.82	6.302	12.28	3.286	0	9.393	11.49	10.09	9.637	3.688	6	6.704	8.427	7.353	12.47	12.33	11.6	1.46	10.86	11.12	11.8	10.14	8.474	10.64	11.13	10.46	11.75
GTEX-11EQ9-2526-SM-5HL66	GTEX-11EQ9-2526-SM-5HL66	8.83	11.25	12.13	6.491	12.35	7.005	2.658	6.929	5.304	3.167	9.157	1.219	9.747	8.402	11.02	8.522	10.66	10.54	12.61	10.43	3.836	10.51	6.184	11.41	2.317	0	9.812	11.73	10.05	9.784	3.165	4.852	7.064	8.362	7.758	11.96	11.84	11.4	2.317	10.96	11	11.12	10.39	8.792	11.5	11.15	9.279	12.63
TCGA-D3-A51J-06	TCGA-D3-A51J-06	8.829	13.46	7.664	4.038	12.6	11.41	2.459	4.668	8.493	2.459	10.13	0.7161	6.211	10.6	12.3	9.686	12.35	11.17	11.86	10.35	1.192	11.45	7.354	12.75	1.55	0	10.02	8.998	10.11	10	3.92	4.704	10.95	10.26	8.085	12.25	13.11	12.34	2.618	12.69	11.23	12.65	9.739	10.48	10.32	11.12	10.89	12.15
GTEX-13X6K-0526-SM-5LU51	GTEX-13X6K-0526-SM-5LU51	8.829	11.14	10.2	1.243	12.11	5.997	8.635	9.456	9.804	4.686	9.244	1.901	4.719	7.293	11.29	8.326	11.13	11.04	12.18	7.916	6.75	10.35	5.61	11.75	4.003	0	9.806	11.93	10.83	9.939	3.202	4.122	6.675	8.794	7.514	12.7	12.44	11.32	1.901	10.9	11.08	11.6	11.16	9.005	11.63	11.17	10.54	10.65
GTEX-13JVG-0226-SM-5J1MW	GTEX-13JVG-0226-SM-5J1MW	8.828	12.25	10.01	8.417	11.91	8.472	3.424	6.409	6.74	4.359	8.525	0	10	10.03	11.09	8.554	10.34	10.29	12.15	10.77	5.081	10.69	7.369	12.19	4.355	0	9.711	9.634	10.08	9.946	4.267	4.072	7.867	7.954	7.794	12.01	12.19	11.49	3.424	10.83	11.03	10.84	10.03	8.762	9.953	10.57	9.297	11.05
GTEX-11DXY-0426-SM-5H12R	GTEX-11DXY-0426-SM-5H12R	8.828	12.22	11.99	7.735	11.27	4.686	4.394	7.492	8.526	6.499	9.152	1.123	9.456	6.863	11.36	8.405	10.96	11.15	12.33	10.21	5.317	10.94	6.555	11.83	2.784	0	10.25	11.88	10.71	10.88	4.547	5.036	5.904	9.843	8.225	11.99	12.17	11.09	3.012	11.74	10.83	11.28	10.45	9.318	12.47	11.24	10.67	10.51
GTEX-OHPN-2826-SM-3LK67	GTEX-OHPN-2826-SM-3LK67	8.825	11.42	10.87	6.401	11.56	6.433	0.9626	8.224	7.782	3.743	8.791	0	8.416	9.757	11.1	7.855	11.08	10.82	12.12	9.862	5.569	10.71	6.991	12.07	2.934	0	10.01	11.51	10.28	9.907	4.016	5.598	5.97	8.819	7.348	12.22	12.25	11.52	0	11.03	11.16	11.29	10.47	9.033	11.35	11.06	10.39	11.22
GTEX-X62O-0126-SM-4E3JN	GTEX-X62O-0126-SM-4E3JN	8.825	11.28	11.43	7.297	12.37	7.177	2.744	7.07	6.695	4.778	9.297	2.144	9.125	8.002	11.46	9.287	10.36	10.59	12.75	9.791	5.994	10.58	7.589	11.19	4.266	0	10.38	10.37	11.55	10.36	5.138	5.272	6.597	8.818	8.005	12.03	12.3	11.31	5.8	11.06	11.3	11.04	10.58	9.244	11.07	11.19	10.05	11.17
GTEX-139TT-0326-SM-5IJC3	GTEX-139TT-0326-SM-5IJC3	8.825	11.14	9.617	6.884	12.05	5.82	5.997	10.89	11.21	9.391	10.54	4.814	9.106	8.049	11.13	8.938	10.64	11.18	12.71	10.9	6.759	10.54	7.44	11.23	4.285	0	10.23	11.23	10.63	9.81	1.793	4.876	6.914	9.122	8.049	11.58	11.85	11.08	5.653	11	11.37	11.93	11.11	9.619	12.2	10.91	10.49	10.83
GTEX-12696-2726-SM-5FQUL	GTEX-12696-2726-SM-5FQUL	8.824	11.94	11.63	5.936	12.73	6.565	3.847	10.35	6.438	3.706	8.85	0	8.288	8.271	11.17	7.407	11.12	11.02	12.08	8.923	4.303	11.34	6.057	12.48	2.668	0	9.804	11.75	9.936	9.113	4.093	5.454	5.697	7.973	7.017	12.88	12.71	11.87	0	10.73	11.17	12.01	10.08	8.816	11.54	10.86	9.851	10.44
GTEX-WL46-0126-SM-3TW8I	GTEX-WL46-0126-SM-3TW8I	8.823	11.95	11.83	8.614	11.35	5.915	4.566	7.65	9.398	6.557	9.738	2.167	9.883	6.663	11.94	9.277	11.45	11.46	12.34	10.27	6.405	10.91	7.32	11.17	4.566	0	10.21	12.73	11.1	10.61	3.724	6.11	6.547	10.08	8.479	12	12.69	10.98	0.905	12.5	10.38	11.34	10.76	8.832	11.33	11.57	11.26	10.76
GTEX-VUSG-0526-SM-4KL22	GTEX-VUSG-0526-SM-4KL22	8.823	11.7	11.09	4.512	11.98	5.697	2.819	10.87	8.534	3.721	8.835	1.145	7.265	7.997	11.35	8.017	10.46	10.46	12.32	9.025	5.518	10.46	5.44	11.84	2.213	0	9.198	12.11	10.66	9.89	3.841	5.44	6.975	8.486	7.735	12.54	12.45	11.46	0	10.98	11.29	12.05	10.27	8.865	10.01	11.04	10.45	11.49
GTEX-13NYB-1326-SM-5K7Y1	GTEX-13NYB-1326-SM-5K7Y1	8.821	11.31	9.908	7.939	11.13	4.215	4.642	7.705	7.439	2.554	9.109	2.885	6.338	3.404	11.02	7.93	10.52	10.42	11.7	10.18	7.3	10.86	6.02	12.1	2.069	0	9.52	10.82	10.65	10.24	3.168	4.444	7.129	9.023	8.054	12.2	12.09	11.08	1.377	10.83	10.8	11.7	11.26	9.079	12.26	11.09	10.24	10.73
GTEX-146FR-1626-SM-5Q5DS	GTEX-146FR-1626-SM-5Q5DS	8.82	11.05	10.34	7.009	12.19	4.79	3.134	8.644	5.85	3.306	9.031	1.688	8.656	7.117	10.96	7.906	10.54	10.83	12.12	8.659	4.731	10.6	5.148	12.05	3.134	0	9.498	12.34	10.36	10.1	1.688	5.192	8.212	8.5	7.643	12.68	12.2	11.63	2.939	11.3	11.27	11.52	10.66	8.361	12.62	11.27	9.471	11.08
GTEX-13O3P-1226-SM-5J2O8	GTEX-13O3P-1226-SM-5J2O8	8.818	12.42	10.99	6.747	12.32	7.684	4.001	5.899	6.592	2.349	9.442	2.691	9.022	10.35	11.53	9.209	10.87	10.82	12.31	10.88	4.001	10.63	6.196	11.69	4.513	0	10.06	10.19	10.92	10.45	3.575	5.342	8.001	8.335	9.017	12.38	12.09	11.61	3.399	11.94	10.95	11.35	9.695	8.982	11.21	10.89	10.09	11.43
TCGA-IG-A7DP-01	TCGA-IG-A7DP-01	8.818	12.36	10.22	8.196	12.82	10.74	3.401	9.802	6.176	3.98	8.52	0	8.166	10.73	12.09	11.12	11.34	11.35	12	11.22	2.992	10.52	7.275	12.03	2.825	0	9.459	8.388	10.36	9.024	3.373	6.778	9.225	8.152	8.564	11.33	12.17	11.76	3.142	12.09	11.08	12.44	9.208	10.13	10.15	12	7.777	10.12
GTEX-11EM3-0226-SM-5985Y	GTEX-11EM3-0226-SM-5985Y	8.818	11.82	10.92	4.99	12.39	5.642	4.857	8.133	10.59	3.764	8.955	1.925	6.264	8.672	11.16	9.038	11.26	10.76	11.67	7.857	3.764	10.82	5.168	12.6	3.432	0	9.384	12.01	9.821	9.823	2.377	6.06	5.224	8.431	7.398	12.71	12.26	11.61	0	10.86	10.74	12.32	10.91	8.527	11.68	10.68	10.5	11.27
GTEX-117YW-0826-SM-5H11O	GTEX-117YW-0826-SM-5H11O	8.818	11.57	11.35	7.426	11.37	6.824	3.143	5.734	6.609	5.557	8.8	0	9.663	9.71	11.18	8.449	10.4	10.48	12.42	10.9	5.127	10.55	6.106	11.93	4.615	0	9.912	9.929	10.44	9.503	2.912	4.059	5.836	8.216	7.97	11.83	11.87	11.44	2.298	10.53	11.13	10.89	10.9	8.887	10.48	10.76	9.569	11.16
GTEX-WFON-1226-SM-3TW8F	GTEX-WFON-1226-SM-3TW8F	8.817	11.91	13.64	7.989	11.95	7.318	2.129	5.209	5.781	5.218	8.435	2.129	9.472	9.808	11.56	10.74	10.92	10.87	12.55	10.45	3.741	10.21	5.721	12	3.858	1.087	9.283	10.73	9.833	9.527	2.728	4.864	6.937	8.241	7.258	11.96	11.88	11.73	4.16	11.8	10.84	11.35	10.71	8.828	12.47	10.81	10.13	12.12
GTEX-12WSG-1426-SM-5FQUK	GTEX-12WSG-1426-SM-5FQUK	8.817	11.49	6.902	4.58	9.867	4.102	6.918	4.805	7.208	3.864	8.619	1.886	7.789	6.257	11.74	9.178	10.89	11.07	13.31	8.462	6.282	10.21	6.469	11.79	4.211	0	10.06	9.575	11.51	12.43	5.797	5.694	8.006	7.803	8.522	12.44	12.18	11.54	7.821	12.18	11.51	11.15	10.87	9.441	11.02	10.99	11.27	11.05
GTEX-YJ8O-1226-SM-5P9JE	GTEX-YJ8O-1226-SM-5P9JE	8.815	11.89	10.14	6.741	12.09	9.489	2.554	6.639	7.349	4.979	9.459	1.781	8.686	8.166	12.06	10.13	10.61	10.59	12.17	9.392	6.087	10.8	8.116	10.84	4.073	1.781	10.05	9.758	11.34	9.955	4.732	5.738	8.272	9.723	8.804	12.1	12.37	11	4.519	11.97	11.23	11.09	10.81	9.339	11.42	11.26	10.57	11.03
GTEX-13OW7-0126-SM-5MR3B	GTEX-13OW7-0126-SM-5MR3B	8.815	11.66	9.417	7.053	11.78	8.159	3.151	7.236	6.436	4.253	9.266	2.461	8.577	8.21	11.67	9.591	10.92	10.77	12.26	9.84	7.053	10.61	8.176	11.2	3.967	0	10.49	10.76	11.08	9.848	4.141	5.995	7.912	9.712	8.443	12.21	12.45	11.08	7.36	11.11	11.13	11.4	10.37	9.253	11	11.41	9.949	11.14
GTEX-QEG4-1126-SM-2S1P7	GTEX-QEG4-1126-SM-2S1P7	8.815	11.36	11.69	6.957	11.92	4.796	6.524	10.75	11.03	9.325	10.3	3.847	9.061	8.442	11.29	8.928	10.89	11.44	12.58	11.01	7.017	10.73	7.997	11.41	3.55	0	10.15	11.8	10.83	9.983	3.375	4.304	6.826	9.234	8.372	11.64	11.99	10.99	5.905	11.32	11.39	12	10.92	9.697	12.11	10.8	10.73	11.11
GTEX-11NUK-0426-SM-5HL5V	GTEX-11NUK-0426-SM-5HL5V	8.815	11.27	10.97	7.296	12.06	5.949	7.814	10.38	11.3	9.131	10.55	3.552	8.42	7.76	11.28	8.72	10.91	11.42	12.71	11.06	6.993	10.63	7.627	11.67	3.819	0	10.17	11.72	10.82	9.347	3.592	4.702	7.019	9.34	7.906	11.85	12.03	11.37	5.569	11.21	11.5	12.45	11.27	9.998	12.38	11.01	10.49	10.95
GTEX-XQ8I-1826-SM-4BOOJ	GTEX-XQ8I-1826-SM-4BOOJ	8.815	11.25	11.83	7.09	11.46	4.271	4.866	5.806	6.847	1.948	9.633	0	8.782	7.013	11.43	9.646	10.34	10.37	12.23	9.507	6.009	10.87	6.597	11.65	4.999	0	10.14	10.6	11	11.62	4.557	5.611	7.84	9.218	8.825	12.09	12.05	11.09	2.73	11.44	10.45	11.78	11.43	8.692	11.76	11.27	10.79	11.67
TCGA-FS-A1ZH-06	TCGA-FS-A1ZH-06	8.814	12.88	8.967	6.496	11.52	11.57	3.674	7.733	6.538	3.677	9.441	1.049	6.608	10.5	12.05	10.87	11.93	11.76	12.5	12.08	1.877	10.57	7.758	12.14	1.381	0	9.596	8.286	10.65	8.988	3.357	4.584	10.16	9.646	8.14	11.9	12.72	11.72	0.6179	11.93	11.12	11.6	9.451	9.902	10.93	11.37	10.72	11.34
GTEX-ZYVF-2526-SM-5E45C	GTEX-ZYVF-2526-SM-5E45C	8.814	12.09	9.747	6.456	11.12	4.325	3.66	4.722	5.289	3.543	9.117	0	9.125	7.394	11.44	9.131	11.25	10.88	12.14	9.881	5.327	10.76	6.189	11.54	3.243	0	9.993	10.04	10.7	10.06	2.653	5.365	6.988	9.474	8.879	11.88	11.85	11.32	1.64	11.54	10.71	11.35	10.06	9.07	11.54	10.6	10.26	10.43
TCGA-EM-A2CR-01	TCGA-EM-A2CR-01	8.812	14.24	10.88	11.48	11.47	7.682	6.355	7.959	7.946	4.899	9.955	3.497	8.233	8.75	10.69	8.517	10.92	11.34	10.98	10.19	4.926	12.01	6.054	12.19	2.225	0	9.954	12.28	9.254	10.44	3.296	7.366	9.448	10.13	8.506	13.65	13.56	11.17	4.039	11.77	8.74	14.06	11.49	11.32	11.64	9.447	9.854	10.21
GTEX-145MH-1426-SM-5QGPO	GTEX-145MH-1426-SM-5QGPO	8.812	11.25	10.93	6.863	11.79	6.383	6.69	11.35	10.4	8.925	10.12	3.827	8.55	8.207	11.28	8.894	11.05	11.1	12.47	11	6.324	10.41	7.066	11.74	2.432	0	10.07	11.33	10.5	9.435	2.432	4.99	6.363	9.336	8.019	12	12.03	11.32	5.688	10.98	11.25	12.04	11.13	9.891	12.77	11.09	10.34	10.82
GTEX-11DXZ-2526-SM-5N9BG	GTEX-11DXZ-2526-SM-5N9BG	8.811	11.26	11.28	7.317	12	5.507	6.472	10.23	10.93	8.967	10.29	3.167	8.928	8.238	11.17	8.369	11.01	11.08	12.53	10.92	6.187	10.35	7.728	11.58	3.76	0	10.26	11.65	10.65	9.665	3.511	4.641	7.297	9.181	8.062	11.86	11.96	11.19	6.357	11.02	11.53	12.07	10.55	9.867	11.7	10.86	10.63	11.93
GTEX-ZP4G-0826-SM-4WWF3	GTEX-ZP4G-0826-SM-4WWF3	8.808	12.52	12.59	6.954	11.86	9.09	1.641	5.367	6.191	3.404	8.923	1.043	8.748	7.35	11.96	10.11	10.91	10.56	11.91	9.383	2.655	10.22	6.811	11.84	3.245	0	9.94	9.868	10.29	9.711	4.089	6.941	8.378	9.504	8.251	12.5	12.26	11.96	1.043	12.27	11.1	11.44	9.886	9.613	10.88	11.4	9.923	11.66
GTEX-ZYFG-0126-SM-5GIDH	GTEX-ZYFG-0126-SM-5GIDH	8.807	11.14	12.74	6.264	12.45	5.671	8.935	9.05	7.443	4.549	9.431	1.511	8.88	7.623	11.16	9.274	10.97	10.83	12.04	9.646	5.248	10.67	6.137	12.01	3.895	0	9.475	12.06	10.4	10.26	2.712	5.772	5.445	9.176	7.481	12.44	12.16	11.56	2.492	10.73	11.01	11.86	10.72	8.842	12.63	11	10.44	11.81
GTEX-13VXT-0226-SM-5LU9Q	GTEX-13VXT-0226-SM-5LU9Q	8.806	11.91	11.8	7.438	12.39	7.633	1.258	5.713	4.254	3.224	8.463	2.714	9.919	9.648	11.06	8.649	10.6	10.46	11.99	10.29	1.919	10.22	5.893	11.85	2.714	0	9.744	10.75	10.01	9.73	3.224	4.982	6.737	8.48	7.663	11.71	11.87	11.41	4.027	10.71	11.06	10.78	9.758	8.497	9.394	10.72	8.93	12.03
GTEX-R55F-0226-SM-48FCI	GTEX-R55F-0226-SM-48FCI	8.806	11.23	10.08	7.843	11.95	5.091	3.527	7.775	9.607	8.893	9.789	3.527	9.218	6.886	11.35	9.034	10.44	10.97	12.68	10.56	7.284	10.68	7.833	10.89	4.133	0	10.02	11.47	10.76	10.29	3.527	4.731	6.581	8.737	7.995	11.45	12.02	11.08	5.934	11.35	11.03	11.6	11.26	9.123	11.99	11.04	10.82	11.24
GTEX-P4QS-1726-SM-3NB1V	GTEX-P4QS-1726-SM-3NB1V	8.805	11.44	11.58	6.598	12.3	6.948	4.928	7.125	9.538	6.767	9.626	1.944	9.606	8.07	11.27	9.049	10.92	11.35	12.4	10.4	5.137	10.45	6.892	11.57	3.104	0	9.795	11.67	10.38	10.46	4.15	5.249	7.518	8.9	8.082	12	11.88	11.47	6.385	11.84	11.37	11.54	10.72	9.352	10.82	11.11	10.34	11.57
GTEX-1212Z-2026-SM-5N9EA	GTEX-1212Z-2026-SM-5N9EA	8.805	11.31	10.75	9.17	11.77	5.824	5.905	6.632	7.804	2.922	9.597	0	8.21	6.919	11.11	9.145	10.78	10.1	12.1	10.33	5.931	11.4	6.253	12	3.435	0	10.1	11.63	10.77	11.06	2.916	5.209	8.125	9.707	8.41	12.22	12.49	11.37	0	11.7	10.44	12.23	11.5	9.082	13.28	10.83	10.12	11.16
GTEX-1399U-0426-SM-5K7UU	GTEX-1399U-0426-SM-5K7UU	8.804	11.74	12.13	5.476	12.87	6.72	3.955	9.552	7.395	3.541	8.929	0.9761	6.182	8.592	11.27	8.822	11.09	10.77	12.14	8.415	5.734	10.6	5.538	11.97	3.541	0	9.495	11.82	10.11	9.552	3.656	5.997	6.142	8.889	7.453	12.42	12.51	11.42	1.553	10.43	11.03	11.95	10.2	8.156	11.17	10.76	10.4	11.41
GTEX-13N1W-0326-SM-5IJDJ	GTEX-13N1W-0326-SM-5IJDJ	8.803	11.08	10.18	6.312	12	6.426	5.017	9.222	8.648	4.837	8.661	0	6.881	6.858	10.95	9.011	11.22	10.7	12.35	9.298	6.572	10.57	5.805	12.09	3.145	0	10.09	11.83	10.7	9.765	4.169	4.83	6.469	8.451	7.111	12.97	12.41	11.51	0	10.76	11.41	11.69	10.81	8.614	11.8	11.04	10.23	10.23
GTEX-12ZZW-2326-SM-5DUW2	GTEX-12ZZW-2326-SM-5DUW2	8.802	12.18	10.9	6.84	11.57	5.381	2.605	3.481	6.139	5.442	9.094	1.43	8.766	9.203	11.48	9.271	10.23	10.76	12.72	10.06	4.898	10.4	5.547	11.57	2.605	0	9.769	9.429	10.59	10.17	3.685	4.724	6.031	8.38	8.093	11.97	11.85	11.41	4.978	11.37	11.09	10.99	11.33	8.776	9.378	10.91	10.47	11.31
GTEX-147JS-2626-SM-5S2UX	GTEX-147JS-2626-SM-5S2UX	8.802	11.08	8.365	6.623	10.85	5.35	5.561	5.908	6.162	4.671	9.263	3.32	7.468	6.506	11.44	9.16	10.8	10.57	12.28	10.62	6.262	10.96	6.832	11.75	3.918	0	9.84	10.89	11.7	10.31	2.926	4.591	6.865	9.45	8.344	12.49	12.09	11.27	0	11.42	10.72	11.44	11.48	8.835	12.56	11.28	10.54	10.63
GTEX-SE5C-0726-SM-4BRWY	GTEX-SE5C-0726-SM-4BRWY	8.801	11.65	13.09	7.969	11.57	4.394	2.841	7.077	9.082	6.429	8.892	2.029	8.905	6.746	11.24	9.795	10.55	10.83	12.3	10.41	3.559	11.02	8.751	11.26	5.464	0	10.53	13.23	11.38	11.34	4.681	6.616	5.739	10.98	8.168	11.65	12.49	10.98	1.345	11.91	10.76	11.1	10.16	8.137	11.53	11.03	11.29	10.27
GTEX-ZAJG-0226-SM-5HL81	GTEX-ZAJG-0226-SM-5HL81	8.801	11.54	10.09	7.852	12.12	6.364	2.605	4.023	5.586	5.432	9.325	1.184	8.504	10.43	11.4	9.374	10.68	10.52	12.9	10.38	4.233	10.23	5.508	11.87	4.327	0	10.28	9.963	10.09	9.695	2.844	3.778	6.802	7.754	7.135	12.52	12.18	11.97	3.637	10.45	11.37	11.19	10.83	8.853	10.81	10.85	9.365	11.49
GTEX-UPJH-0626-SM-4IHJN	GTEX-UPJH-0626-SM-4IHJN	8.801	11.24	11.41	7.542	12.18	5.727	5.32	8.797	10.9	8.875	9.991	3.015	8.517	8.278	11	9.085	10.99	10.97	12.81	11.07	7.006	10.18	7.706	11.6	4.397	0	10.81	11.46	10.31	9.71	3.852	5.187	7.145	9.216	7.736	11.86	12.1	11.15	4.931	11.05	11.86	11.91	10.78	9.561	11.89	10.95	10.53	10.94
GTEX-XPVG-1326-SM-4B65P	GTEX-XPVG-1326-SM-4B65P	8.799	11.03	13	6.676	11.53	3.983	3.738	3.269	6.47	4.093	9.26	0	8.014	7.745	11.07	9.751	10.43	10.24	12.43	9.165	5.971	10.59	5.153	12.16	3.269	0	10.11	11.25	10.53	11.5	3.443	4.878	7.335	9.216	7.591	12.34	12.09	11.4	3.983	11.14	10.79	11.58	11.46	8.551	13.14	10.97	10.55	11.59
TCGA-W3-A828-06	TCGA-W3-A828-06	8.798	12.88	11.17	7.881	11.82	11.15	4.106	9.634	5.842	5.622	9.55	0.8255	7.129	9.509	11.98	9.471	12.14	11.45	11.67	9.714	1.73	10.32	7.53	12.05	0	0	9.28	9.409	10.51	9.498	3.82	2.281	9.762	9.916	7.772	12.33	12.31	11.81	0	11.53	11.11	11.49	9.647	9.917	11.13	11.33	9.708	9.618
GTEX-11DZ1-0226-SM-5A5KF	GTEX-11DZ1-0226-SM-5A5KF	8.798	11.87	10.21	7.459	12.04	5.873	1.061	4.816	6.248	4.513	8.914	1.666	10.04	10.43	11.37	8.878	10.75	11.02	12.84	10.78	4.019	10.63	6.965	11.98	3.431	0	10.06	10.59	9.955	9.32	3.106	5.475	5.365	8.358	7.866	12.38	12.13	12.01	4.436	11.54	11	11.38	10.1	9.191	10.1	10.93	9.265	11.15
TCGA-24-1844-01	TCGA-24-1844-01	8.797	12.8	9.751	5.815	12.62	11.19	5.106	6.085	8.901	7.943	10.37	5.633	6.523	7.425	12.81	11.87	13.11	11.39	12.23	12.47	6.232	11.53	8.032	12.33	0.6852	0	10.02	9.24	11.45	12.22	4.266	4.662	10.12	10.42	9.179	12.62	12.76	12.2	3.249	13.55	11.3	12.56	9.708	11.55	10.02	12.08	10.28	11.86
GTEX-PWCY-2126-SM-48TEC	GTEX-PWCY-2126-SM-48TEC	8.797	11.66	10.68	6.857	12.19	7.458	3.059	6.763	8.962	7.416	9.11	1.785	8.865	8.926	11.3	8.392	10.82	11.05	12.14	10.23	4.445	10.31	6.713	11.62	1.152	0	9.528	11.35	10.03	10.17	3.448	4.445	7.17	8.817	7.432	11.65	11.7	11.54	4.67	11.49	11.22	11.23	10.24	9.144	10.74	10.77	10.12	12.04
GTEX-14BMV-0526-SM-5S2NE	GTEX-14BMV-0526-SM-5S2NE	8.796	10.85	11.59	5.708	11.84	5.598	3.648	10.51	7.84	3.494	8.861	0	6.833	6.134	10.85	8.043	11.15	10.46	12.06	8.368	5.906	10.64	6.211	12.05	3.12	0	9.805	12.01	10.9	9.876	3.12	4.736	6.08	8.95	7.682	12.74	12.48	11.34	1.19	10.57	11.09	11.84	10.58	8.877	11.45	10.95	10.01	10.29
GTEX-XYKS-0426-SM-4BRW4	GTEX-XYKS-0426-SM-4BRW4	8.795	12.34	13.86	6.376	12.49	6.502	2.871	9.879	7.647	4.025	8.63	0	8.561	9.662	11.29	9.005	11.44	10.99	11.62	8.819	4.406	10.76	5.974	11.99	4.122	0	9.252	11.32	9.996	9.766	3.628	6.742	6.286	8.724	8.283	12.41	12.32	12.09	0	11.29	10.71	11.72	10.36	9.057	10.12	10.83	10.38	10.96
GTEX-11ZUS-0326-SM-5EQ4W	GTEX-11ZUS-0326-SM-5EQ4W	8.795	10.86	11.89	9.391	11.03	5.33	6.239	9.098	8.514	3.899	9.318	1.566	9.112	6.658	11.13	9.103	10.94	10.08	11.45	9.741	4.727	10.83	7.229	11.01	2.783	0	9.731	13.31	10.66	10.87	3.88	4.496	6.162	9.577	8.156	11.68	12.1	10.84	5.017	11.23	10.46	11.35	11.39	8.756	12.72	10.56	10.54	11.82
GTEX-ZYWO-2526-SM-5GIDM	GTEX-ZYWO-2526-SM-5GIDM	8.794	12.28	11.47	7.11	12.25	6.756	3.3	3.424	5.66	3.016	9.233	1.47	8.981	9.811	11.48	8.004	11.5	10.63	12.64	9.22	4.225	10.54	6.218	11.76	3.644	0	10.07	11.2	10.07	9.503	3.743	5.351	6.44	8.504	8.552	12.03	12.04	12.32	0.9146	11.64	11.31	11.6	10.56	9.233	10.54	11.43	9.631	13.26
GTEX-OHPL-2426-SM-48TDN	GTEX-OHPL-2426-SM-48TDN	8.794	11.68	10.26	3.373	10.81	4.782	0	4.937	7.52	3.138	8.689	0	8.249	7.725	11.35	9.666	11.1	10.57	12.58	9.344	6.587	10.25	6.516	11.4	2.043	0	10.35	10.68	10.78	12.48	5.265	6.656	8.534	9.385	8.147	11.62	12.41	11.14	5.914	12.3	10.37	11.16	9.838	8.835	10.82	10.85	11.39	12.28
TCGA-D8-A1JM-01	TCGA-D8-A1JM-01	8.793	11.5	7.181	3.185	10.38	11.77	2.55	4.565	2.902	4.5	9.732	2.083	5.104	9.589	12.91	10.52	12.31	11.6	11.69	10.93	0.6226	11.58	7.441	12.98	0	0	10.41	9.335	10.84	10.64	2.257	4.691	11.14	4.565	7.955	12.36	12.25	12.86	1.389	13.42	11.35	11.67	9.689	9.719	9.102	12.12	8.695	9.404
GTEX-VJYA-0226-SM-4KL1Q	GTEX-VJYA-0226-SM-4KL1Q	8.792	12.44	12.56	5.46	12.54	7.238	3.977	10.58	8.346	3.267	8.922	1.156	7.631	10.68	11.23	8.915	11.24	10.67	11.63	9.048	5.289	11.14	5.648	11.9	2.564	0	9.464	11.84	10.14	9.434	3.437	6.503	6.359	8.986	7.617	12.23	12.76	12.62	2.564	10.99	10.62	11.98	10.16	8.843	10.02	10.79	10.24	11.5
GTEX-139D8-1626-SM-5IJFZ	GTEX-139D8-1626-SM-5IJFZ	8.792	12.14	10.63	7.829	11.84	5.398	2.916	5.993	5.491	3.817	9.226	1.521	9.137	9.738	11.84	9.353	10.77	10.63	12.37	10.3	3.817	10.48	6.055	11.33	3.718	0	9.835	10.98	10.89	10.09	3.372	4.608	6.014	8.642	8.731	11.79	12.07	11.42	3.817	12.06	11	11.38	10.97	8.91	9.779	11.11	10.44	12.76
GTEX-11NUK-0926-SM-5HL57	GTEX-11NUK-0926-SM-5HL57	8.792	11.02	12.43	9.309	11.06	6.952	6.911	9.167	8.156	2.647	9.337	0	8.457	5.647	11.18	8.502	10.81	10.31	12.19	9.144	4.213	11.04	6.658	11.15	2.647	0	10.05	13.5	10.82	10.97	4.213	4.213	6.08	9.085	8.377	11.61	12.21	10.9	3.289	11.26	10.69	11.2	11.29	8.989	12.32	10.68	10.68	11.75
GTEX-RM2N-1726-SM-2TF55	GTEX-RM2N-1726-SM-2TF55	8.791	11.24	10.51	7.274	12.06	5.985	2.366	4.139	4.976	3.605	8.479	1.254	9.462	9.061	10.96	8.673	10.63	10.61	12.62	10.62	4.139	10.17	5.21	11.39	1.254	0	9.647	10.4	10.07	9.44	2.427	3.892	6.634	8.119	7.884	11.44	11.48	11.22	2.986	11.16	11.08	10.47	9.475	8.551	10.46	10.9	9.276	11.85
GTEX-1399T-0526-SM-5J1NC	GTEX-1399T-0526-SM-5J1NC	8.79	11.77	11.51	5.04	12.52	7.061	3.262	11.39	7.651	3.596	9.063	0	6.409	6.596	11.3	7.695	11	10.49	12.18	8.971	6.784	10.82	5.934	11.54	3.435	0	9.583	11.66	10.78	9.514	3.064	5.193	5.781	8.887	7.931	12.36	12.44	11.23	0	10.52	11.32	11.84	9.908	8.802	9.897	10.92	10.74	11.54
GTEX-OHPM-0226-SM-3LK61	GTEX-OHPM-0226-SM-3LK61	8.79	11.6	10.08	6.823	12.41	4.592	5.104	6.027	5.613	4.595	9.11	0	9.354	8.708	11.29	8.826	10.87	11.13	12.46	9.825	5.14	10.28	6.188	11.55	2.401	0.8924	9.642	11.54	10.39	10.31	3.878	4.953	7.221	8.936	7.808	12.22	12.28	11.4	5.909	11.56	11.33	11.3	10.2	8.684	11.93	11.52	9.726	11.78
TCGA-24-2019-01	TCGA-24-2019-01	8.789	13.54	9.304	5.682	12.81	14.24	6.138	7.201	7.956	8.055	11.09	7.028	7.663	8.776	13.19	13.48	13.19	12.19	12.94	12.99	3.219	12.43	10.2	12.92	3.141	0	10.51	10.72	11.72	12.07	5.602	8.09	12.15	10.79	9.352	13.57	13.91	13.01	2.673	14.12	11.85	13.13	8.066	11.56	10.94	12.87	11.34	11.79
GTEX-T2IS-0926-SM-4DM5B	GTEX-T2IS-0926-SM-4DM5B	8.789	11.22	10.9	7.788	11.1	4.273	4.599	6.216	7.731	4.452	9.572	2.558	8.735	5.776	11.13	9.261	10.77	10.47	12.05	10.25	6.352	11.03	7.158	11.71	2.83	0	9.667	10.77	10.84	10.69	2.223	4.362	7.706	9.701	8.494	12.17	11.99	11.14	2.558	11.15	10.62	11.8	11.5	9.122	12.94	11.25	10.39	10.82
GTEX-TMMY-1026-SM-4DXTI	GTEX-TMMY-1026-SM-4DXTI	8.788	11.88	13.36	4.664	13.06	6.157	5.23	9.819	8.317	2.681	8.255	0	6.112	7.691	11.22	8.806	11.15	10.97	12.24	9.318	5.378	10.59	5.596	11.86	3.189	0	9.623	12.1	10.5	9.854	3.861	5.887	6.211	8.554	7.727	12.53	12.38	11.3	1.235	10.56	11.12	11.95	10.24	8.236	10.77	11.16	10.73	11.77
GTEX-131XW-2226-SM-5PNY1	GTEX-131XW-2226-SM-5PNY1	8.788	11.78	10.61	6.241	12.28	5.079	5.217	10.02	9.01	3.991	9.099	0	7.758	7.022	11.16	7.611	10.78	10.49	12.15	8.453	6.284	11.13	4.979	11.99	3.622	0	9.647	12.63	10.34	10.71	3.749	4.756	5.956	8.286	8.075	12.25	12.74	11.36	0	10.81	10.86	12.23	11.73	8.724	11.22	10.48	10.66	11.76
GTEX-11EM3-1926-SM-5987U	GTEX-11EM3-1926-SM-5987U	8.788	11.61	12.39	7.223	11.37	4.569	7.045	6.772	8.33	4.573	8.78	1.225	9.138	7.711	11.57	9.886	11.08	10.86	12.27	9.514	5.695	10.34	6.245	12.29	2.666	0	9.765	10.35	10.33	9.409	3.6	5.695	5.87	8.68	7.388	12.54	11.97	11.41	5.105	11.72	10.96	11.55	11.04	8.836	12.06	11.19	9.868	10.58
GTEX-PSDG-0826-SM-48TCZ	GTEX-PSDG-0826-SM-48TCZ	8.788	11.57	12.6	6.661	12.85	5.934	8.031	10.64	7.069	4.988	9.251	1.748	8.954	7.829	11.42	9.105	10.82	10.62	12.35	8.859	4.687	10.67	6.092	11.49	3.538	0	9.927	12.31	10.49	9.926	3.013	6.015	6.117	9.111	7.901	12.49	12.4	11.09	5.185	11.33	10.7	11.96	10.88	8.705	11.43	10.74	10.95	11.27
GTEX-XPVG-0926-SM-4B651	GTEX-XPVG-0926-SM-4B651	8.788	11.35	10.93	2.096	12.92	6.633	6.079	10.52	8.752	4.648	9.523	1.671	5.578	7.585	11.49	9.306	11.21	11.23	12.23	7.681	6.568	10.38	5.957	11.78	3.701	1.065	9.797	12.6	10.78	10.32	4.368	6.254	5.906	9.163	7.393	12.78	12.52	11.47	1.065	10.87	10.99	12.1	10.96	8.642	12.21	11.34	11.06	11.49
GTEX-QVJO-0226-SM-2S1R2	GTEX-QVJO-0226-SM-2S1R2	8.787	10.79	10.44	7.29	12.02	5.466	6.93	7.761	4.751	4.192	8.325	3.269	9.818	9.303	10.87	8.071	10.42	10.33	12	10.2	3.269	9.652	6.93	11.28	0	0	9.505	10.45	10.03	9.361	0	4.192	6.299	7.975	7.121	11.34	11.54	10.85	0	10.7	10.7	10.3	9.785	8.116	10.26	10.59	9.222	11.65
GTEX-133LE-0326-SM-5P9G4	GTEX-133LE-0326-SM-5P9G4	8.784	12.28	13.22	8.762	11.71	7.987	3.762	6.51	8.595	5.866	9.207	1.686	9.603	8.891	11.37	9.385	10.99	11.1	12.6	10.67	4.488	11.39	8.548	11.88	5.761	0	10.76	12.51	11.17	11.57	5.232	6.297	7.232	10.18	8.414	11.99	12.54	11.29	2.442	12.16	10.91	11.31	10.59	9.483	12.31	11.3	11	10.56
GTEX-14A5I-2726-SM-5SIB3	GTEX-14A5I-2726-SM-5SIB3	8.784	11.8	11.05	6.09	11.89	9.071	2.353	5.53	6.09	4.134	8.9	2.696	8.342	8.081	11.58	10.36	10.58	10.64	12.02	9.283	4.335	10.46	7.035	11.19	3.205	0	9.687	9.601	11.14	9.931	3.405	4.43	8.298	8.766	8.549	11.82	11.91	11.03	0	11.98	11.48	10.69	10.35	8.784	12.57	10.56	9.943	10.88
GTEX-11ZVC-2826-SM-5FQTC	GTEX-11ZVC-2826-SM-5FQTC	8.784	11.55	10.32	7.448	12.18	5.543	6.446	11.29	11.02	9.173	10.42	4.127	8.775	8.307	11.37	8.154	10.89	11.09	12.64	10.65	6.008	10.7	7.569	11.52	3.478	0	10.04	11.65	10.9	9.982	3.633	5.031	6.983	9.341	8.372	11.93	12.37	11.14	6.144	11.13	11.27	12.22	11.34	10.02	12.31	11.04	10.73	11.08
GTEX-111VG-2526-SM-5GZXP	GTEX-111VG-2526-SM-5GZXP	8.783	11.55	11.02	6.598	11.87	6.58	8.712	10.81	10.84	8.392	10.3	4.204	8.38	8.246	11.39	8.204	10.87	11.05	12.5	11.11	6.503	10.69	7.197	11.69	2.853	0	10.09	11.54	10.52	9.711	3.454	4.624	7.221	9.247	7.815	11.97	12.34	11.4	5.925	11.04	11.29	12.28	11.17	10.26	13.08	11.08	10.45	11.07
GTEX-ZPU1-1226-SM-5HL71	GTEX-ZPU1-1226-SM-5HL71	8.783	11.4	12.15	7.987	11.66	6.882	3.555	7.867	5.626	2.331	8.534	2.331	9.986	9.698	11.26	9.243	11.29	10.87	12.13	10.84	2.673	10.55	6.65	11.62	2.331	0	9.547	10.48	10.11	9.15	2.331	4.996	5.91	8.734	7.93	11.94	11.58	11.68	2.331	10.51	11.01	11.1	10.18	8.818	9.757	10.9	9.268	12.09
GTEX-ZWKS-2826-SM-5NQ74	GTEX-ZWKS-2826-SM-5NQ74	8.783	11.29	11.31	7.358	11.93	6.355	1.851	6.077	5.835	4.169	8.894	1.204	10.4	8.288	11.24	8.464	9.802	10.58	12.92	10.94	3.671	10.66	5.93	11.88	2.636	0	9.966	10.56	10.32	9.88	2.296	4.451	6.588	7.414	8.431	12.08	11.9	11.77	4.057	10.65	11.06	11.37	10.53	8.948	11.47	11.08	8.62	11.02
GTEX-PWN1-2426-SM-48TDD	GTEX-PWN1-2426-SM-48TDD	8.782	11.58	9.974	5.501	10.46	5.044	0	4.811	7.89	2.237	8.806	0	7.325	6.424	11.6	10.04	11.29	10.86	12.32	8.89	6.85	9.76	6.424	11.33	2.23	1.157	10.38	10.39	11.01	13.03	5.692	6.562	8.927	9.278	7.889	11.96	11.95	11.01	9.214	12.92	11.13	10.97	9.962	8.468	10.97	11.19	10.67	10.48
GTEX-11NUK-0726-SM-5A5ME	GTEX-11NUK-0726-SM-5A5ME	8.781	11.83	12.64	4.873	12.62	7.501	6.191	11.06	7.862	4.153	8.944	0	6.575	7.395	11.33	7.327	11.32	10.83	12.04	8.781	6.166	10.8	6.14	12.06	2.281	0	9.623	11.71	10.43	9.17	4.08	4.741	6.191	9.05	7.866	12.74	12.62	11.46	0	10.88	11.25	11.92	10.43	9.088	10.67	11.13	10.65	11.28
GTEX-11DXZ-0526-SM-5GU7J	GTEX-11DXZ-0526-SM-5GU7J	8.781	11.79	9.49	6.043	12.05	7.697	5.691	9.878	6.204	3.665	8.734	1.201	7.595	10.85	11.27	8.51	10.81	10.63	11.86	9.009	4.445	10.72	6.254	12.06	3.136	0	9.583	11.54	10.1	8.942	2.938	4.528	5.861	8.815	7.851	12.31	12.12	11.36	1.847	10.67	10.93	11.41	9.846	8.785	10.33	10.6	9.99	10.72
GTEX-WYVS-1426-SM-4ONCV	GTEX-WYVS-1426-SM-4ONCV	8.781	11.45	12.57	6.325	11.21	8.241	3.787	5.97	6.932	4.459	8.977	1.735	7.938	8.658	11.78	9.703	10.49	10.4	11.94	9.947	6.098	10.29	6.772	11.2	1.114	0	9.609	9.893	11.13	9.436	3.521	5.07	6.626	9.08	8.095	12.04	12.06	11.23	2.168	11.44	11.17	11.1	10.28	9.518	10.49	11.26	10.19	10.51
GTEX-13OW8-0326-SM-5L3FB	GTEX-13OW8-0326-SM-5L3FB	8.78	11.66	9.818	9.186	11.82	5.135	3.474	4.716	5.886	3.108	8.93	0	10.07	8.262	11.42	8.527	10.68	10.66	12.16	10.09	3.474	10.68	6.563	12.18	2.261	0	9.616	10.24	9.94	9.425	1.179	3.474	5.653	8.125	7.614	11.76	12.15	11.62	0	10.91	11.08	11.28	11.09	8.93	10.45	11.03	9.715	11.7
GTEX-WYBS-1626-SM-4ONCA	GTEX-WYBS-1626-SM-4ONCA	8.78	11	10.5	7.592	11.88	3.552	5	4.145	6.79	4.327	9.021	1.132	7.149	7.925	11.23	9.239	10.32	10.37	12.45	10.09	5.376	10.85	5.977	11.55	4.044	0	9.652	10.59	11	10.68	2.799	4.635	6.951	8.724	7.96	11.78	12.02	10.98	2.194	11.07	10.79	11.48	11.34	8.467	12.19	10.75	10.55	11.04
TCGA-S9-A6WO-01	TCGA-S9-A6WO-01	8.779	12.59	11.95	3.797	12.19	8.356	6.758	4.403	7.284	8.127	9.749	6.611	6.606	10.05	11.74	9.677	11.24	12.04	11.8	10.02	6.513	10.28	5.961	12.67	1.774	0	9.691	11.6	10.2	9.63	3.046	3.303	7.574	8.166	7.881	12.14	11.94	11.59	4.457	11.85	11.14	11.63	8.478	9.613	11.8	11.7	10.48	9.865
GTEX-13NYS-0726-SM-5J1OR	GTEX-13NYS-0726-SM-5J1OR	8.777	11.95	12.91	7.674	11.62	6.353	1.536	5.809	5.32	4.746	9.077	0	10.46	7.055	11.52	8.727	10.42	10.42	12.13	11.07	3.255	10.8	6.734	11.8	3.255	0	9.35	9.736	10.51	9.776	1.944	4.786	4.882	8.024	8.814	11.89	11.97	12.12	4.017	11.62	10.96	10.91	10.78	8.997	10.35	10.66	9.84	10.86
GTEX-131XF-2526-SM-5EQ68	GTEX-131XF-2526-SM-5EQ68	8.777	11.15	11.51	5.292	12.63	5.338	5.091	10.1	6.123	3.781	9.235	0	7.453	8.599	11.31	8.546	10.57	10.76	12.02	8.476	3.779	10.52	5.732	12.07	3.308	0	9.72	12.39	10.53	10.14	3.11	4.5	5.509	8.173	7.486	12.72	12.37	11.61	2.88	10.32	11.23	11.97	11.1	8.59	11.5	11.47	9.655	10.58
GTEX-Y3I4-0926-SM-4TT2B	GTEX-Y3I4-0926-SM-4TT2B	8.775	11.55	12.62	7.41	11.87	7.147	5.806	6.114	5.574	2.938	9.375	1.414	8.472	9.015	11.39	9.527	11.05	10.83	12.28	9.423	4.447	10.92	6.149	12.31	2.368	0	9.886	10.99	10.69	10.88	3.594	5.763	7.3	9.479	8.522	12.35	12.14	11.51	1.806	11.64	10.91	11.77	10.74	8.748	12.41	11.4	10.5	11.52
GTEX-SNOS-1626-SM-3NMA4	GTEX-SNOS-1626-SM-3NMA4	8.774	12.16	10.83	6.249	12.39	5.761	4.062	6.638	9.844	7.45	9.53	1.855	7.824	9.059	11.31	8.946	11.29	10.94	12.68	9.968	4.717	10.7	6.688	11.8	4.512	0	10.29	11.32	10.15	10.1	3.909	4.81	7.426	8.815	8.751	11.92	11.97	11.67	4.717	12.18	11.31	12.04	10.52	9.836	11.28	10.86	10.45	11.17
TCGA-QH-A6CW-01	TCGA-QH-A6CW-01	8.774	12.08	12.33	4.963	12.7	9.218	7.165	4.281	7.339	8.563	9.848	6.679	5.916	9.854	11.69	9.496	11.12	11.8	11.92	10.34	7.896	9.97	6.158	12.56	0.8784	0	9.825	11.11	9.892	9.616	3.353	3.095	8.831	9.384	7.921	12.68	12.05	11.39	4.151	11.38	10.69	12.13	7.586	9.894	12.63	11.63	10.48	9.553
GTEX-ZGAY-1226-SM-4YCF4	GTEX-ZGAY-1226-SM-4YCF4	8.774	11.81	13.36	6.975	12.28	6.529	4.255	8.403	7.917	6.01	9.166	0	9.198	10.16	11.69	9.503	11.39	11.11	12.23	10.49	4.505	10.36	6.266	11.99	3.042	0	9.911	10.62	10.14	9.761	3.042	5.473	6.845	8.927	7.426	12.33	12.02	11.71	5.613	11.47	11	11.87	10.07	9.134	11.32	11.01	10.19	10.95
GTEX-117YW-0226-SM-5N9CM	GTEX-117YW-0226-SM-5N9CM	8.773	12.06	13.7	5.801	12.77	6.843	2.758	11.77	8.125	3.953	8.905	1.287	7.142	6.162	11.28	6.402	11.14	10.44	11.92	8.764	7.152	11.45	5.976	11.68	4.193	0	9.506	12.3	10.61	9.719	3.647	5.725	6.191	9.065	7.734	12.26	13.17	11.46	0	11.07	10.92	12.45	11.25	9.002	10.26	10.19	10.86	11.36
TCGA-04-1517-01	TCGA-04-1517-01	8.772	13.5	10.88	4.95	14.27	12.74	4.588	8.058	9.984	7.406	10.85	3.878	7.22	8.479	13.98	12.79	13.95	12.77	12.72	13.18	6.698	12.13	9.167	12.6	4.797	0	10.49	11.14	12.04	12.8	4.574	7.154	10.98	11.29	9.656	13.45	13.5	12.74	3.751	13.57	11.7	13.37	9.819	11.79	10.45	12.41	10.52	12.23
GTEX-S4UY-0426-SM-3K2AF	GTEX-S4UY-0426-SM-3K2AF	8.772	11.33	10.6	3.371	12.65	6.676	9.75	10.42	7.53	5.016	8.144	0	7.719	6.698	11.05	7.894	10.98	10.59	12	8.923	2.041	10.56	5.984	12.59	4.051	0	9.604	11.79	10.45	9.783	3.909	5.203	5.529	8.432	7.267	12.82	12.22	11.51	0	10.73	11.16	11.98	10.15	8.671	10.81	10.95	9.76	10.34
GTEX-14BIL-0226-SM-5SI9E	GTEX-14BIL-0226-SM-5SI9E	8.77	11.5	12.47	7.8	12.63	7.115	3.281	6.184	6.909	3.658	8.972	0.9775	8.673	9.443	11	8.909	11.32	10.89	12.45	10.22	5.683	10.2	6.897	11.33	4.814	0	10.4	11.87	10.34	9.795	3.658	4.416	7.231	9.074	7.398	12.5	12.4	11.34	4.349	10.92	11.78	11.31	10.66	8.595	11.31	10.92	9.577	12.1
GTEX-X15G-2526-SM-4PQZT	GTEX-X15G-2526-SM-4PQZT	8.769	11.73	11.58	7.347	12.4	4.772	5.596	10.37	10.69	6.583	10.13	1.86	9.026	8.657	11.05	8.846	11.07	10.89	12.27	10.78	6.435	10.55	6.992	11.65	3.352	0	10.17	11.61	10.19	9.445	2.307	5.138	7.47	9.064	7.734	11.88	12.14	11.62	5.026	11.53	11.23	12.49	11.1	9.746	11.93	10.71	10.4	10.99
GTEX-11GSO-2626-SM-5Q5AK	GTEX-11GSO-2626-SM-5Q5AK	8.769	11.47	10.1	6.714	11.96	5.009	5.009	8.813	10.62	9.232	9.906	2.448	8.406	8.364	11.23	8.759	11.04	10.98	12.65	10.83	6.63	10.21	7.59	11.43	4.446	0	10.38	11.05	10.57	9.55	3.365	5.074	6.975	8.975	7.961	11.9	11.96	11.21	5.807	10.88	11.5	11.97	11.08	9.661	12.41	10.99	10.63	11.09
GTEX-145LV-2526-SM-5S2VA	GTEX-145LV-2526-SM-5S2VA	8.768	11.54	12.37	7.654	12.54	6.105	3.622	7.847	10.19	7.692	9.848	1.02	9.133	7.86	11.14	8.785	10.48	11	12.04	11.15	4.682	10.79	6.767	11.41	3.496	0	9.868	12.07	10.11	10.2	3.205	5.531	6.781	9.244	7.815	11.84	12.08	11.66	4.846	11.43	11.16	12.32	10.67	9.594	11.21	10.72	10.04	11.2
GTEX-ZTX8-1726-SM-51MSB	GTEX-ZTX8-1726-SM-51MSB	8.768	11.47	10.58	6.855	12.2	5.334	4.515	6.193	11.12	7.864	9.984	2.097	8.912	7.225	11.25	9.242	10.98	11.37	12.44	10.54	5.411	10.61	7.337	11.52	4.291	0	10.02	11.65	10.12	9.903	3.438	5.74	6.841	9.044	7.722	11.87	11.86	11.61	5.68	11.91	11.32	12.05	10.96	9.283	11.37	11	10.41	10.94
TCGA-90-7767-01	TCGA-90-7767-01	8.767	12.06	8.339	4.665	11.52	12.43	3.473	5.433	3.932	2.191	9.59	0	5.168	10.25	11.46	10.9	11.93	11.53	11.45	9.845	1.477	10.57	8.315	12.88	2.667	0	10.01	8.424	10.75	8.263	3.209	5.149	10.16	8.571	8.091	12.02	12.49	12.45	0.6731	13.47	11.37	11.43	9.306	9.869	9.924	11.68	9.386	9.696
GTEX-SN8G-0926-SM-4DM5I	GTEX-SN8G-0926-SM-4DM5I	8.767	12.01	11.99	10.74	12.67	7.295	3.4	7.689	5.785	4.443	8.724	0	9.205	10.32	11.19	8.946	10.7	10.97	12.03	10.04	3.938	10.48	5.826	11.74	3.78	0	9.332	9.509	10.3	9.538	2.065	3.78	6.729	8.539	7.907	12.26	12.44	11.9	4.33	11.34	10.94	11.45	10.78	8.558	11.01	10.57	10.13	10.93
GTEX-PLZ6-0626-SM-5K7WJ	GTEX-PLZ6-0626-SM-5K7WJ	8.767	10.98	11.56	6.251	12.27	3.922	3.572	4.51	6.598	3.109	9.308	0	7.738	6.646	11.45	9.911	10.98	10.54	12.18	9.178	4.926	10.61	5.513	12.83	3.28	0	9.732	9.549	10.55	10.67	2.436	5.074	7.322	9.817	8.042	12.3	11.92	11.48	1.668	11.18	10.98	11.82	10.68	8.39	12.57	11.54	9.945	10.95
TCGA-10-0926-01	TCGA-10-0926-01	8.765	13.37	12.68	7.842	13.1	12.05	6.458	7.874	8.668	7.09	10.09	4.756	7.216	7.525	12.95	12.16	11.62	11.27	11.59	12.43	4.412	12.37	8.812	12.43	1.029	0	9.791	10.42	10.13	10.72	3.05	6.722	10.59	9.127	7.844	12.57	13.48	12.57	2.507	13.59	10.27	13.87	11.58	11.24	10.4	10.98	9.958	10.26
TCGA-DB-5276-01	TCGA-DB-5276-01	8.762	11.81	11.58	4.427	12.24	6.737	6.354	5.893	7.935	7.276	9.695	6.24	7.433	9.896	11.68	9.253	10.73	11.88	11.14	10.53	3.747	10.57	5.211	12.45	0.6973	0	9.293	11.71	10.25	9.756	2.578	1.802	7.759	9.289	7.38	12.41	11.81	11.52	4.547	11.35	11.58	11.9	9.743	10.09	13.18	11.29	10.08	10.28
GTEX-WHSB-2026-SM-3LK6H	GTEX-WHSB-2026-SM-3LK6H	8.762	11.55	12.14	7.078	12.49	5.975	4.436	7.275	11.42	8.423	10.11	0.9546	8.855	8.3	11.2	9.298	11.04	11.47	12.25	10.84	6.059	10.68	7.408	11.18	4.234	0	10.18	12.44	10.27	10.46	3.088	6.385	7.747	9.495	8.28	12.05	12.33	11.32	5.84	12.02	11.09	12.39	11.06	9.447	12.4	10.96	10.68	11.39
GTEX-13113-2126-SM-5EQ4U	GTEX-13113-2126-SM-5EQ4U	8.761	11.43	11.98	3.82	11.95	5.618	6.025	9.197	7.638	3.285	9.066	0	4.751	7.385	11.22	8.443	11.03	10.71	12.27	7.585	4.688	10.34	6.235	12	3.051	0	10.01	11.96	10.81	10.53	3.662	5.335	5.483	7.808	7.523	12.63	12.54	11.26	2.426	10.62	10.99	11.75	11.11	8.785	11.1	10.73	10.24	10.62
GTEX-11DYG-0926-SM-5EGGW	GTEX-11DYG-0926-SM-5EGGW	8.76	11.22	10.88	7.887	11.37	6.207	5.196	10.74	8.718	6.337	9.101	2.848	9.02	6.295	11.35	7.435	10.39	10.81	12.99	9.279	6.755	11.03	7.933	11.17	3.744	0	10.73	11.37	11.19	10.03	3.744	4.045	5.942	9.095	8.636	11.61	11.99	10.81	2.499	10.23	11.46	11.11	11.03	9.082	11.37	10.34	11.21	11.25
GTEX-RNOR-0426-SM-2TF4U	GTEX-RNOR-0426-SM-2TF4U	8.76	11.05	10.4	5.702	11.86	5.965	4.452	9.341	7.571	4.603	8.872	1.111	8.506	7.19	11.04	8.653	11.35	10.88	11.78	9.162	5.115	10.42	6.421	12.26	0	0	9.763	11.8	11.01	9.728	2.993	4.526	5.854	9.488	7.66	12.56	12.14	11.1	0	10.75	11.24	11.48	9.994	9.145	11.64	11.59	9.778	10.47
GTEX-ZXES-1926-SM-5E445	GTEX-ZXES-1926-SM-5E445	8.759	11.37	12.22	7.117	12.37	4.966	3.145	6.391	11.1	8.314	10.09	0	8.679	7.333	11.22	9.431	10.78	11.37	12.53	10.73	5.916	10.28	7.343	11.35	3.736	0	10.2	11.91	10.26	10	3.145	5.066	7.353	9.098	7.615	12.25	12.07	11.63	6.249	11.79	11.38	12.25	11.17	9.508	11.62	10.98	10.23	11.26
GTEX-11P7K-0826-SM-5BC5F	GTEX-11P7K-0826-SM-5BC5F	8.757	11.81	13.11	8.909	12.17	6.062	2.874	5.137	4.126	4.126	8.587	1.82	9.582	9.958	11.37	9.811	11.04	10.71	12.29	10.85	2.262	10.14	5.502	12.07	3.103	0	9.494	9.416	9.833	8.95	1.82	4.85	5.137	8.094	7.307	11.73	11.64	11.72	3.302	11.34	10.97	10.88	10.07	8.77	11.45	10.94	9.445	12.15
GTEX-ZP4G-2326-SM-57WEM	GTEX-ZP4G-2326-SM-57WEM	8.754	11.87	10.82	8.198	12.57	6.426	2.183	5.442	4.815	3.215	8.875	0	9.514	8.997	11.16	8.169	11.01	10.62	12.27	9.512	1.748	10.89	6.213	11.42	3.211	0	9.983	12.04	10.02	10.34	1.748	4.986	7.838	9.148	7.637	12.04	12.27	11.83	0	11.34	10.72	11.74	10.62	8.879	10.38	10.98	9.391	13.39
GTEX-111FC-0526-SM-5GZZ8	GTEX-111FC-0526-SM-5GZZ8	8.754	11.39	10.48	7.096	11.45	5.896	5.714	10.2	10.65	9.168	10.29	2.777	8.909	8.053	11.35	8.992	10.9	10.99	12.59	11.54	6.394	10.45	7.566	11.66	3.374	0	10.13	11.22	10.59	9.604	3.698	4.385	6.634	9.354	8.021	11.7	11.89	11.23	4.385	11.02	11.53	12.34	10.97	10.21	12.66	11.02	10.73	10.64
GTEX-111VG-0326-SM-5GZX7	GTEX-111VG-0326-SM-5GZX7	8.754	11.25	12.27	9.455	10.93	5.967	5.611	9.01	8.309	3.501	8.731	2.144	9.023	8.092	11.23	8.064	10.97	10.18	11.81	9.732	4.034	10.81	6.764	11.29	2.144	0	9.664	13.18	10.89	10.59	2.615	3.255	5.559	9.243	7.758	11.71	12.15	10.79	4.308	11	10.88	11.5	11.01	9.071	12.25	10.64	10.5	11.73
GTEX-ZYFC-1726-SM-5GZYX	GTEX-ZYFC-1726-SM-5GZYX	8.753	10.9	10.29	8.197	11.09	4.605	4.407	6.971	8.3	3.573	9.315	0	7.962	6.535	11.13	8.921	10.93	10.42	12.29	10.14	5.946	10.97	7.374	11.43	4.179	1.353	10.27	10.81	11.23	10.57	3.786	4.778	8.612	9.564	8.396	11.87	11.86	10.81	2.039	10.7	10.81	11.44	10.76	8.641	13.13	10.94	10.57	10.83
GTEX-13X6I-2726-SM-5Q5ET	GTEX-13X6I-2726-SM-5Q5ET	8.752	11.7	11.11	7.629	11.55	6.563	3.57	6.58	6.495	4.77	8.34	1.667	8.298	9.055	11.29	8.306	9.969	10.42	13.1	11.22	5.441	10.7	7.922	11.37	3.697	0	10.1	10.05	11.23	10.14	3.432	4.114	6.074	8.193	7.992	12.37	11.93	11.38	4.702	10.9	10.98	11.22	10.79	8.801	10.54	10.65	10.59	10.93
GTEX-11ZTT-1826-SM-5CVLN	GTEX-11ZTT-1826-SM-5CVLN	8.751	11.36	8.684	4.652	10.41	7.047	5.274	6.417	6.467	3.535	8.791	1.327	7.524	7.884	11.42	9.586	11.15	10.8	12.47	8.474	6.227	10.24	5.666	11.58	2.006	0	10.3	10.31	11.08	12.5	5.859	5.866	8.746	9.111	7.819	11.88	11.91	10.93	7.884	12.38	11.17	10.91	9.759	8.7	11.38	11.19	10.74	10.83
GTEX-XUYS-0426-SM-47JX3	GTEX-XUYS-0426-SM-47JX3	8.751	11.23	10.8	5.341	11.86	5.701	3.641	11.15	7.919	3.118	9.092	0	7.028	8.078	11.26	9.102	11.4	10.68	11.67	8.617	5.147	10.35	5.77	11.85	2.271	0	9.356	11.84	10.87	9.378	2.639	5.341	5.736	9.092	7.812	12.62	12.52	11.17	0	10.8	10.94	11.75	10.44	8.814	10.17	11.22	10.26	10.53
GTEX-ZF2S-1326-SM-4WWAZ	GTEX-ZF2S-1326-SM-4WWAZ	8.75	11.4	10.2	6.912	10.87	4.723	4.232	7.098	5.798	2.883	9.237	2.267	8.223	7.875	11.23	9.698	11.14	10.56	11.84	10.5	4.232	10.59	6.385	12.4	3.307	0	9.562	11.38	10.9	10.48	3.905	5.336	7.137	9.845	7.59	12.48	11.89	11.39	1.183	11.07	10.83	11.89	10.88	8.845	12.7	11.34	9.943	10.73
GTEX-13G51-1026-SM-5K7YQ	GTEX-13G51-1026-SM-5K7YQ	8.749	11.04	10.5	7.927	11.21	3.942	4.606	7.194	9.105	3.955	9.114	0	8.304	6.386	11.24	8.837	10.82	10.32	12.24	9.941	7.177	11.14	7.511	11.18	2.675	0	10.11	11.17	11.18	10.72	3.033	4.375	8.233	9.571	8.507	11.74	11.98	10.67	0	11.07	10.69	11.41	10.93	8.773	12.7	10.89	10.59	10.89
GTEX-139T8-0326-SM-5IJCM	GTEX-139T8-0326-SM-5IJCM	8.748	11.06	10.8	6.436	11.96	5.173	4.038	7.318	9.685	7.622	9.688	3.003	9.57	7.427	11.22	8.896	10.17	10.91	12.41	10.46	5.725	10.55	6.91	11.34	1.928	0	9.933	11.8	10.97	9.692	1.928	4.156	6.672	8.917	7.856	11.76	12.06	11.47	3.003	10.98	11.26	11.96	11.01	9.606	12.09	10.69	10.35	11.04
TCGA-BR-8362-01	TCGA-BR-8362-01	8.747	12.37	10.82	5.519	12.78	12.15	3.022	10.84	5.542	3.861	9.162	1.944	7.856	10.44	13.03	12.81	13.21	12.45	12	12.4	3.996	10.82	7.967	12.47	2.399	0	9.467	8.379	10.95	9.95	4.516	8.212	10	10.13	8.674	12.94	13.1	12.27	2.744	12.54	11.92	12.23	9.098	11.08	12.84	12.59	10.44	12.35
GTEX-PWN1-0726-SM-48TDR	GTEX-PWN1-0726-SM-48TDR	8.747	11.34	13.42	7.546	12.69	4.743	2.342	6.266	6.862	3.574	8.907	1.893	8.304	7.686	11.24	9.599	11	10.63	11.67	9.3	3.392	10.66	5.126	12.38	3.392	0	9.564	10.51	9.926	10.29	2.684	6.457	7.503	9.307	7.705	12.5	11.92	11.53	1.237	11.55	10.83	11.84	10.99	7.536	12.37	11.01	9.697	10.79
TCGA-E1-5307-01	TCGA-E1-5307-01	8.745	12.15	10.95	3.332	12.79	7.773	7.327	3.045	7.155	6.499	9.402	7.422	6.084	8.883	11.97	9.651	11.39	11.66	11.67	10.51	4.43	10.18	5.608	12.49	0	0	9.307	11.43	10.1	9.247	0.6822	2.817	6.336	9.915	7.587	12.12	11.65	11.26	0	11.84	11.45	11.78	9.061	9.615	10.73	11.73	10.19	9.788
GTEX-QLQ7-0426-SM-4R1JU	GTEX-QLQ7-0426-SM-4R1JU	8.745	11.66	12.19	3.31	12.07	5.253	5.009	9.628	7.826	3.08	8.887	0	6.448	8.512	11.18	8.892	11.22	10.68	11.86	8.383	3.845	10.68	5.51	12.19	3.511	1.314	9.128	11.34	9.976	8.227	3.075	6.37	5.601	8.402	6.832	12.42	12.23	11.38	1.99	10.75	10.98	11.86	10.23	8.524	10.9	10.61	10.14	11.04
GTEX-YB5E-2426-SM-5IFIV	GTEX-YB5E-2426-SM-5IFIV	8.744	11.13	11.41	7.065	12.33	5.419	3.9	7.968	6.712	4.496	8.548	2.6	8.897	8.094	10.99	7.739	10.47	10.75	12.4	9.519	5.502	10.79	6.658	11.72	3.631	0	9.787	11.95	10.34	10.09	3.005	4.786	5.331	7.931	7.458	12.48	12.27	11.66	0	10.42	11.14	11.66	10.87	8.509	10.91	10.82	9.945	10.73
GTEX-RN64-0526-SM-2TC5P	GTEX-RN64-0526-SM-2TC5P	8.744	11.01	11.31	5.519	12	6.192	8.12	10.73	9.421	4.09	9.019	2.072	7.866	7.417	11.4	8.095	11.52	11.1	11.99	9.014	5.243	10.19	5.835	12.11	3.789	0	9.732	11.95	11.07	9.676	2.573	5.047	5.415	9.134	7.742	12.77	12.38	11.05	0	10.84	11.3	11.5	10.28	8.868	11.48	11.37	10.15	10.36
GTEX-VUSG-0626-SM-4KL1Z	GTEX-VUSG-0626-SM-4KL1Z	8.742	12.25	10.87	4.284	12.58	6.527	3.893	12.13	8.315	4.592	9.068	0	7.714	8.769	11.49	8.315	10.52	10.53	12.11	9.329	5.959	10.65	4.844	11.74	3.183	0	9.173	12.14	10.44	9.197	3.583	5.289	5.412	8.411	8.036	12.56	12.5	11.57	1.107	10.92	11.09	12.23	10.33	9.111	10.24	11.23	10.44	11.18
GTEX-12ZZY-0426-SM-5LZW3	GTEX-12ZZY-0426-SM-5LZW3	8.742	11.45	10.1	7.088	11.57	5.598	5.922	10.56	10.06	8.682	10.04	4.267	8.76	7.896	11.26	8.332	10.82	11	12.42	10.8	6.508	10.59	7.567	11.67	3.719	0	9.864	11.41	10.98	9.697	3.54	4.857	6.186	9.216	8.293	11.95	12.28	11.07	4.438	10.93	11.27	12.01	11.05	9.824	12.4	11.06	10.59	11.28
TCGA-QQ-A5V2-01	TCGA-QQ-A5V2-01	8.741	14.52	12.2	9.022	11.64	8.849	4.986	7.657	5.373	1.922	10.14	0	7.359	10.32	10.71	8.361	10.58	11.2	11.05	9.703	1.922	11.57	4.149	11.57	1.26	0	9.884	11.22	8.673	9.993	1.26	5.597	8.367	9.325	7.781	13.19	12.88	12.17	3.428	13.05	9.971	13.61	11.15	10.82	9.792	9.427	9.624	10.31
GTEX-ZAB4-2226-SM-5HL97	GTEX-ZAB4-2226-SM-5HL97	8.741	11.41	10.87	7.39	11.01	7.769	5.427	6.567	7.082	3.766	8.742	2.379	8.513	8.816	11.19	8.82	10.61	10.65	12.32	10.81	5.279	10.65	6.856	11.5	4.787	0	10.05	10.07	11.01	9.899	3.766	4.991	7.067	8.728	8.015	12.15	12.06	11.34	2.379	11.14	10.98	11.03	10.81	8.694	11.23	10.77	10.53	11.16
GTEX-ZYFC-1026-SM-5GZX9	GTEX-ZYFC-1026-SM-5GZX9	8.741	11.33	11.67	9.385	10.95	6.035	6.647	8.858	8.584	2.517	9.715	0	6.918	5.218	10.88	6.798	11.11	9.64	10.92	8.642	3.15	11.26	4.795	12.33	3.385	0	10.03	13.94	9.963	11.16	2.868	2.517	5.639	9.137	7.204	12.58	12.55	11.9	5.639	11.27	10.64	12.07	11.6	9.471	13.19	10.24	10.25	12.07
TARGET-30-PALVKK-01	TARGET-30-PALVKK-01	8.738	11.74	10.88	6.314	11.53	9.134	3.319	9.575	7.689	5.442	9.128	8.59	8.702	9.878	11.09	8.821	10.45	10.69	11.8	11.47	4.994	10.63	7.005	12.13	3.147	0	9.392	9.907	10.67	9.673	2.457	5.184	8.68	9.06	7.332	11.8	11.81	10.99	1.424	11.11	10.68	11.69	11.58	9.854	12.1	10.71	10.91	10.76
GTEX-14BIL-0426-SM-5SIA3	GTEX-14BIL-0426-SM-5SIA3	8.738	11.49	11.12	7.479	12.27	5.63	5.96	9.842	10.83	8.198	10.16	3.114	8.65	7.777	11.26	8.7	10.89	10.93	12	10.53	6.278	10.64	6.857	11.48	3.114	0	10.01	11.41	10.1	9.967	2.884	5.199	7.022	9.083	7.72	11.96	12.11	11.52	6.634	11.26	11.32	12.21	11.09	9.646	11.41	10.91	10.09	10.92
GTEX-13FTZ-0126-SM-5K7V3	GTEX-13FTZ-0126-SM-5K7V3	8.736	11.92	10.92	4.967	12.53	6.301	4.589	12.26	7.49	3.806	8.788	0	6.417	7.633	11.37	6.521	10.87	10.4	12.41	8.94	7.318	10.85	6.22	11.52	4.589	0	9.719	11.92	10.82	9.363	4.303	5.266	6.826	8.614	8.294	12.39	12.85	11.12	1.957	10.5	11.22	11.84	10.34	8.923	10.56	10.62	11.08	11.52
GTEX-XBEW-0526-SM-4QASO	GTEX-XBEW-0526-SM-4QASO	8.735	11.29	12.4	3.577	12.37	5.581	5.08	9.411	7.51	3.607	8.486	0	6.326	8.468	11.2	8.792	10.99	10.59	11.96	8.263	5.08	10.26	5.839	11.67	2.858	0	9.498	11.8	10.49	9.828	3.913	5.799	5.432	8.88	7.606	12.14	12.14	11.07	1.358	10.51	10.95	11.64	10.33	8.474	10.73	10.87	10.49	11.56
GTEX-14ICL-0926-SM-5S2TU	GTEX-14ICL-0926-SM-5S2TU	8.735	11.16	13.88	9.057	13.47	5.863	6.831	6.374	5.252	4.173	7.929	0	10.32	7.983	11.05	9.365	10.22	10.52	13.09	12.05	4.17	10.41	5.129	12.59	3.361	0	9.68	9.899	9.593	8.86	0	4.17	5.518	6.729	6.658	12.11	12.21	12.05	4.289	10.49	11.23	11.15	10.77	8.24	11.94	10.69	8.62	10.36
GTEX-111FC-0626-SM-5N9CU	GTEX-111FC-0626-SM-5N9CU	8.735	11.16	11.42	8.878	10.81	5.552	6.245	8.038	7.922	4.172	9.361	0	8.72	6.398	11.27	8.718	10.96	10.16	11.48	9.387	4.027	10.95	6.801	11.11	1.433	0	9.994	13.29	10.48	11.12	3.69	5.058	6.144	9.408	7.907	11.79	12.19	11.08	5.13	11.55	10.59	11.45	10.95	8.846	12.42	10.49	10.8	11.81
TCGA-MO-A47R-01	TCGA-MO-A47R-01	8.734	11.92	11.45	3.516	10.88	11.27	3.143	4.393	4.332	1.454	8.772	0	5.575	8	11.77	9.486	11.57	10.47	11.65	10.27	2.42	9.934	5.419	11.52	0	0	9.323	9.689	10.3	9.381	2.164	4.452	9.836	9.615	7.401	11.53	12.26	11.03	1.852	12.17	10.9	10.95	9.162	10.09	9.329	11.04	10.26	9.739
GTEX-Y8DK-0426-SM-4TT3Q	GTEX-Y8DK-0426-SM-4TT3Q	8.733	11.41	9.084	6.571	11.61	5.894	5.743	10.99	11.05	9.536	10.53	3.587	8.952	8.141	11.29	8.462	11.05	11.05	12.58	11.53	6.303	10.67	7.839	11.85	4.472	0	10.04	11.56	10.9	9.48	3.751	4.813	6.596	9.361	8.125	11.7	12.17	11.22	4.472	11	11.72	12.4	11.25	10.24	12.77	11.24	10.67	10.79
GTEX-U3ZH-0426-SM-4DXSE	GTEX-U3ZH-0426-SM-4DXSE	8.732	12.02	10.71	5.958	12.19	8.304	4.854	10.88	8.798	3.701	9.05	1.872	8.011	10.08	11.15	8.926	11.17	10.79	11.82	9.332	4.919	10.75	5.863	12.37	3.838	1.22	9.293	11.41	10.27	9.344	3.167	5.829	6.105	8.991	7.819	12.52	12.02	11.56	0	10.88	10.89	11.78	10.46	8.634	11.3	11.04	10.03	10.88
GTEX-11GSP-1326-SM-5A5KY	GTEX-11GSP-1326-SM-5A5KY	8.732	10.64	12.89	10.29	12.09	6.293	4.043	9.709	7.545	2.859	8.982	2.846	11.13	7.068	11.07	9.381	10.14	10.16	11.56	9.931	5.132	11	6.732	11.16	2.034	0	9.569	13.64	10.36	11.09	2.846	4.503	7.394	8.937	8.645	11.52	12.54	10.72	7.884	11	9.963	11.52	11.26	9.008	12.25	10.4	10.19	11.66
GTEX-XOT4-0326-SM-4B66S	GTEX-XOT4-0326-SM-4B66S	8.731	11.27	10.38	6.486	11.54	6.135	6.418	10.83	10.08	9.658	10.13	3.893	8.785	8.572	11.39	8.289	10.52	11.14	13.13	11.21	7.715	10.76	8.32	11.17	4.445	1.915	10.67	11.24	11.26	10.02	3.893	5.263	7.021	9.201	8.384	11.43	11.95	10.9	4.697	10.84	11.49	11.62	11.02	9.691	13.12	10.79	10.98	11.24
GTEX-11O72-2026-SM-5N9G8	GTEX-11O72-2026-SM-5N9G8	8.73	11.47	9.005	7.811	11.24	4.353	5.152	6.109	6.299	3.921	9.085	1.056	8.305	7.754	11.41	9.34	10.63	10.78	12.62	9.844	6.319	10.82	5.781	11.23	2.084	0	9.811	10.57	11.18	10.53	3.269	4.63	7.005	9.033	8.26	11.87	12.14	11.05	1.056	11.17	10.67	11.28	11.21	8.839	11.77	10.65	10.66	11.4
TCGA-34-5239-01	TCGA-34-5239-01	8.729	12.51	7.997	5.903	11.85	11.97	2.967	6.507	3.74	2.803	9.36	0.8896	6.062	10.9	12.4	11.03	11.93	11.57	11.54	10.79	1.831	10.2	5.872	12.2	2.71	0	9.751	8.342	10.98	8.448	2.801	5.84	9.405	9.356	8.178	12.36	12.37	12.13	0	13.34	11.3	11.39	10.03	9.98	10.3	12.01	9.036	9.909
GTEX-ZDTS-0326-SM-5HL83	GTEX-ZDTS-0326-SM-5HL83	8.729	11.43	10.38	6.798	11.55	4.495	5.692	10.83	10.15	8.576	9.928	2.602	8.779	8.324	11.14	8.295	10.86	10.81	12.62	10.39	6.696	10.67	7.384	11.41	2.602	0	10.12	11.18	10.93	10.11	3.812	5.138	6.337	9.093	8.095	11.6	11.99	11.21	5.62	10.76	11.25	11.71	11.04	9.236	11.57	10.66	10.5	11.39
GTEX-14ASI-0526-SM-5QGQP	GTEX-14ASI-0526-SM-5QGQP	8.729	11.22	9.808	8.09	11.68	7.05	13.83	6.699	6.833	4.017	9.563	2.128	8.555	8.045	10.85	8.226	10.8	9.467	12	8.59	4.289	10.81	7.173	11.09	4.806	0	10.52	12.62	10.19	10.74	2.128	3.475	7.069	9.005	7.509	12.62	12.51	11.71	0	11.6	10.63	11.27	10.34	9.375	11.86	10.4	9.136	12.01
GTEX-13N1W-0426-SM-5MR46	GTEX-13N1W-0426-SM-5MR46	8.728	11.47	11.17	6.866	12.18	6.336	5.11	9.364	11.07	9.472	10.08	3.358	8.18	6.837	11.21	8.835	11.1	10.97	12.83	11.5	7.296	10.24	7.583	11.61	4.103	0	10.58	11.53	10.58	9.671	3.895	5.01	6.908	9.326	7.892	11.8	12.24	11.03	4.522	11.01	11.73	12.33	11.4	10.1	12.68	11.17	10.79	10.9
GTEX-Y5V5-0426-SM-4VBPU	GTEX-Y5V5-0426-SM-4VBPU	8.727	12.2	11.65	5.723	12.57	6.979	3.657	11.07	6.697	3.554	9.162	0	7.88	9.336	11.38	8.416	11.25	10.82	11.72	9.209	5.2	11.04	5.674	12.13	3.177	0	9.368	11.55	10.24	8.975	2.194	4.93	5.723	9.189	8.251	12.48	12.65	11.52	1.479	10.91	11.21	11.88	10.04	9.005	10.32	10.88	10.35	11.22
GTEX-1399T-1226-SM-5P9J5	GTEX-1399T-1226-SM-5P9J5	8.727	11.94	11.21	7.866	11.72	5.637	2.185	7.839	7.746	5.266	9.504	3.647	8.355	7.855	11.56	8.959	10.98	10.94	12.15	10.12	5.852	11.09	6.529	11.73	4.158	0	10.06	10.43	11.82	11	4.462	6.782	7.095	9.44	8.957	12.1	12.32	11.23	3.167	12.06	10.73	11.63	10.86	8.914	12.5	11.17	10.87	10.69
GTEX-131YS-1226-SM-5K7VE	GTEX-131YS-1226-SM-5K7VE	8.726	11.81	10.84	5.672	13	6.931	5.385	12.41	8.594	4.281	9.493	1.212	7.118	8.638	11.24	7.603	10.84	10.35	11.75	8.887	6.004	10.9	4.966	11.85	4.178	0	9.575	12.12	10.46	8.915	3.527	5.291	5.191	8.883	7.666	12.43	12.51	11.52	1.861	10.79	10.86	12.26	11.1	8.783	11.27	10.7	10.48	10.78
GTEX-T5JW-2026-SM-4DM63	GTEX-T5JW-2026-SM-4DM63	8.726	11.76	10.91	7.491	11.62	8.747	2.003	4.361	7.725	5.229	9.021	1.324	8.653	7.725	11.3	9.503	11.24	10.7	12.26	10.76	3.861	10.58	7.934	11.28	4.251	0	10.03	10.07	10.33	10.29	2.462	6.037	9.079	9.524	8.174	11.57	11.87	11.45	3.091	12.03	10.64	10.94	10.01	9.026	10.63	10.5	10.53	12.38
GTEX-132NY-0526-SM-5EQ4V	GTEX-132NY-0526-SM-5EQ4V	8.726	11.52	10.73	6.239	11.59	5.057	6.353	10.52	10.78	8.996	10.24	3.451	8.673	9.133	11.33	8.266	10.85	11	12.56	10.98	7.079	10.74	7.624	11.26	3.874	0	10.11	11.54	10.78	10.04	4.629	4.692	6.649	9.183	8.255	11.77	12.12	11.12	5.628	11.24	11.05	11.9	11.14	9.579	11.89	10.78	10.53	10.96
GTEX-VUSG-1726-SM-4KKZL	GTEX-VUSG-1726-SM-4KKZL	8.726	11.35	9.199	6.539	10.69	7.986	2.5	6.074	6.406	4.212	8.94	1.735	8.469	9.282	11.19	9.83	9.493	10.13	12.86	11.3	5.119	10.32	5.943	10.66	5.384	0	10.99	9.611	11.72	9.654	3.66	5.343	8.722	8.394	9.333	11.65	12.04	11.06	1.735	11.41	11.16	10.78	10.15	8.785	9.868	10.75	10.8	11.5
GTEX-ZVE2-0326-SM-57WFC	GTEX-ZVE2-0326-SM-57WFC	8.725	11.34	7.567	7.549	12.13	5.962	2.515	4.873	4.93	4.479	8.646	0	9.365	9.354	11.19	8.179	10.49	10.7	12.53	9.638	3.921	10.33	5.659	11.79	2.515	0	9.564	11.36	10.29	9.861	3.014	4.224	5.906	8.621	7.595	12.21	11.91	11.64	4.03	11.01	11.35	10.89	10.14	8.952	9.969	11.14	9.354	12.46
GTEX-13W46-0826-SM-5LU3H	GTEX-13W46-0826-SM-5LU3H	8.724	11.94	11.7	8.467	12.68	6.425	3.355	8.203	6.732	4.422	8.988	0.9437	9.479	8.857	11.56	8.689	10.6	11.09	12.45	10.22	4.283	10.52	6.135	12.09	2.49	0	9.252	10.76	11.05	9.665	2.231	3.8	5.098	7.946	7.755	12.58	12.33	12.47	4.933	10.85	11.27	11.19	11.23	9.128	10.47	11.2	9.755	10.74
TCGA-24-1849-01	TCGA-24-1849-01	8.723	13.3	11.19	6.501	12.81	12.19	3.969	8.064	6.008	4.849	9.629	5.68	7.943	10.47	12.48	11.08	11.87	11.4	11.91	12.33	2.757	10.93	7.976	12.61	1.034	0	9.548	10.48	10.91	10.88	3.869	6.773	10.91	10.14	8.833	12.89	13.23	11.91	2.05	12.93	10.98	12.61	10.37	10.79	11.02	11.58	9.2	10.66
TCGA-B6-A0RE-01	TCGA-B6-A0RE-01	8.722	12.72	7.207	4.875	11.65	12.42	1.815	5.277	5.411	2.737	9.784	0.7046	4.905	10.82	12.01	10.05	11.51	11.13	11.05	11.27	1.176	11.46	8.9	12.6	1.531	0	9.955	9.638	10.16	9.327	3.238	5.554	10.43	9.621	8.334	12.7	12.58	12.42	1.176	13.07	11.17	12.19	10.15	10.12	10.2	11.78	8.196	9.965
GTEX-ZG7Y-0126-SM-4WWEX	GTEX-ZG7Y-0126-SM-4WWEX	8.722	12.48	13.36	5.532	12.62	6.764	0	8.864	7.158	3.825	8.757	1.591	8.359	9.856	11.26	8.888	11.26	10.95	11.82	9.028	4.256	11.08	5.79	12.12	3.178	0	9.514	11.71	9.803	9.366	2.815	6.623	6.468	8.435	7.873	12.75	12.66	11.77	2.329	11.26	10.84	12.13	10.11	8.77	10.7	10.76	10.13	11.11
GTEX-XGQ4-2226-SM-4AT4Y	GTEX-XGQ4-2226-SM-4AT4Y	8.721	11.57	12.87	6.485	12.28	4.737	1.191	5.156	6.238	4.603	8.63	2.278	10.05	9.334	11.23	8.831	11.03	10.87	12.78	9.897	4.991	10.56	6.642	11.28	3.79	1.191	9.958	11.82	10.41	10.45	4.036	5.256	6.865	9.018	8.353	12.37	12.38	11.55	4.34	11.82	10.76	11.42	10.6	8.654	10.93	11.15	9.997	12.67
GTEX-13OVJ-1826-SM-5KM2D	GTEX-13OVJ-1826-SM-5KM2D	8.719	11.61	7.36	6.629	11.47	5.365	1.174	3.889	6.802	2.594	9.133	2.864	7.391	7.964	11.44	8.288	10.73	10.71	12.54	9.983	5.274	10.71	5.715	11.81	3.094	0	9.612	10.54	10.47	10.3	2.254	3.889	6.611	8.557	7.338	12.64	12.21	11.73	2.864	11.43	10.84	11.46	11.05	8.832	11.03	10.88	10.48	10.49
TCGA-FL-A3WE-11	TCGA-FL-A3WE-11	8.718	12.78	12.65	6.093	11.07	9.217	5.747	9.113	7.452	5.749	9.288	2.159	8.365	6.743	11.63	9.224	11.41	10.49	11.5	10.69	3.596	10.73	7.875	11.98	1.623	0	10.18	9.406	10.57	9.75	4.446	6.233	8.439	8.806	8.443	12.23	12.97	11.13	2.711	12.58	10.57	12.27	10	10.28	10.54	11.02	9.366	10.89
GTEX-S7PM-0426-SM-3NM91	GTEX-S7PM-0426-SM-3NM91	8.718	11.48	11.87	5.947	12.08	6.383	5.445	9.478	7.783	3.574	8.773	0.9304	6.971	8.317	11.15	9.122	11.5	11.18	12.34	9.15	5.533	10.66	5.947	12.48	2.876	0	10	11.37	10.6	9.823	2.876	4.906	5.814	8.366	6.957	12.76	12.38	11.48	0	10.61	11.7	11.75	10.35	8.592	11.73	10.84	10.2	10.22
TCGA-AX-A2HC-11	TCGA-AX-A2HC-11	8.717	12.3	11.82	7.984	11.34	6.182	4.572	7.715	5.992	2.558	8.855	1.394	9.811	7.658	11.31	8.748	11.63	10.79	10.97	9.481	2.743	10.75	6.064	12.87	0.8589	0	9.356	10.01	9.436	8.827	2.089	5.615	6.291	8.533	7.376	12.53	12.32	11.6	4.301	12.06	10.69	12.17	10.43	9.448	11.7	10.42	8.998	10.49
GTEX-S95S-0226-SM-4B656	GTEX-S95S-0226-SM-4B656	8.717	12.22	13.21	2.655	12.64	6.33	4.556	9.86	8.398	2.655	8.775	0	7.188	9.715	10.98	8.589	11.08	10.66	11.53	8.438	4.635	10.97	6.127	11.89	2.655	0	9.247	11.68	9.971	9.81	2.93	7.06	6.354	9.102	8.135	12.54	12.56	11.38	0	10.85	10.49	11.97	10.35	8.554	10.52	10.3	10.53	11.17
GTEX-QDVN-2226-SM-2S1PM	GTEX-QDVN-2226-SM-2S1PM	8.715	12.3	10.76	6.648	12.4	6.111	3.771	6.07	9.098	6.319	9.67	1.971	8.838	9.536	11.45	8.972	11.1	11.52	12.27	9.894	5.319	10.83	7.111	11.84	3.424	0	10.28	10.59	9.877	10.19	3.771	4.769	6.972	8.918	8.463	12	12.23	11.76	4.717	12.49	10.89	11.69	10.47	9.621	11.75	10.69	10.43	11.18
GTEX-13OW6-1526-SM-5L3HX	GTEX-13OW6-1526-SM-5L3HX	8.715	11.66	11.89	5.644	12.7	6.807	6.769	11.22	8.931	3.809	8.892	0	6.404	7.046	11.16	7.304	11.17	10.18	11.73	8.564	6.52	11.26	6.009	12.24	1.957	0	9.486	12.4	10.15	9.743	4.404	4.898	5.467	8.456	7.553	12.73	12.76	11.7	0	11.07	11.06	12.14	10.55	9.002	10.09	10.51	10.82	11.37
GTEX-13VXT-0526-SM-5SI9O	GTEX-13VXT-0526-SM-5SI9O	8.715	11.43	8.741	5.475	12.34	5.378	2.765	8.942	6.36	3.279	9.038	0	6.944	7.815	11.39	7.796	11.04	10.73	12.04	8.86	4.275	10.7	6.101	12.34	1.963	0	9.598	12.61	10.77	10.44	3.126	5.475	7.616	8.905	7.678	12.62	12.36	11.72	1.963	11.05	11.32	12.01	10.72	8.833	12.23	11.79	9.585	11.36
GTEX-R53T-1526-SM-48FEK	GTEX-R53T-1526-SM-48FEK	8.715	11.35	11.21	7.545	11.68	6.611	1.84	8.433	6.471	4.826	9.01	1.196	10.16	7.235	11.33	9.022	10.85	10.82	12.29	11.18	3.925	10.5	6.994	11.41	2.284	0	9.666	11.24	10.45	9.829	3.128	4.745	5.717	9.244	8.372	11.73	11.83	11.24	3.128	10.98	11.15	11.14	10.27	8.542	9.939	11.16	10.15	12.68
GTEX-ZPCL-0326-SM-5FQSG	GTEX-ZPCL-0326-SM-5FQSG	8.711	11.82	12.27	6.986	12.6	6.463	4.412	10.2	6.605	4.115	9.38	3.018	8.869	9.402	11.19	9.006	10.85	10.65	11.83	9.423	4.019	10.76	5.775	12	3.478	0	9.476	11.97	10.1	9.545	2.654	5.664	5.479	8.9	7.745	12.46	12.33	11.73	3.478	11.32	10.89	12.12	10.82	9.07	11.54	10.91	9.924	11.44
GTEX-1122O-1126-SM-5NQ8X	GTEX-1122O-1126-SM-5NQ8X	8.71	12.5	10.7	4.251	12.5	6.069	2.002	8.62	6.557	3.53	8.8	0	5.364	8.011	11.21	8.647	11.51	11.01	11.54	8.028	4.003	10.82	4.251	12.18	4.132	0	8.987	11.58	9.664	8.286	2.002	6.003	6.957	8.58	7.27	12.38	12.33	11.61	0	10.43	11.03	11.88	9.618	8.736	10.24	10.51	10.07	10.79
GTEX-131YS-1126-SM-5N9FQ	GTEX-131YS-1126-SM-5N9FQ	8.71	11.8	12.14	4.469	13.16	6.295	4.817	12.83	9.1	4.409	9.589	0	6.686	7.258	11.24	7.304	10.76	10.17	12.02	8.71	6.765	10.96	5.654	11.51	4.257	0	9.696	12.13	10.9	9.374	3.179	6.385	6.076	9.076	8.186	12.39	12.55	11.31	0	10.41	11.06	11.92	10.54	9.001	10.3	11.02	10.86	11.51
GTEX-13PDP-0226-SM-5K7W9	GTEX-13PDP-0226-SM-5K7W9	8.71	11.62	10.19	8.4	12.42	6.672	0.9586	6.787	5.824	4.838	8.893	0	9.862	9.14	11.17	8.347	10.18	10.4	13.02	10.34	4.312	10.74	6.617	11.8	2.927	0	10.16	11.04	10.77	9.982	3.247	4.312	7.22	8.145	7.849	11.98	12.15	11.82	4.963	10.41	11.28	11.11	10.41	8.823	10.56	10.9	9.58	11.58
GTEX-U3ZH-1126-SM-4DXUG	GTEX-U3ZH-1126-SM-4DXUG	8.708	11.27	11.21	7.424	10.96	4.777	1.465	7.394	7.364	3.296	9.444	0	8.439	7.618	11.16	9.318	10.74	10.22	12.03	10.98	5.841	10.74	6.713	12.13	4.218	0	9.576	10.6	10.97	10.7	4.218	5.548	7.971	9.622	8.508	12.23	11.9	11.15	1.465	11.15	10.65	11.69	11.12	8.646	12.59	11.24	10.28	11.01
GTEX-ZYFG-0326-SM-5E45Z	GTEX-ZYFG-0326-SM-5E45Z	8.707	11.99	11.54	4.923	12.41	6.286	5.37	9.403	6.902	3.594	8.918	0	6.484	8.904	11.04	9.106	11.06	10.9	11.83	8.597	4.923	10.94	5.452	12.34	3.853	0	9.361	11.5	9.99	8.869	3.639	5.743	4.599	8.66	7.015	12.54	12.58	11.98	1.152	10.43	11.18	11.99	10.11	8.498	11.02	10.55	10.48	11.05
TCGA-B0-5702-01	TCGA-B0-5702-01	8.706	14.07	12.25	12.88	11.91	8.159	3.865	11.03	9.233	3.418	10.51	1.555	8.797	7.743	9.484	6.669	9.632	13.3	11.24	9.27	0	13.49	5.788	10.05	0	0	8.84	10.67	8.047	10.26	0	8.254	8.929	9.283	7.565	13.03	12.56	11.73	0	13.22	8.513	14.73	12.24	11.84	11.15	9.034	7.094	11.35
TCGA-2G-AALS-01	TCGA-2G-AALS-01	8.706	13.08	10.99	7.132	12.38	12.21	5.603	9.817	6.357	2.526	10.21	7.018	8.377	11.07	11.65	10.23	11.32	10.63	10.8	9.715	3.222	11.26	14.42	12.48	2.797	0	10.38	8.714	11.01	9.024	2.93	5.244	10.6	8.595	8.092	12.83	13.27	12.74	3.222	12.91	10.83	12	9.205	9.686	9.582	10.56	9.401	9.81
GTEX-11P81-1626-SM-5BC52	GTEX-11P81-1626-SM-5BC52	8.705	11.87	7.549	6.638	10.4	4.173	2.218	5.276	5.563	4.674	8.841	1.78	8.714	6.602	11.39	9.691	10.97	11.02	12.53	9.594	6.28	10.47	6.257	12.35	1.149	0	10.02	8.73	10.59	8.587	3.054	4.518	4.593	8.618	7.979	12.54	11.62	11.34	3.72	10.68	11.45	11.4	10.41	9.423	11.89	11.17	10.17	10.35
GTEX-11EI6-3126-SM-5H111	GTEX-11EI6-3126-SM-5H111	8.705	11.65	13.33	7.269	11.78	5.87	5.772	7.322	8.793	8.852	9.349	7.568	8.948	8.952	11.54	10.12	10.59	11.03	11.98	11.36	5.261	10.59	7.078	11.21	5.554	0	10.06	10.47	10.85	10.36	4.13	5.225	6.224	8.842	8.768	11.37	11.65	10.71	4.747	11.14	10.45	11.44	11.68	9.059	12.38	10.84	10.82	10.43
GTEX-ZAB4-0726-SM-5HL8I	GTEX-ZAB4-0726-SM-5HL8I	8.705	11.64	11.96	6.826	12.4	6.555	9.261	10.68	8.576	5.8	9.455	2.369	7.61	7.939	11.23	8.385	11.11	10.86	12.06	9.424	4.252	10.93	6.512	11.8	2.99	0	9.623	11.47	10.46	9.633	3.598	5.672	5.267	8.993	7.886	12.27	12.23	11.5	2.713	10.81	10.85	12.1	10.94	9.191	10.86	10.9	10.63	11.24
GTEX-S32W-2026-SM-4AD6E	GTEX-S32W-2026-SM-4AD6E	8.704	11.98	12.27	7.431	12.31	5.978	1.148	6.583	5.922	4.36	9.143	0	10.45	8.563	11.21	8.544	11.07	10.93	12.67	10.5	3.963	10.72	6.388	11.95	3.053	0	10.26	11.42	10.09	10.05	2.824	5.319	4.973	8.626	8.471	12.13	12.27	11.7	3.424	11.66	10.99	11.31	9.943	9.156	10.68	10.95	9.442	11.74
GTEX-WZTO-1126-SM-3NM93	GTEX-WZTO-1126-SM-3NM93	8.701	10.9	12.06	3.789	11.77	6.761	8.822	11.23	9.256	3.899	8.871	0.99	6.063	6.472	11.25	8.492	11.32	10.53	11.98	8.855	5.934	10.53	5.708	12.35	3.682	0	9.431	12.17	10.92	10.33	3.304	5.15	6.046	8.974	7.611	12.81	12.39	11.44	0.99	10.83	11.19	11.92	10.64	8.715	11.16	11.05	10.18	10.17
GTEX-145MO-2426-SM-5NQ9W	GTEX-145MO-2426-SM-5NQ9W	8.7	11.53	8.863	6.368	11.41	5.826	3.694	4.993	6.851	4.906	9.374	2.994	8.624	6.851	11.61	8.9	10.72	10.73	12.56	11.15	5.721	11.08	6.947	11.67	2.994	0.9963	10.19	10.61	11.34	10.54	2.801	4.693	7.212	9.408	8.471	12.59	12.36	11.39	3.163	11.81	10.94	11.69	11.52	8.984	12.24	11.35	10.8	11.17
TCGA-2G-AAH0-01	TCGA-2G-AAH0-01	8.699	12.43	10.72	5.443	11.21	13.01	4.054	6.785	4.971	3.72	10.43	4.128	7.702	10.26	11.92	10.89	11.91	10.89	10.82	10.22	2.416	9.731	10.16	13.13	4.389	0	11.32	9.991	12.96	9.745	2.989	4.93	11.46	8.982	8.977	11.7	12.61	12.91	2.989	14.05	11.48	11.99	8.067	9.742	10.31	11.67	9.115	9.031
GTEX-YEC4-1226-SM-5CVLX	GTEX-YEC4-1226-SM-5CVLX	8.699	11.19	12.18	6.73	12.07	4.27	4.151	5.398	6.577	4.273	9.676	2.017	7.788	7.276	11.25	10.13	10.63	10.51	12.12	9.954	5.449	10.59	5.345	12.59	3.545	1.336	9.869	10.02	10.29	10.69	3.423	5.637	7.126	9.283	7.267	12.56	12.02	11.56	2.478	11.34	10.91	11.74	11.15	7.9	12.6	11.33	10.06	11.03
TCGA-BP-4769-01	TCGA-BP-4769-01	8.697	12	12.13	10.55	12.57	6.432	2.707	9.966	7.069	3.072	8.864	2.228	9.136	7.499	11.77	9.585	11.36	12.07	11.51	10.45	1.507	10.74	7.26	12.17	0	0	9.063	10.08	10.23	8.755	1.156	6.019	5.992	9.189	6.865	12.17	11.76	11.63	0.6908	11.16	11.06	11.97	9.165	9.509	11.67	11.2	10.43	10.69
TARGET-30-PAPKWN-01	TARGET-30-PAPKWN-01	8.697	11.66	9.315	8.944	10.96	11.21	6.223	8.697	6.36	5.625	9.05	9.673	8.687	8.785	11.22	9.692	10.23	10.68	11.94	11.91	6.051	10.4	7.813	12.51	2.502	0	9.257	7.842	10.64	9.203	3.232	5.487	11.13	8.874	7.569	11.35	11.5	11.69	2.502	11.83	10.27	12.12	10.38	9.259	11.2	10.86	11.36	8.908
TCGA-EB-A4OZ-01	TCGA-EB-A4OZ-01	8.696	13.71	11.75	7.196	11.75	11.2	5.096	7.384	7.717	3.115	9.928	0	7.816	9.448	11.78	9.286	10.78	10.22	11.17	10.31	2.885	11.22	8.234	11.79	0	0	10.07	10.58	9.81	9.888	3.643	7.501	9.626	9.836	8.934	12.95	13.63	10.6	4.333	12.59	9.179	13.37	10.82	10.63	10.86	10.93	8.967	10.63
TCGA-DK-A3WY-01	TCGA-DK-A3WY-01	8.696	12.25	8.738	6.505	11.91	12.59	3.623	7.463	5.156	3.991	9.902	1.643	7.548	10.71	11.47	10.02	10.88	11.11	11.89	8.965	3.447	11.08	7.251	12.63	2.881	0	10.29	10.18	9.949	9.099	3.486	5.917	10.96	8.771	8.73	12.79	13.24	12.34	2.573	12.83	10.83	11.7	10.77	9.943	9.877	10.76	8.618	9.354
GTEX-146FR-2426-SM-5NQAU	GTEX-146FR-2426-SM-5NQAU	8.696	11.42	11.27	7.266	11.71	4.055	4.149	6.286	5.937	4.07	8.885	0	8.983	7.415	11.78	9.235	10.84	10.87	12.26	9.586	5.547	10.54	6.201	11.46	2.718	0	10.07	10.47	11.17	10.12	3.604	6.179	6.742	9.15	8.411	12.4	12.15	11.18	3.731	11.8	11.03	11.36	10.42	9.086	11.81	11.21	10.34	10.77
TCGA-CJ-4872-01	TCGA-CJ-4872-01	8.695	12.47	11.09	9.015	12.26	9.672	2.886	9.757	5.836	3.789	9.147	0.7742	9.714	9.965	12.18	9.252	11.66	11.58	11.69	10.94	2.74	11.44	6.859	12.42	1.941	0	9.426	10.17	9.784	8.66	2.395	5.133	7.271	8.76	7.529	12.25	12.23	11.58	3.355	12.46	11.34	12.4	9.068	9.948	12.16	11.23	9.102	10.62
GTEX-XQ8I-1326-SM-4BOPV	GTEX-XQ8I-1326-SM-4BOPV	8.693	12.18	12.41	5.662	12.85	6.237	5.62	10.7	9.21	4.219	9.118	0	8.14	8.577	11.35	8.616	10.87	10.63	11.92	9.185	6.729	11.07	6.627	11.83	4.092	0	9.942	11.9	10.43	10.01	3.488	5.995	5.743	9.141	8.626	12.55	12.58	11.28	0	10.86	10.88	12.08	10.79	8.626	10.01	10.94	10.97	11.45
GTEX-1399S-1226-SM-5J1O6	GTEX-1399S-1226-SM-5J1O6	8.693	11.82	13.65	7.502	12.43	5.775	4.742	7.983	6.043	3.471	8.818	2.124	9.427	7.77	11.36	9.602	10.84	10.73	12.01	10.42	4.616	10.28	6.248	11.48	3.316	0	9.812	10.14	10.39	9.706	2.948	6.902	7.87	9.058	7.842	12.18	12.11	11.35	2.124	11.81	10.73	11.28	9.985	8.686	10.91	11.07	10.2	10.9
GTEX-WL46-3026-SM-3LK7Z	GTEX-WL46-3026-SM-3LK7Z	8.691	12.14	11.93	5.23	11.47	4.028	5.23	5.755	8.549	6.507	9.166	10.28	8.615	6.342	11.71	9.258	10.47	11.92	11.91	11.12	7.029	9.643	5.658	10.54	5.933	0	10.12	9.754	11.46	10.38	5.024	5.359	5.96	9.196	8.887	11.52	11.26	10.67	2.181	11.29	10.3	11.47	11.26	9.063	10.99	11.75	11.81	10.01
GTEX-OXRK-0526-SM-3NB2F	GTEX-OXRK-0526-SM-3NB2F	8.69	11.42	11.78	1.51	12.52	5.818	10.22	10.28	6.486	4.42	9.347	0	5.789	6.472	11.1	8.413	10.63	10.62	11.78	7.252	3.8	10.77	4.889	12.69	0	0	9.567	12.12	10.79	9.743	1.915	4.414	4.976	8.576	8.134	12.86	12.72	11.68	0.9438	10.75	11.31	11.92	11.08	8.641	11.55	11.18	9.827	10.3
GTEX-PVOW-0426-SM-2XCF8	GTEX-PVOW-0426-SM-2XCF8	8.69	10.45	10.89	8.642	10.95	5.806	6.429	7.249	6.72	4.339	8.57	2.699	10.08	7.574	10.8	9.161	10.41	9.86	11.41	9.182	3.208	10.96	7.325	10.72	3.208	0	9.726	12.66	10.3	10.24	1.906	0	5.657	9.053	7.987	11.46	11.46	10.6	7.223	10.91	10.68	10.83	10.11	8.581	12.3	10.9	9.931	11.71
GTEX-WHWD-0226-SM-4OORT	GTEX-WHWD-0226-SM-4OORT	8.689	11.73	11.23	4.469	12.48	6.803	4.297	10.94	7.86	4.635	9.305	0	7.138	7.797	11.2	9.159	11.07	10.88	11.93	8.622	5.212	10.81	6.46	11.83	2.579	1.166	9.256	12.3	10.76	10.41	4.102	6.376	6.264	9.085	8	12.63	12.52	11.29	0	10.87	10.83	12.1	10.74	8.626	10.59	11.07	10.72	11.34
GTEX-XQ3S-1326-SM-4BOPQ	GTEX-XQ3S-1326-SM-4BOPQ	8.688	11.37	11.13	9.29	11.29	6.547	5.173	7.268	6.217	4.97	8.952	3.605	10.72	7.983	11.02	8.285	10.82	10.5	12.23	10.63	5.353	10.82	7.207	11.59	3.605	0	9.976	11.28	10.17	9.932	2.884	3.941	6.642	8.989	7.986	11.85	12.03	11.24	4.729	10.66	10.7	11.2	10.73	8.939	10.85	10.78	9.904	12.63
GTEX-Y3IK-0526-SM-4WWE3	GTEX-Y3IK-0526-SM-4WWE3	8.687	12.02	13.1	7.653	11.4	5.867	4.375	5.843	9.92	7.021	9.417	0.9563	9.663	7.983	11.66	9.45	11.15	11.42	12.55	10.49	4.669	11.37	8.224	11.58	4.004	0	10.33	12.49	11.25	11.32	5.338	6.252	6.082	10.35	8.626	11.96	12.57	10.85	2.251	12.07	10.78	11.23	11.17	9.301	11.81	11.22	11.39	10.43
GTEX-R53T-0726-SM-48FCS	GTEX-R53T-0726-SM-48FCS	8.687	11.86	11.15	6.107	12.05	5.995	4.589	10.56	7.332	4.254	9.026	1.19	8.364	9.255	11.36	8.986	10.94	10.96	11.83	9.677	4.338	10.77	6.797	11.5	1.833	0	9.603	11.69	10.66	9.234	3.318	5.392	5.205	9.18	8.417	12.16	12.22	11.14	1.19	11.04	10.88	11.55	10.42	8.884	10.08	11	10.66	12.33
GTEX-P78B-2226-SM-3P5ZZ	GTEX-P78B-2226-SM-3P5ZZ	8.686	12.13	11.85	7.16	11.55	8.899	1.005	6.831	6.55	4.336	9.183	2.33	8.639	7.19	12.01	9.829	10.49	10.48	11.95	9.807	5.988	10.53	7.033	11.08	3.009	0	10.04	9.815	11.05	9.674	3.817	5.683	7.542	9.359	8.89	12.11	12.23	11.3	2.594	11.95	11.07	11.19	10.57	9.575	10.82	11.23	10.42	11
GTEX-11OF3-3026-SM-5GU52	GTEX-11OF3-3026-SM-5GU52	8.686	11.87	11.97	6.669	11.37	5.216	5	7.96	8.64	8.182	9.34	9.097	9.079	8.487	11.55	9.61	10.82	11.05	11.87	11.08	6.145	10.16	6.431	10.9	5.112	0	9.861	9.954	10.62	9.865	4.154	4.438	5.683	9.069	8.245	11.55	11.23	10.56	3.927	11.17	10.66	11.33	11.32	9.083	11.24	11.09	11.07	10.05
GTEX-13FTW-0926-SM-5J2NJ	GTEX-13FTW-0926-SM-5J2NJ	8.685	12.24	12.94	5.713	12.52	8.27	5.534	10.99	7.222	3.857	8.962	0	7.656	9.218	11.19	8.851	11.18	10.61	11.5	8.776	3.434	10.76	5.33	12.3	1.154	0	9.157	11.9	9.87	8.73	1.97	6.172	6.499	8.918	7.212	12.27	12.46	11.62	3.26	10.74	10.56	12.44	10.39	9.05	11.16	10.87	10.17	11.27
GTEX-12KS4-0626-SM-5PNY4	GTEX-12KS4-0626-SM-5PNY4	8.685	11.5	10.8	5.354	12.09	7.229	3.671	9.604	9.019	3.808	9.025	0	6.078	7.965	11.33	7.881	10.93	10.7	12.07	8.05	6.568	10.64	6.06	11.55	3.008	0	9.548	12.06	10.71	10.73	4.023	5.131	6.829	8.962	8.014	12.26	12.36	11.19	0	10.94	10.79	11.51	10.62	8.202	10.87	10.82	10.78	11.74
GTEX-131XH-0226-SM-5LZVB	GTEX-131XH-0226-SM-5LZVB	8.685	10.58	13.27	8.986	12.27	5.607	5.037	7.722	8.183	0	8.707	0	9.921	6.274	10.81	9.181	10.38	9.567	11.3	9.38	2.881	11	6.892	11.36	0	0	9.447	13.82	9.906	11.52	0	2.881	5.942	8.375	7.388	12.04	12.68	10.61	9.473	11.28	10.15	11.4	11.35	8.893	13.15	9.953	9.886	11.54
GTEX-12ZZX-2726-SM-5N9FT	GTEX-12ZZX-2726-SM-5N9FT	8.684	11.19	9.24	6.836	10.78	3.646	1.546	6.857	8.106	4.405	9.685	3.117	8.122	5.964	11.32	9.023	10.7	10.39	11.96	11.28	6.872	11.38	7.254	11.95	4.032	0	9.879	10.82	11.28	10.07	3.82	4.467	6.93	9.643	8.576	12.55	12.18	11.48	0	11.46	10.74	11.87	11.47	8.901	12.19	11.42	10.49	10.74
GTEX-YJ89-0726-SM-5P9F7	GTEX-YJ89-0726-SM-5P9F7	8.682	11.69	10.56	7.724	11.19	6.708	5.067	6.421	8.658	8.445	9.579	0	9.113	7.747	11.49	8.887	10.88	11.35	12.5	10.41	6.545	11.29	7.062	11.17	3.698	0	10.24	11.91	11.29	10.84	2.242	6.153	7.143	9.953	8.89	11.91	12.54	10.89	1.835	11.91	10.54	10.91	10.79	8.918	11.53	11.15	10.85	10.31
GTEX-1399S-2126-SM-5J2MH	GTEX-1399S-2126-SM-5J2MH	8.682	11.61	12.66	5.422	11.7	7.186	4.244	8.675	6.973	4.909	8.786	0	8.335	9.491	11.57	10.28	11.18	10.9	12.36	9.858	5.488	10	6.225	11.67	2.804	0.9978	9.756	10.93	10.79	11.16	3.697	6.186	7.195	9.078	7.824	12.14	11.96	11.17	8.463	12.68	11.05	11.33	10.2	8.713	10.76	11.28	10.23	10.92
GTEX-13SLX-0926-SM-5S2NM	GTEX-13SLX-0926-SM-5S2NM	8.682	11.38	11.72	8.479	10.99	6.126	4.121	9.042	8.076	3.232	8.389	0	7.632	7.099	11.11	7.995	10.79	10.17	11.67	9.854	3.978	10.71	6.374	11.87	2.097	0	9.483	13.25	10.47	11.37	2.573	4.37	6.126	8.587	7.463	12.04	12.36	11.22	4.25	10.99	10.97	11.26	10.95	9.108	12.79	10.15	10.47	11.55
GTEX-ZP4G-1026-SM-4YCE1	GTEX-ZP4G-1026-SM-4YCE1	8.681	11.76	12.78	8.472	11.76	8.78	3.409	7.409	5.094	3.415	8.78	0	9.774	9.274	11.16	9.478	10.96	10.94	11.51	9.208	2.073	10.27	6.488	11.77	1.049	0	9.45	10.48	10.47	9.787	2.4	6.05	7.05	8.744	7.524	12.14	11.83	11.82	1.65	11.54	10.88	11.22	9.766	8.744	11.43	10.59	9.274	10.85
GTEX-P4QS-2026-SM-3NMCG	GTEX-P4QS-2026-SM-3NMCG	8.681	11.65	11.15	7.273	11.48	5.82	3.448	6.309	7.912	5.363	9.183	0	8.938	8.708	11.44	9.661	10.9	10.92	12.49	10.68	5.918	10.94	6.976	11.42	4.742	0.9936	10.08	10.52	10.76	11.06	4.742	6.413	7.422	8.765	8.784	11.74	12.11	10.89	7.263	12.08	10.81	11.24	10.85	8.765	12.33	10.88	10.86	10.86
GTEX-11P7K-2126-SM-5GU7G	GTEX-11P7K-2126-SM-5GU7G	8.681	11.32	11.13	7.738	12.3	9.554	3.518	6.648	5.477	3.722	8.656	0	8.832	6.623	11.98	9.937	10.79	10.55	12.26	9.479	3.722	10.25	8.344	10.84	3.722	0	10.08	10.5	11.39	10.05	4.453	5.912	8.215	9.885	8.688	12.07	12.14	10.56	6.032	11.34	10.75	11.59	10.94	8.764	11.19	11.6	9.852	11.59
GTEX-14DAR-1926-SM-5S2NQ	GTEX-14DAR-1926-SM-5S2NQ	8.681	11.31	10.33	7.375	12.19	6.139	1.8	5.589	4.382	3.078	8.903	0	9.07	8.143	10.83	8.609	11.29	10.77	12.47	10.16	3.873	10.01	5.513	11.44	3.873	0	9.515	11.65	10.08	9.869	2.239	5.302	6.683	8.586	7.184	12.16	11.89	11.47	3.45	10.79	11.43	10.91	10.1	7.975	10.3	11.15	9.052	12.23
GTEX-11P7K-2326-SM-5EGKZ	GTEX-11P7K-2326-SM-5EGKZ	8.68	11.77	11.31	7.059	13.02	6.295	4.24	11.05	7.098	1.133	9.217	1.759	8.305	7.382	11.14	7.361	10.52	10.54	11.57	8.534	2.529	11.17	5.418	12.58	2.195	0	9.611	12.11	9.808	9.268	1.759	5.675	5.201	8.287	7.827	12.84	12.67	11.89	2.529	10.52	10.73	12.53	11.08	8.812	11.04	10.88	9.644	10.67
GTEX-T5JW-1426-SM-4DM5Q	GTEX-T5JW-1426-SM-4DM5Q	8.679	11.19	13.32	7.993	12.6	3.621	3.621	5.126	5.938	2.254	8.478	2.254	8.106	7.258	11.08	9.612	10.68	10.32	11.85	9.695	4.115	10.61	4.84	12.56	2.254	0	9.738	10.12	10.37	10.17	2.864	5.607	7.667	9.331	7.546	11.98	12.02	11.77	2.254	11.2	11.04	11.92	10.7	8.452	12.41	11.03	9.991	10.6
TCGA-EE-A2M7-06	TCGA-EE-A2M7-06	8.678	13.29	7.68	4.674	11.78	8.794	1.483	5.982	8.016	2.206	9.406	0	6.596	8.455	12.14	10.22	12.82	11.71	11.85	11.77	2.375	10.28	5.663	12.13	1.763	0	9.447	7.624	11.23	8.756	3.482	4.708	6.998	10.05	7.692	11.9	12.37	12.22	1.135	12.69	11.12	11.63	9.897	9.771	9.342	11.49	10.9	11.64
TCGA-UT-A97Y-01	TCGA-UT-A97Y-01	8.678	13.09	12.07	7.666	11.75	11.22	7.803	11.04	4.466	4.222	9.658	0.9099	8.788	9.014	11.84	9.408	11.79	11.09	11.93	11.15	4.216	10.83	7.199	12.15	3.006	0	9.392	9.263	10.12	9.167	2.838	6.61	9.478	9.093	7.796	12.44	12.46	12.11	2.649	12.39	10.99	11.76	9.884	9.677	9.989	10.86	7.654	9.644
GTEX-13N11-2926-SM-5K7VD	GTEX-13N11-2926-SM-5K7VD	8.678	10.98	11.45	5.482	12.17	6.896	3.016	8.711	8.653	4.134	9.412	0	8.35	8.078	11.2	8.606	11.06	10.98	12.33	8.348	5.04	10.47	6.366	11.69	3.016	0	9.679	12.11	10.73	10.97	3.806	5.278	5.85	8.858	7.743	12.56	12.18	11.36	0	10.54	10.95	11.44	11.07	8.454	10.75	11.32	10.52	10.8
TCGA-ZM-AA0E-01	TCGA-ZM-AA0E-01	8.677	11.98	7.93	6.146	11.1	11.11	2.822	7.492	4.145	3.893	9.812	2.822	7.349	11.48	11.13	9.151	10.54	9.618	11.15	9.851	0	10.31	9.143	11.8	4.823	0	10.7	9.976	12.31	9.618	2.473	4.373	10.13	8.426	9.043	11.62	12.91	11.58	2.473	12.72	10.53	12.38	10.07	9.068	10.06	11.03	9.178	10.19
GTEX-Y8LW-1226-SM-4WWDP	GTEX-Y8LW-1226-SM-4WWDP	8.677	11.4	9.638	5.1	11.51	5.469	3.304	1.687	5.671	2.711	9.479	1.687	6.36	8.216	11.53	9.549	10.99	10.7	12.12	10.67	4.953	10.95	5.762	12.74	3.947	0	9.915	10.43	11.47	10.55	3.304	4.668	6.85	9.746	7.698	13.21	12.27	11.97	4.048	12.11	11.24	11.93	10.71	8.564	11.73	11.51	10.18	11.34
GTEX-WFG8-1826-SM-4LVM4	GTEX-WFG8-1826-SM-4LVM4	8.676	11.96	12.73	7.714	12.05	6.436	1.265	5.938	7.156	5.124	9.075	2.725	7.799	8.179	11.46	10.1	11.04	10.96	11.99	10.43	5.056	10.83	7.451	10.9	2.381	0	10.08	10.01	11.37	10.83	3.435	7.292	6.84	9.567	8.626	11.87	12.09	10.88	3.768	12.27	10.73	10.91	10.18	8.661	11.47	11.06	10.75	10.78
GTEX-11UD1-0226-SM-5EQKL	GTEX-11UD1-0226-SM-5EQKL	8.675	12.26	9.319	7.492	12.3	7.221	1.753	6.719	5.238	4.563	9.026	0	8.891	10.29	11.27	8.646	10.76	10.79	12.63	10.22	5.667	10.46	6.372	11.69	3.217	0	10.25	10.94	10.57	10	4.303	4.88	6.916	8.654	7.973	12.43	12.34	11.5	3.545	10.56	11.34	11.29	9.871	9.134	11.26	11.16	9.605	11.29
GTEX-SJXC-2026-SM-4DM6N	GTEX-SJXC-2026-SM-4DM6N	8.675	12.2	12.47	7.387	11.8	4.336	2.07	5.986	7.874	4.85	9.037	2.07	8.396	6.86	11.5	9.572	10.45	11.03	12	10.03	5.358	10.97	6.502	11.53	3.406	0	10.02	10.41	12.54	11.88	3.428	7.081	6.125	10.03	8.838	11.78	12.05	11.07	3.406	12.19	10.83	11.65	10.95	9.007	12.45	10.84	10.59	10.65
GTEX-UJHI-0926-SM-4IHKF	GTEX-UJHI-0926-SM-4IHKF	8.675	11.31	12.9	7.483	12.24	4.161	4.161	6.582	6.713	2.916	9.289	2.906	8.642	6.928	11.14	9.716	10.75	10.24	12.63	10.1	5.173	10.65	6.372	11.73	3.665	0	9.836	11.07	10.99	11.08	4.205	5.654	7.575	9.608	8.732	12.3	12.19	11.21	2.292	11.04	10.69	12.02	11.13	8.852	12.62	11.4	10.48	11.74
GTEX-ZUA1-0726-SM-4YCD9	GTEX-ZUA1-0726-SM-4YCD9	8.675	11.19	12.5	10.14	11.09	7.815	3.995	9.69	7.766	4.128	9.251	0	9.545	6.702	11.22	8.601	11.29	10.5	11.86	9.38	4.353	10.77	6.841	11.28	2.455	0	9.741	12.49	10.65	10.18	3.083	4.639	6.723	9.297	7.926	11.77	11.96	10.86	4.55	10.95	10.89	11.34	10.7	9.022	12.07	10.74	10.34	11.2
GTEX-ZGAY-0426-SM-4WWAM	GTEX-ZGAY-0426-SM-4WWAM	8.674	11.67	12.97	6.612	12.28	7.18	5.661	11.33	7.346	4.228	8.747	1.125	8.827	8.193	11.09	8.735	11.2	10.72	11.75	9.478	4.226	10.73	6.559	11.98	4.132	0	9.389	11.62	10.27	9.915	3.679	6.119	6.952	8.95	7.496	12.3	12.14	11.45	2.517	10.76	10.71	11.84	10.17	8.434	10.8	10.66	10.13	11.42
GTEX-QDT8-0526-SM-3NMD8	GTEX-QDT8-0526-SM-3NMD8	8.674	11.03	8.423	7.399	12.35	6.818	14.95	6.05	7.54	3.369	9.746	1.221	8.632	6.578	11.03	9.261	10.84	9.16	12.04	8.44	4.195	10.97	5.831	10.89	3.368	0	10.67	12.92	10.25	11.88	3.543	2.32	6.933	9.27	7.329	12.82	12.31	12.07	1.873	12.69	10.98	11.42	10.83	9.258	10.89	11.18	11.47	13.67
TCGA-FG-6689-01	TCGA-FG-6689-01	8.673	11.97	11.99	4.13	12.56	6.192	6.512	4.13	7.204	6.759	9.516	6.737	7.112	9.679	11.89	9.609	11.11	11.9	11.11	10.45	4.941	10.55	4.861	13	1.071	0	9.527	12.24	10.04	9.935	3.518	2.701	7.149	9.57	7.533	12.61	11.91	11.32	2.574	11.85	11.22	12.23	10.12	9.977	12.43	11.49	9.999	10.17
GTEX-ZYT6-0826-SM-5E43I	GTEX-ZYT6-0826-SM-5E43I	8.67	11.41	11.34	7.772	11.53	6.616	5.828	9.898	6.801	4.806	9.379	1.692	8.835	7.307	11.19	8.338	11.42	11.07	11.91	9.425	4.675	10.8	7.015	12.06	3.312	0	9.778	11.59	10.51	10.82	4.544	4.611	6.6	9.603	7.945	12.2	12.09	11.29	1.081	10.94	11.13	11.31	10.74	8.802	11.7	11.45	10.11	11.54
GTEX-WYJK-0326-SM-3NMA8	GTEX-WYJK-0326-SM-3NMA8	8.67	11.16	11.97	6.727	12.26	5.549	4.046	6.31	9.915	7.779	9.597	0	8.404	8.789	11.19	9.127	10.7	11.17	12.42	10.58	6.255	10.47	6.942	11.4	3.762	0	10.05	11.82	10.38	10.28	2.936	4.968	7.246	8.634	7.793	11.95	12.01	11.45	5.455	11.84	11.29	12.02	11.02	9.425	11.99	10.85	10.4	11.23
GTEX-11OF3-0826-SM-5BC51	GTEX-11OF3-0826-SM-5BC51	8.67	11.11	11.53	8.881	11.51	6.407	3.148	7.443	5.704	4.373	8.997	2.302	10.52	7.839	11.18	8.539	10.8	10.85	12.22	10.49	4.766	10.55	6.862	11.36	1.857	0	9.687	10.57	10.33	9.48	1.857	4.834	6.291	8.711	8.35	11.68	11.53	11.07	2.642	10.54	11	10.96	10.75	8.411	9.975	10.92	9.604	12.07
GTEX-ZYFC-1826-SM-5GZZA	GTEX-ZYFC-1826-SM-5GZZA	8.669	11.05	11.78	9.233	11.59	7.587	3.008	7.049	5.511	3.803	9.37	2.177	10.9	7.285	11.04	8.606	10.92	10.63	12	10.73	3.915	11	6.984	11.69	4.218	0	9.766	10.96	10.54	9.989	2.51	3.377	6.337	8.819	8.303	11.77	11.87	11.36	0	10.34	10.96	11.11	10.81	8.488	10.73	11.06	9.365	12.51
GTEX-X261-0926-SM-3NMCY	GTEX-X261-0926-SM-3NMCY	8.668	11.86	12.83	8.154	11.73	6.032	4.755	8.107	7.489	5.131	9.022	1.705	9.562	7.356	11.36	8.381	10.82	10.75	12.41	9.891	3.482	10.57	5.172	11.26	2.96	0	9.813	12.46	10.85	10.8	3.865	5.126	5.955	8.381	8.451	11.96	12.25	11.21	4.814	11.41	11.34	11.23	10.83	8.99	11.22	10.85	10.86	11.35
GTEX-13G51-3226-SM-5IFG7	GTEX-13G51-3226-SM-5IFG7	8.667	12.29	12.19	4.883	11.38	2.902	4.75	6.924	8.726	6.015	9.24	9.967	8.016	6.893	11.61	9.489	10.67	11.63	11.67	11.49	6.812	9.993	6.067	10.78	5.269	1.199	10.07	9.763	10.94	9.894	4.75	5.169	5.363	8.969	8.001	11.83	11.19	10.9	2.289	10.99	10.49	11.78	11.22	9.406	11.13	11.36	11.22	10.02
GTEX-11EMC-1926-SM-5A5JU	GTEX-11EMC-1926-SM-5A5JU	8.667	11.89	10.85	6.306	11.39	9.584	2.951	5.058	6.783	4.585	9.476	1.885	7.483	6.15	12.11	10.95	10.76	10.45	11.75	8.478	5.224	10.51	6.765	11.8	1.885	0	10.3	9.432	10.84	9.601	3.382	5.224	7.482	8.686	8.363	12.32	12.17	11.7	2.675	12.47	11.06	10.89	10.11	9.487	10.74	10.92	9.903	10.88
GTEX-11ZU8-2626-SM-5EQLL	GTEX-11ZU8-2626-SM-5EQLL	8.667	11.29	9.91	6.295	11.65	6.295	4.546	9.156	10.51	9.226	9.788	3.849	8.557	8.945	10.98	8.936	10.41	10.99	12.97	11.33	7.885	10.47	7.762	11.22	4.546	1.316	10.59	10.76	11.01	9.801	4.022	5.606	6.635	9.013	7.722	11.65	12.06	10.93	5.313	10.73	11.61	11.55	11.19	9.644	13.57	10.61	10.69	10.94
GTEX-XUYS-0226-SM-47JX1	GTEX-XUYS-0226-SM-47JX1	8.665	11.43	11.62	8.679	11.28	6.163	1.894	8.048	5.518	4.226	8.726	0	9.398	8.655	11	8.763	11.44	10.53	12.14	10.33	5.183	10.52	6.685	11.47	3.569	0	9.777	10.97	10.19	9.592	3.09	4.67	6.647	9.277	7.603	11.84	11.89	11.25	2.344	10.52	11.01	11.2	10.18	8.859	10.39	11.12	9.606	12.99
GTEX-PX3G-0526-SM-2I3EM	GTEX-PX3G-0526-SM-2I3EM	8.664	12.33	12.29	9.777	12.17	10.82	4.334	8.357	6.219	6.959	9.39	2.395	9.863	11.44	11.33	9.909	11.14	11.3	12.32	10.61	3.892	11.07	7.629	11.69	4.788	0	10.12	9.791	10.62	10.62	4.546	5.704	10.68	10.92	8.6	12.05	12.89	11.61	2.069	12.14	10.55	11.32	9.305	9.626	10.6	10.79	10.01	12.77
GTEX-13X6J-1326-SM-5QGOV	GTEX-13X6J-1326-SM-5QGOV	8.664	11.77	11.49	7.225	11.47	5.848	3.447	10.42	7.82	5.997	8.945	1.937	7.345	7.542	11.19	7.916	10.91	10.49	12.66	9.984	5.618	10.68	6.326	11.37	4.647	0	9.525	11.43	10.95	9.593	3.78	4.168	6.561	8.704	7.974	12.06	12.26	11.15	1.937	10.9	11.16	11.46	11.2	9.176	11.82	10.31	10.6	10.91
GTEX-13NZ9-0526-SM-5J1OX	GTEX-13NZ9-0526-SM-5J1OX	8.664	11.75	10.24	8.001	11.71	6.661	2.336	8.557	5.444	4.603	9.19	1.009	9.863	8.879	11.06	7.942	9.745	10.46	12.46	9.529	5.105	10.59	6.357	11.72	0	0	9.723	11.03	10.79	9.485	3.824	4.476	6.617	8.477	8.359	12.1	12.26	11.63	3.824	10.52	11.39	11.29	10.28	9.244	11.01	11.1	9.858	10.75
GTEX-WYBS-1226-SM-3NM9N	GTEX-WYBS-1226-SM-3NM9N	8.664	11	12.41	8.484	11.38	4.281	4.628	8.124	8.184	4.973	8.723	0	8.986	7.338	10.88	8.993	10.07	9.811	11.92	9.783	4.071	10.84	6.886	11.41	2.308	0	9.785	13.73	10.78	11.23	2.924	2.308	5.293	7.788	7.672	11.75	12.35	10.78	4.968	11.34	10.82	11.15	11.7	8.315	12.35	10.16	10.77	12.04
GTEX-OHPM-0426-SM-3TW8V	GTEX-OHPM-0426-SM-3TW8V	8.663	12.09	11.26	4.769	12.68	5.866	7.722	9.238	8.517	3.509	9.016	0	6.416	8.265	11.65	9.09	11.49	11.02	11.85	8.215	4.683	10.87	5.293	12.25	2.316	0	9.305	12.35	10.34	9.927	2.613	5.743	5.459	9.351	8.064	12.9	12.86	11.63	0	11.26	10.92	12.52	10.68	9.346	11.63	11.02	10.68	11.8
GTEX-OOBJ-0226-SM-2YUMM	GTEX-OOBJ-0226-SM-2YUMM	8.663	11.16	9.666	7.791	12.3	5.239	1.181	7.52	5.377	4.326	9.165	0	9.862	7.955	11.03	8.64	10.84	10.88	12.51	9.881	5.085	10.21	6.268	11.55	2.875	1.181	9.759	11.72	10.59	10.04	2.875	4.914	7.134	8.776	7.585	12.32	12.05	11.05	2.264	10.94	11.24	11	10.34	8.841	12.03	11.41	9.575	11.51
TCGA-61-2009-01	TCGA-61-2009-01	8.662	13.84	10.3	4.421	13.31	11.22	4.729	6.291	7.977	4.916	10.72	7.671	7.254	9.237	12.74	11.56	11.81	11.26	11.33	12.06	3.893	12.69	8.089	13	2.61	0	10.24	9.205	10.92	12.8	3.487	6.855	10.82	10.66	8.229	13.01	12.81	12.94	2.773	14.53	11.55	13.68	10.44	11.36	11.36	12.21	10.23	10.79
GTEX-139YR-2426-SM-5J1OB	GTEX-139YR-2426-SM-5J1OB	8.661	11.58	10.77	7.318	12.26	5.913	5.934	7.496	6.738	3.689	8.998	0	9.418	8.436	11.09	8.338	10.74	10.38	12.37	9.717	4.265	10.51	5.513	11.7	2.884	0	9.682	11.79	10.23	10.17	2.474	5.262	6.81	8.334	7.385	12.44	12.49	11.78	3.338	10.85	10.93	11.69	10.68	9.051	11.64	11.08	9.468	11.49
GTEX-13NZA-0826-SM-5K7WS	GTEX-13NZA-0826-SM-5K7WS	8.66	11.16	12.54	8.998	11.83	6.502	4.046	9.559	7.549	4.205	8.641	0	9.266	6.776	11.07	8.282	10.66	10.11	11.96	10.1	5.149	10.47	6.683	11.17	3.504	0	9.818	12.6	10.53	10.73	2.981	3.504	6.264	8.322	7.319	11.68	12.14	10.88	3.887	10.87	11.07	11.13	10.74	8.61	11.89	10.11	10.38	11.04
GTEX-Y5V5-2626-SM-5IFJM	GTEX-Y5V5-2626-SM-5IFJM	8.659	11.35	11.33	7.275	12.15	5.001	5.513	9.406	10.52	8.643	9.998	3.605	8.63	7.817	11.23	8.698	10.49	10.88	12.56	11.05	7.129	10.71	7.631	11.15	3.276	0	10.11	11.7	10.85	9.949	3.745	5.209	6.497	9.172	8.241	11.72	12.17	11.24	4.944	11.05	11.28	12.19	11.01	9.739	12.01	10.81	10.61	11.14
GTEX-X585-2526-SM-4QAS1	GTEX-X585-2526-SM-4QAS1	8.658	11.49	12.05	8.306	12.35	5.784	4.78	8.879	5.754	2.155	9.353	0	10.36	6.786	11.2	8.506	10.34	10.45	12.3	10.13	3.179	10.43	6.288	11.78	3.772	0	9.498	11.3	10.46	10.17	2.756	3.506	5.658	7.875	7.864	12.24	12.38	11.55	4.587	11.44	10.83	11.26	11.03	8.646	10.33	10.96	9.909	10.89
GTEX-X4LF-1726-SM-3NMBZ	GTEX-X4LF-1726-SM-3NMBZ	8.657	11.72	10.78	7.063	12.51	5.659	2.724	5.428	5.926	4.769	9.145	0	9.54	9.31	11.24	8.818	11.11	11.09	12.66	9.286	3.996	10.46	6.411	11.37	3.371	0	10.11	11.42	10.22	10.11	2.724	5.19	6.786	8.386	7.907	12.32	12.3	11.51	5.227	11.49	11.22	11.16	10.52	8.446	10.76	10.99	10.06	11.89
GTEX-146FH-2526-SM-5Q5BP	GTEX-146FH-2526-SM-5Q5BP	8.655	12.36	8.738	5.235	10.15	3.102	1.179	5.855	7.255	3.643	8.801	1.179	7.799	6.744	11.45	9.576	10.54	10.16	12.23	8.937	4.491	10.64	7.077	11.06	0	0	10.1	10.52	11.34	12.2	5.027	6.935	7.555	9.583	8.877	11.71	12.16	10.58	6.761	11.67	10.93	11.03	9.398	9.346	10	10.6	10.65	10.49
GTEX-ZDXO-2726-SM-4WKFA	GTEX-ZDXO-2726-SM-4WKFA	8.654	12.1	11.83	7.085	12.59	6.11	3.816	10.8	8.207	3.951	9.125	1.855	8.573	8.927	11.35	6.908	11.05	10.81	11.83	8.895	6.574	11.02	6.613	11.79	3.945	0	9.714	11.49	10.19	9.719	3.072	5.253	6.613	8.822	7.918	12.44	12.53	11.41	2.641	10.67	10.78	11.73	10.48	9.053	10.18	10.51	10.67	11.07
GTEX-ZVE2-1826-SM-51MRZ	GTEX-ZVE2-1826-SM-51MRZ	8.654	11.83	9.443	7.639	12.1	5.192	2.409	3.419	6.598	4.447	9.069	1.055	9.411	8.067	11.42	8.902	10.28	10.52	12.48	10.63	4.008	10.57	4.688	11.73	2.082	0	9.571	10.75	10.48	9.913	2.409	4.562	5.011	7.895	7.584	12.31	12.14	12.03	2.409	11.16	10.93	11.13	11.47	8.769	10.2	10.72	10.02	11.55
GTEX-TSE9-2526-SM-4DXUS	GTEX-TSE9-2526-SM-4DXUS	8.652	11.92	11.85	6.791	11.6	4.093	0	5.904	7.089	3.849	8.718	0	7.681	8.528	11.64	8.75	11.23	10.64	12.78	10.03	7.131	10.42	5.659	11.51	3.846	0	9.831	9.838	11.03	10.16	3.705	4.649	5.804	7.95	7.683	12.25	12.07	11.45	4.57	12.41	11.25	10.8	10.53	8.899	9.494	10.77	10.82	10.8
GTEX-V1D1-0326-SM-4JBIY	GTEX-V1D1-0326-SM-4JBIY	8.652	11.91	10.67	6.475	12.49	7.333	3.566	10.14	8.132	3.714	8.799	0	8.24	11.24	11.16	8.989	11.08	10.39	12.02	9.507	5.472	10.79	6.31	11.76	4.425	0	9.76	11.06	10.4	9.372	3.238	5.472	6.395	8.93	8.126	12.14	12.26	11.08	3.566	11.1	10.71	11.53	9.838	8.772	9.923	10.75	10.41	11
TCGA-24-2288-01	TCGA-24-2288-01	8.649	13.34	9.948	5.736	13.9	12.05	3.968	6.694	5.349	5.151	9.883	4.97	7.667	9.65	13.32	11.95	12.44	12.32	12.84	12.38	5.707	11.5	9.152	12.67	6.086	0	10.25	10.58	10.84	11.78	5.06	6.737	10.58	10.22	8.991	12.44	12.6	12.55	2.639	12.98	11.61	13.01	9.025	10.55	10.38	12.54	10.89	11.55
GTEX-12WSL-2826-SM-5LZWL	GTEX-12WSL-2826-SM-5LZWL	8.646	11.76	11.09	6.472	12.57	6.042	4.725	7.165	9.79	7.647	10.04	2.268	8.75	8.481	11.33	9.607	10.76	11.32	12.63	10.92	6.273	10.35	6.572	11.71	3.638	0	10.19	11.48	10.22	9.978	2.268	5.195	7.126	8.882	7.964	11.97	12.18	11.51	4.417	11.67	11.21	12.44	11.02	9.711	12.49	11.09	10.46	10.87
GTEX-1399U-0626-SM-5J1NZ	GTEX-1399U-0626-SM-5J1NZ	8.646	11.46	12.68	6.947	12.44	6.612	4.681	9.069	7.439	4.349	9.161	0	9.133	8.747	10.88	8.634	11.07	10.79	11.78	9.449	4.284	10.67	6.462	11.79	2.651	0	9.527	11.89	9.685	9.956	2.177	5.435	5.885	8.896	7.246	12.34	12.09	11.66	3.997	11.28	10.86	11.68	10.49	8.653	11.05	10.44	10.08	12.15
GTEX-12ZZX-0626-SM-5EQ46	GTEX-12ZZX-0626-SM-5EQ46	8.646	11.38	11.12	7.611	11.09	7.323	4.462	9.476	8.538	6.046	9.082	2.306	8.226	6.088	10.94	7.381	10.77	10.3	12.29	10.56	5.879	10.57	6.412	12.8	2.646	0	8.994	11.05	10.76	9.684	3.557	4.068	5.595	8.121	7.323	12.4	11.98	11.84	1.211	10.92	11.25	11.53	11.63	8.724	11.77	10.48	9.862	10.9
GTEX-14DAQ-1826-SM-5S2VV	GTEX-14DAQ-1826-SM-5S2VV	8.645	11.8	11.08	3.782	11.14	5.736	3.113	7.371	8.17	5.16	8.792	6.807	8.533	8.998	11.55	8.712	10.46	10.78	11.76	10.89	3.641	10.52	6.669	11.12	2.609	0	9.924	10.21	10.63	11.73	4.728	4.42	8.144	9.8	8.22	11.64	11.32	10.82	2.271	11.34	10.43	11.53	10.95	9.095	12.35	11.09	10.27	11.05
GTEX-13FH7-1926-SM-5J2OL	GTEX-13FH7-1926-SM-5J2OL	8.643	12.13	13.47	7.869	12.1	6.081	4.247	6.035	3.534	2.656	9.009	1.041	9.191	7.952	11.42	9.601	11.23	10.62	12.48	10.47	2.654	10.32	4.779	11.97	2.388	0	9.781	10.67	9.506	9.644	1.041	6.189	5.695	7.895	7.228	11.79	11.9	12.28	3.396	11.72	11.01	11.41	10	8.964	10.82	10.87	8.989	12.37
TCGA-D3-A5GN-06	TCGA-D3-A5GN-06	8.641	13.35	6.009	5.182	11.06	12.64	3.04	5.897	7.615	3.873	10.22	0	5.746	8.697	12.57	9.82	12.7	11.98	12.11	11.69	0.8501	10.97	8.024	12.88	2.074	0	10.04	10.27	10.25	10.65	4.738	5.547	10.65	10.03	7.793	12.04	12.93	12.76	1.381	13.27	11.41	11.98	8.929	10.5	10.9	11.37	10.49	10.23
GTEX-ZQG8-1026-SM-51MR9	GTEX-ZQG8-1026-SM-51MR9	8.641	11.81	13.11	8.259	11.92	5.777	2.95	5.417	5.912	5.009	8.332	0	9.962	9.625	11.15	9.673	10.4	10.35	11.8	10.36	4.577	10.35	5.846	11.65	3.381	0	9.567	10.8	9.967	9.883	1.884	5.114	5.37	8.592	7.416	11.81	12	11.7	5.323	11.32	10.37	11.51	10.77	8.627	11.95	10.66	9.741	12.37
GTEX-UPIC-1526-SM-4IHLU	GTEX-UPIC-1526-SM-4IHLU	8.641	11.44	11.34	7.778	11.01	3.792	2.171	7.256	6.488	5.182	9.324	2.171	10.03	6.614	11.3	9.7	10.68	10.64	12.44	9.873	5.893	10.38	6.807	11.14	3.525	1.117	9.981	9.75	10.44	9.282	3.002	5.428	5.612	9.125	7.834	12.12	11.83	10.96	2.774	11.43	10.77	11.43	10.71	8.755	10.74	10.92	10.38	10.72
TCGA-2G-AAF6-01	TCGA-2G-AAF6-01	8.64	12.49	8.98	3.028	11.57	12.35	2.372	5.079	5.201	3.316	10.32	4.918	6.978	10.89	11.69	10.77	11.9	10.96	10.71	10.82	0.6749	10.08	10.92	12.81	4.194	0	10.68	10.26	12.73	10.23	2.028	4.045	10.87	9.628	9.37	11.98	12.88	13.05	1.76	13.62	11.64	11.88	8.651	9.752	10.85	11.56	9.56	9.769
TCGA-VF-A8AC-01	TCGA-VF-A8AC-01	8.64	12.07	10.01	7.596	11.18	11.83	2.907	8.236	6.96	5.173	10.16	3.313	6.793	9.953	11.39	10.03	11.44	9.912	11.13	9.89	3.721	9.738	8.873	12.16	3.629	0	10.61	9.323	11.61	9.908	2.087	5.066	10.93	8.596	8.997	11.71	12.4	12.05	3.629	13.28	10.58	11.89	9.009	9.879	10.65	10.82	8.843	8.521
GTEX-YJ8O-2626-SM-5HL8H	GTEX-YJ8O-2626-SM-5HL8H	8.64	11.35	10.49	7.29	11.77	5.76	6.487	11.01	10.82	9.19	10.21	3.731	9.192	8.26	11.1	8.894	10.84	11.07	12.82	10.82	7.172	10.45	7.74	11.15	4.676	0	10.35	11.29	10.98	9.842	4.119	5.686	7.186	9.427	8.234	11.82	12.14	11.09	6.222	10.92	10.94	11.98	11.35	9.721	12.33	10.82	10.64	11.22
GTEX-Q2AH-0626-SM-48TZJ	GTEX-Q2AH-0626-SM-48TZJ	8.639	12.43	12.55	6.616	12.37	7.471	2.637	8.454	5.382	5.018	9.101	2.861	8.656	11	11.33	9.352	10.72	10.8	12.09	10	4.228	10.57	6.231	11.9	2.861	0	9.909	10.68	9.764	9.467	2.104	6.19	5.894	8.509	8.165	12.05	12.06	11.62	4.644	11.46	10.64	11.55	9.94	8.632	10.75	10.76	10.19	10.57
GTEX-11P81-0726-SM-5PNYH	GTEX-11P81-0726-SM-5PNYH	8.639	11.71	11.58	8.643	11.32	8.802	2.602	6.378	5.903	4.667	8.624	1.01	9.903	9.886	11.25	9.245	10.8	10.76	12.47	11.05	2.825	10.78	7.23	11.52	3.018	0	9.797	10.59	10.36	9.747	2.602	5.19	7.714	9.001	8.103	11.66	11.86	11.44	2.602	10.6	10.76	11.13	10.35	8.894	9.759	10.88	9.602	12.61
GTEX-X4EO-0126-SM-3P5YN	GTEX-X4EO-0126-SM-3P5YN	8.639	11.39	10.86	6.83	12.34	5.46	5.299	9.341	11.07	9.975	10.08	4.01	8.449	8.725	11.17	8.85	11.02	11.03	13.11	10.6	7.831	10.68	8.211	11.32	4.91	0	10.75	11.59	10.79	10.12	4.06	4.91	7.52	9.275	8.011	11.62	12.15	11.11	5.705	11.12	11.54	12	11.42	9.681	12.17	10.76	10.89	11.35
GTEX-ZAK1-1226-SM-5Q5AA	GTEX-ZAK1-1226-SM-5Q5AA	8.638	11.83	11.72	4.642	12.22	5.273	4.738	11.27	8.343	4.187	8.487	0	5.6	5.139	11.24	7.604	11.15	10.26	12.21	9.516	6.855	10.88	5.711	11.8	3.495	2.146	9.598	12.01	10.74	9.158	4.43	5.508	6.008	8.402	7.431	12.45	12.59	11.05	0	10.78	11.29	11.68	10.53	8.48	10.83	10.76	11.07	11.55
GTEX-UJHI-0326-SM-4IHJE	GTEX-UJHI-0326-SM-4IHJE	8.638	11.45	11.33	6.489	12.32	7.332	7.332	11.4	7.549	4.214	8.584	0	7.468	8.954	11.33	9.064	11.08	10.76	12.23	8.416	5.045	10.1	6.601	11.57	1.968	0	9.743	11.76	10.86	10	3.283	5.888	5.852	9.325	8.163	12.17	11.87	10.86	0	10.42	10.93	11.56	10.27	8.441	10.56	10.77	10.82	11.05
GTEX-WL46-0526-SM-3LK7W	GTEX-WL46-0526-SM-3LK7W	8.638	11.36	12.11	5.984	11.93	6.131	8.483	10.82	8.031	3.75	8.545	0	6.729	7.167	11.13	8.417	11.47	10.46	12.02	8.634	5.958	10.51	5.602	12.28	3.158	0	9.657	12.33	10.65	10.21	4.075	5.602	6.177	8.643	7.651	12.94	12.64	11.27	1.093	11.13	11.02	11.95	10.67	8.722	11.45	10.81	10.39	10.27
GTEX-ZAB4-2426-SM-5HL8A	GTEX-ZAB4-2426-SM-5HL8A	8.638	11.18	9.738	6.916	11.43	6.033	4.374	4.966	6.033	4.282	8.891	2.922	7.362	8.744	11.31	8.498	10.4	10.51	12.64	10.59	5.138	10.86	6.677	11.56	4.179	0	9.873	10.55	11.35	9.99	4.28	4.374	6.062	8.757	7.909	12.49	12.01	11.4	4.463	11.16	10.7	11.21	10.9	8.439	10.39	10.95	10.56	10.61
GTEX-ZVT3-0426-SM-5GIDW	GTEX-ZVT3-0426-SM-5GIDW	8.638	10.95	11.47	4.704	11.86	6.251	4.24	9.936	8.473	2.803	9.194	1.76	5.915	6.994	11.19	8.473	10.83	9.979	11.94	8.594	5.154	10.58	5.154	11.84	3.399	1.133	9.811	12.41	10.99	10.43	4.029	4.83	5.805	8.809	7.646	12.7	12.69	11.41	1.133	11.06	10.88	12.15	11.08	9.304	10.7	10.64	9.983	10.46
GTEX-12ZZZ-1726-SM-59HK5	GTEX-12ZZZ-1726-SM-59HK5	8.638	10.77	12.29	9.908	11.88	5.77	4.055	8.229	6.696	2.45	9.194	1.692	10.7	7.076	10.89	8.208	10.34	9.898	11.4	9.254	5.108	11.15	6.265	11.3	1.692	0	9.726	13.4	9.974	10.97	2.944	4.237	5.198	9.121	7.897	12.51	12.36	11.43	8.855	11.7	10.42	12.06	11.84	8.806	12.67	10.69	10.28	12.15
TCGA-MQ-A4LV-01	TCGA-MQ-A4LV-01	8.637	13.54	8.289	4.036	12.7	12.24	4.524	9.209	4.656	4.526	10.7	0.7939	7.016	11.27	12.12	10.13	11.7	11.54	11.91	11.11	2.927	10.79	6.991	12.35	1.976	0	10.14	10.12	9.948	9.265	2.223	6.159	10.49	8.991	8.351	13.09	13.36	12.65	2.434	13.33	10.97	12.32	10.15	10.76	10.14	11.09	8.329	11.18
GTEX-Y8LW-2126-SM-4VBRX	GTEX-Y8LW-2126-SM-4VBRX	8.637	11.54	10.23	6.753	12.28	5.294	5.142	7.248	10.74	8.731	9.99	3.434	8.208	7.439	11.13	9.877	10.76	11.06	12.59	10.71	6.74	10.44	7.285	11.34	4.879	0	10.38	11.78	10.56	10.1	3.88	5.102	7.479	8.92	7.655	11.96	11.96	11.48	6.101	11.71	11.63	12.04	11.31	9.062	11.64	11	10.56	11.14
GTEX-PWN1-2526-SM-48TDS	GTEX-PWN1-2526-SM-48TDS	8.637	11.53	11.95	6.388	12.02	7.953	2.003	5.271	6.004	4.008	8.28	1.325	7.87	7.825	11.6	10.15	10.53	10.24	11.86	9.15	5.271	10.1	7.243	11.05	3.862	0	9.689	10.11	10.52	9.803	3.862	6.388	7.326	9.104	7.75	12.16	11.76	11.25	4.252	11.79	11.24	11.09	11.11	8.686	12.94	11.12	9.557	10.68
GTEX-N7MS-0526-SM-4E3JP	GTEX-N7MS-0526-SM-4E3JP	8.636	11.38	10.75	6.727	11.95	6.156	6.373	10.46	10.87	9.239	10.09	2.643	9.204	8.308	11.42	8.87	10.91	11.11	12.88	11.22	7.496	10.67	7.844	11.44	4.822	0	10.29	11.17	11.06	9.853	3.765	5.022	6.741	9.407	8.364	11.72	12.08	11.08	5.316	11.14	11.43	11.99	11.24	10.04	12.77	11.2	10.79	11.16
GTEX-Y3IK-1226-SM-4WWEK	GTEX-Y3IK-1226-SM-4WWEK	8.635	11.42	12.66	6.994	11.28	6.446	3.504	6.927	7.968	2.759	9.181	1.104	8.631	8.37	11.34	9.055	11.02	10.57	11.73	10.29	4.894	10.83	6.828	12.48	2.485	0	9.808	10.59	10.8	10.59	4.227	5.149	8.131	9.543	8.335	12.29	11.91	11.4	0	11.4	10.65	11.76	11.2	9.001	12.68	11.22	10.3	10.7
GTEX-P78B-0226-SM-3NB1Z	GTEX-P78B-0226-SM-3NB1Z	8.635	11.34	10.97	7.617	12.25	5.856	1.859	6.38	5.398	4.579	8.906	0.9074	9.969	8.085	11.06	8.523	11.22	10.87	12.43	10.99	5.24	10.35	6.538	11.37	3.001	0.9074	9.569	11.97	10.66	10.01	3.001	4.984	6.887	9.305	8.022	12.12	12.18	11.49	2.645	11.13	11.27	10.95	10.54	9.05	10.95	11.09	9.751	12.7
GTEX-11EI6-0526-SM-5985S	GTEX-11EI6-0526-SM-5985S	8.633	12.3	11.18	3.77	11.86	7.585	4.04	9.865	7.542	1.266	8.737	1.266	3.004	8.643	11.5	6.928	11.29	10.28	11.91	7.854	3.004	11.01	4.716	13.01	3.77	0	9.634	11.75	10.57	9.816	2.726	5.688	6.154	7.667	7.935	12.76	12.64	12.24	0	11.81	10.91	12.19	10.18	9.624	10.95	11.08	10.36	11
GTEX-13OVJ-0926-SM-5K7U1	GTEX-13OVJ-0926-SM-5K7U1	8.633	11.91	8.653	8.131	12.76	7.13	1.079	5.32	7.282	3.464	8.735	0	8.271	9.448	11.3	8.768	11.05	10.81	12.56	10.7	4.051	10.17	6.106	12.2	3.136	0	9.703	11.29	9.846	9.963	3.843	4.733	6.973	8.054	6.936	12.32	12.3	12.01	1.079	11.33	11.3	11.07	10.6	8.771	10.83	10.69	9.363	11.13
GTEX-YECK-0926-SM-4W214	GTEX-YECK-0926-SM-4W214	8.633	11.65	10.95	10.53	12.32	6.13	3.538	9.061	6.88	9.646	8.876	2.392	9.058	8.938	11.37	9.66	10.5	10.48	13.08	11.18	5.406	10.59	6.478	11.37	3.78	0	9.916	9.58	10.99	10.25	4.727	4.33	7.578	8.667	8.195	12.17	12.46	11.21	2.065	10.95	11.3	11.28	10.83	9.058	11.51	10.08	10.53	11.29
TARGET-30-PASFIC-01	TARGET-30-PASFIC-01	8.633	11.5	8.809	6.93	11.53	9.458	3.839	9.548	7.843	6.959	9.461	10.14	8.862	8.909	11.79	9.646	10.38	11.1	13.04	12.84	7.768	10.81	9.026	12.08	2.763	0	10.04	9.089	11.94	9.159	3.839	3.359	8.224	8.807	8.238	11.6	12.13	11.21	1.961	11.14	10.8	11.71	11.4	9.842	11.37	11.92	11.57	10.78
GTEX-13FHO-2726-SM-5K7VG	GTEX-13FHO-2726-SM-5K7VG	8.633	11.38	8.498	6.031	10.93	4.489	3.089	5.421	6.348	3.799	9.215	2.895	8.471	7.802	11.38	8.613	11.01	10.57	12.75	10.65	5.228	10.91	6.29	11.73	3.089	0	9.729	10.36	11.02	10.28	2.404	4.682	6.27	8.937	8.343	12.59	12.26	11.4	2.077	11.57	10.87	11.47	11.14	9.073	11.66	11.01	10.76	10.69
GTEX-WL46-0626-SM-3LK7R	GTEX-WL46-0626-SM-3LK7R	8.633	10.47	8.526	7.971	10.82	6.856	15.72	5.818	4.942	1.234	9.445	0	8.233	5.818	11.12	8.346	10.41	8.259	11.56	7.35	2.679	11.28	6.011	10.53	2.679	0	10.55	14.05	10.38	11.97	1.234	2.679	6.495	9.818	8.267	12.49	12.54	11.96	2.338	12.08	10.79	11.38	10.49	9.012	13.2	10.82	11.22	13.33
GTEX-R55F-1426-SM-2TF53	GTEX-R55F-1426-SM-2TF53	8.631	12.03	8.211	7.472	12.47	7.068	1.023	6.746	5.293	4.37	8.941	0	8.395	9.885	11.52	7.514	10.89	11.02	11.87	8.74	3.743	10.4	5.6	11.93	3.627	0	9.399	10.08	10.2	9.52	3.502	3.502	5.904	8.57	7.502	11.87	11.85	11.45	2.624	10.89	11.4	10.73	9.489	9.434	9.699	11.27	9.738	11.32
GTEX-S95S-1326-SM-2XCDK	GTEX-S95S-1326-SM-2XCDK	8.628	11.49	10.18	7.008	12.03	4.202	3.279	6.906	5.379	3.963	8.749	1.964	9.2	9.161	10.99	8.157	11.14	10.77	12.12	9.19	4.908	10.34	5.986	11.65	4.084	0	9.602	11.47	9.833	9.791	0	5.163	6.66	8.596	7.792	12.08	11.8	11.5	3.955	11.49	10.93	11.1	10.51	8.179	11.03	10.79	9.403	12.04
GTEX-OOBJ-0426-SM-3NB1S	GTEX-OOBJ-0426-SM-3NB1S	8.628	11.48	9.818	4.567	12.3	6.182	3.627	9.338	8.261	4.211	9.169	0	7.326	8.892	11.35	8.774	11.02	11.03	11.86	8.641	4.766	10.71	6.535	11.61	3.147	0.9057	9.313	12.12	10.6	10.1	2.168	5.666	6.392	9.279	7.916	12.72	12.34	11.32	0	11.03	11.07	11.75	10.62	8.623	10.49	11	10.57	11.73
GTEX-RTLS-0226-SM-2TF5E	GTEX-RTLS-0226-SM-2TF5E	8.628	10.9	11.25	8.596	12.2	7.245	2.58	6.462	5.518	3.282	8.332	0	9.241	8.321	10.98	8.298	10.66	10.45	12.43	10.47	5.307	10.04	6.542	11.47	3.995	0	9.749	10.78	10.18	9.43	3.28	4.204	5.802	8.455	7.326	11.48	11.56	11.04	0	10.26	11.44	10.49	9.974	8.321	10.94	10.88	9.252	11.66
GTEX-QVJO-1726-SM-2S1R3	GTEX-QVJO-1726-SM-2S1R3	8.628	10.6	9.823	4.33	11.32	7.487	5.293	9.441	7.38	3.78	8.606	0	7.317	7.074	10.79	7.205	10.57	10.57	11.69	8.82	4.33	10.23	6.389	11.77	3.78	0	9.374	11.52	10.42	9.519	2.882	4.33	5.293	8.508	7.074	11.99	11.91	11.04	0	10.25	11.02	11.2	9.939	8.483	10.53	10.93	9.76	10.52
TCGA-TS-A7P3-01	TCGA-TS-A7P3-01	8.627	12.42	11.97	6.976	12.09	10.25	6.479	8.785	4.511	4.246	9.164	1.576	8.099	9.52	11.96	9.717	11.72	11.44	12	11.53	4.511	10.34	7.096	12.14	1.576	0	9.077	9.273	9.818	9.047	2.098	4.511	8.545	8.864	6.784	12.13	12.38	11.6	1.576	12.8	11.56	11.68	10.55	9.764	11.67	11.21	8.998	9.807
GTEX-XV7Q-0526-SM-4BRWR	GTEX-XV7Q-0526-SM-4BRWR	8.627	11.8	13.2	4.743	12.42	5.716	1.839	10.13	8.217	3.133	8.796	0	6.983	8.669	11.32	8.442	10.93	10.56	11.91	8.833	4.346	10.58	5.567	11.99	2.896	0	9.154	11.91	10.52	9.623	3.796	5.643	5.054	8.837	7.748	12.47	12.39	11.69	1.195	11.06	10.9	11.94	10.48	8.52	10.27	10.63	10.72	11.44
GTEX-XUJ4-2826-SM-4BOQ2	GTEX-XUJ4-2826-SM-4BOQ2	8.627	11.66	12.29	6.25	12.79	5.204	3.254	8.803	6.807	3.879	9.083	0	8.52	7.917	11.4	8.081	10.85	11.15	12.42	9.306	5.504	10.57	5.504	11.85	3.695	0	9.659	12.09	10.24	10.16	2.614	4.824	5.392	8.025	7.77	12.52	12.42	11.45	2.614	11.54	11.07	11.7	10.74	8.504	10.99	11.02	10.59	11.01
GTEX-11DXW-0626-SM-5N9ER	GTEX-11DXW-0626-SM-5N9ER	8.627	11.47	8.876	8.481	11.46	7.193	2.47	8.176	8.801	7.61	10.08	2.965	9.949	7.495	11.43	8.662	10.82	10.9	12.45	10.76	5.823	11.03	8.634	11.89	3.487	0	10.33	10.2	10.81	10.64	5.307	5.177	6.895	9.35	8.054	11.97	12.24	10.94	5.084	10.85	11	10.97	10.49	9.288	10.7	10.96	10.3	13.03
GTEX-13OW8-1526-SM-5K7V2	GTEX-13OW8-1526-SM-5K7V2	8.627	11.38	10.74	7.127	12.1	4.966	5.269	8.802	10.59	7.871	9.858	2.046	8.682	7.973	11.33	8.524	11.12	10.89	12.6	10.27	5.703	10.37	7.137	11.47	3.964	0	9.868	11.27	10.72	9.789	3.175	4.759	6.704	9.021	7.991	11.81	12.22	11.19	5.918	10.87	11.44	12.02	11.21	9.862	12	11.09	10.58	11
GTEX-O5YV-0226-SM-48TBY	GTEX-O5YV-0226-SM-48TBY	8.626	11.72	11.18	5.964	12.2	4.596	0	3.654	5.013	4.209	8.538	0	10.14	9.997	11.18	8.556	10.91	10.46	12.5	10.18	4.006	10.21	6.187	11.57	1.73	0	9.63	11.02	10.06	10.06	3.188	4.789	6.702	8.556	8.832	11.83	11.84	11.63	0	11.28	11.1	11.1	10.18	8.672	10.94	11.04	9.243	12.1
GTEX-ZXES-0726-SM-5E451	GTEX-ZXES-0726-SM-5E451	8.625	11.3	11.13	7.996	11.22	4.888	4.036	6.751	5.344	4.789	9.162	2.433	9.249	6.644	11.58	10.25	11.17	10.96	12.54	9.726	7.068	10.09	6.612	11.73	4.524	0	9.871	10.22	10.68	9.214	3.006	5.75	5.917	9.051	7.557	12.43	11.91	11.23	3.936	11.79	11.12	11.41	10.57	8.81	11.62	11.43	10.43	10.89
GTEX-ZAB5-2626-SM-5KM3Y	GTEX-ZAB5-2626-SM-5KM3Y	8.625	11.28	10.6	7.822	11.74	8.27	0	6.405	4.814	3.393	8.634	1.748	9.421	9.427	11.2	9.102	10.51	10.5	12.05	10.41	4.13	10.45	7.376	11.14	3.21	0	9.573	11.12	10.36	9.525	0	5.231	6.95	9.304	7.844	11.83	12.05	11.42	3.21	11.08	10.91	11.09	10.24	8.651	9.447	10.93	9.525	12.47
GTEX-RTLS-1226-SM-46MUP	GTEX-RTLS-1226-SM-46MUP	8.625	11.12	10.86	7.985	11.51	4.985	4.626	6.226	8.008	4.463	9.028	1.921	8.803	6.95	11.22	8.883	10.52	10.5	12.14	9.849	6.226	10.87	6.45	11.57	2.994	0	9.862	10.55	10.9	10.92	1.333	4.542	7.498	9.175	8.178	11.9	12.06	10.86	1.921	11.15	10.86	11.38	11.16	8.697	12.26	10.87	10.45	10.8
GTEX-14C5O-1726-SM-5RQI9	GTEX-14C5O-1726-SM-5RQI9	8.624	11.48	10.24	7.159	12.18	6.317	4.14	5.979	6.255	3.726	9.51	0	7.872	7.656	11.44	9.506	10.48	10.73	12.72	10.48	5.503	10.76	5.393	11.88	4.389	0	9.93	10.84	10.76	10.61	2.936	2.71	8.415	8.722	8.298	12.37	12.12	11.88	2.113	11.75	11.17	11.22	10.76	8.154	11.88	11.28	10.54	11.3
GTEX-P4QT-2026-SM-3NMCJ	GTEX-P4QT-2026-SM-3NMCJ	8.624	11.45	9.676	7.416	11.09	3.039	1.891	4.252	5.178	5.355	8.984	0	9.517	7.533	11.59	10.22	10.99	10.87	12.93	9.794	5.348	10.3	5.984	11.81	4.613	0	9.919	9.8	10.51	9.543	2.872	4.665	5.441	7.972	7.979	12.42	11.72	11.35	4.503	12.04	11.5	11.34	10.57	8.81	11.77	11.47	10.4	10.94
GTEX-ZAB4-1926-SM-57WD8	GTEX-ZAB4-1926-SM-57WD8	8.624	11.04	12.3	2.908	12.34	6.148	7.354	9.347	8.011	3.81	9.289	0	5.572	7.464	10.87	8.919	11.14	10.77	11.86	8.291	5.067	10.01	5.54	11.8	3.63	0	9.946	12.19	10.58	9.988	4.469	4.92	6.213	8.909	6.599	13.14	12.38	11.27	0	10.56	11.46	11.61	10.38	8.653	10.39	10.7	10.12	10.05
GTEX-OIZH-1826-SM-2YUNP	GTEX-OIZH-1826-SM-2YUNP	8.623	11.96	12.01	4.243	13.2	5.583	3.888	10.17	5.74	3.418	8.711	0	6.961	7.672	11.19	7.642	10.84	10.91	12.08	7.495	4.016	10.86	4.906	12.52	2.982	0	9.075	11.99	10.15	9.406	3.746	4.971	5.541	7.978	7.905	12.72	12.75	11.52	0	11.03	11.22	11.87	9.892	8.735	11.32	11.09	9.998	10.49
GTEX-145LT-1826-SM-5QGP4	GTEX-145LT-1826-SM-5QGP4	8.623	11.7	11.51	7.473	12.44	6.305	0	5.544	5.184	3.678	8.874	0	9.158	8.396	11.02	8.229	10.9	10.57	12.34	10.07	4.434	10.35	5.905	11.48	3.975	0	9.632	11.37	9.608	9.965	3.833	4.857	6.91	8.427	7.715	12.07	11.95	11.72	2.438	11.11	10.92	11.09	10.47	8.686	10.77	11.04	9.025	13.45
GTEX-ZPIC-1626-SM-57WEB	GTEX-ZPIC-1626-SM-57WEB	8.623	11.22	12.72	6.932	12.39	3.905	2.998	5.258	7.089	2.998	9.463	0	8.54	8.007	11.25	9.948	10.91	10.59	11.89	10.06	5.071	10.67	5.944	12.4	3.367	0	9.745	10.09	10.31	10.31	2.79	5.607	6.61	9.584	7.707	12.45	12.18	11.39	2.5	11.52	10.86	11.92	11.02	8.603	12.02	11.31	10.03	10.87
GTEX-Y3IK-2126-SM-4YCDS	GTEX-Y3IK-2126-SM-4YCDS	8.622	11.68	11.85	7.572	10.82	5.362	1.612	7.517	6.041	3.359	9.238	1.612	9.727	8.294	11.61	9.513	11.01	10.71	12.4	10.32	6.769	10.58	7.541	11.72	2.619	0	10.01	10.25	10.88	9.898	2.843	5.249	6.416	9.317	8.368	11.83	11.99	10.99	3.036	11.75	10.73	11.28	10.28	9.529	10.88	11.14	10.75	10.86
GTEX-14ICL-1826-SM-5RQIY	GTEX-14ICL-1826-SM-5RQIY	8.621	11.38	10.1	5.795	12.85	5.858	8.523	10.39	6.495	4.699	9.311	0	7.867	5.207	10.95	7.584	10.42	10.64	11.75	8.191	5.158	10.8	4.617	11.98	2.575	0	9.396	12.73	10.23	10.14	1.798	5.431	5.762	7.611	7.605	12.47	12.4	11.76	3.076	10.46	10.91	12.25	11.32	8.233	10.85	10.94	9.807	11.13
GTEX-1212Z-2726-SM-5EQ59	GTEX-1212Z-2726-SM-5EQ59	8.621	11.32	9.106	6.207	11.62	7.997	5.933	11.09	10.94	9.422	10.13	4.14	8.821	9.016	11.16	8.801	10.9	11.26	12.32	11.29	6.394	10.36	7.648	11.74	3.315	0	10.12	10.99	10.6	9.401	2.274	4.986	6.827	9.2	7.848	11.65	12.01	11.15	6.077	10.71	11.66	11.91	10.85	9.797	12.92	11.07	10.33	10.38
TCGA-IS-A3K8-01	TCGA-IS-A3K8-01	8.62	12.58	8.64	7.831	11.51	9.956	5.282	8.32	6.751	0.7671	9.936	1.265	8.446	7.207	11.67	9.134	11.41	10.4	10.65	9.731	3.124	11.15	6.066	12.69	0	0	9.464	10.16	9.619	10.13	3.437	5.406	9.469	9.281	7.971	12.79	12.87	10.94	2.173	12.26	10.07	13.01	11.29	10.31	11.28	10.99	8.068	10.37
GTEX-111CU-1026-SM-5EGIL	GTEX-111CU-1026-SM-5EGIL	8.62	11.82	12.75	8.165	12.28	6.991	3.002	3.767	5.605	3.002	8.835	0	9.298	9.669	11.35	9.626	10.81	10.88	12.51	10.51	2.724	10.69	5.835	11.89	2.724	0	9.679	11.43	9.781	9.784	1.928	4.55	7.518	8.463	7.504	12.04	12.03	11.82	0	11.52	10.61	11.56	10.25	8.497	11.68	10.85	9.268	13.47
GTEX-X4LF-0826-SM-4QASC	GTEX-X4LF-0826-SM-4QASC	8.62	11.05	11.9	7.353	12.2	5.896	4.324	4.774	6.693	3.673	9.045	1.301	8.764	8.248	11.05	9.407	10.82	10.59	12.42	9.35	3.29	10.71	6.631	12.24	2.431	0	9.666	10.39	10.42	10.4	3.29	5.341	6.185	9.064	7.98	12.37	11.89	11.48	1.301	11.53	10.82	11.41	10.71	8.177	12.52	11.04	10.17	10.99
GTEX-XLM4-0426-SM-4AT54	GTEX-XLM4-0426-SM-4AT54	8.619	11.17	10.13	3.786	11.82	6.962	3.252	8.739	8.67	3.454	8.973	0	6.63	8.555	11.12	7.931	11.16	10.63	11.9	7.694	5.4	10.36	5.538	12.08	3.252	0	9.831	11.96	10.74	10.66	3.368	5.074	6.962	8.191	7.41	12.82	12.44	11.38	1.276	11.15	11.13	11.75	10.84	9.203	10.73	11.16	10.5	10.72
GTEX-Y111-1926-SM-4SOIS	GTEX-Y111-1926-SM-4SOIS	8.618	11.49	12.4	8.161	11.29	4.923	4.124	8.525	9.774	6.502	9.461	1.12	9.832	5.899	11.38	9.259	11.14	11.64	12.08	10.48	5.718	11.04	7.458	11.15	4.023	0	9.827	12.75	10.84	10.65	3.532	5.841	5.927	9.878	8.518	11.93	12.51	10.72	2.51	12.23	10.21	11.03	10.61	8.8	11.12	11.43	10.69	10.11
GTEX-117XS-2226-SM-5GIE1	GTEX-117XS-2226-SM-5GIE1	8.615	10.89	8.045	6.791	10.89	4.998	6.128	5.691	5.651	3.245	9.226	3.439	6.973	5.875	11.37	8.636	10.82	10.59	12.16	11.43	6.069	10.91	6.964	11.9	3.615	0	9.805	10.64	11.52	9.98	2.728	4.371	6.636	9.613	8.112	12.42	12.12	11.32	1.931	11.16	10.98	11.41	10.98	8.905	12.52	11.2	10.4	10.6
GTEX-S32W-1326-SM-4AD5Q	GTEX-S32W-1326-SM-4AD5Q	8.614	12.05	10.49	4.47	11.46	5.288	1.934	5.571	6.577	11.08	9.453	3.242	8.074	7.92	11.42	10.21	10.93	10.91	12.22	10.98	6.68	10.43	7.351	11.31	2.387	0	10.25	9.69	10.69	10.05	3.917	6.296	6.296	9.143	8.68	11.64	11.65	11.01	5.18	11.95	10.77	11.24	9.673	9.432	10.19	11.09	10.1	10.74
GTEX-147F4-1326-SM-5LU9V	GTEX-147F4-1326-SM-5LU9V	8.613	11.94	9.254	6.009	12.58	6.191	4.898	12.39	8.383	4.207	9.665	1.957	6.685	6.497	11.25	6.426	10.54	10.77	11.39	7.632	6.247	10.96	5.265	11.63	2.412	0	9.711	12.05	10.16	9.676	2.758	4.672	5.093	8.901	7.478	11.99	12.42	11.59	0	10.63	10.98	12.16	10.94	9.005	10.77	10.52	10.09	11.09
GTEX-11PRG-0826-SM-5EQ6A	GTEX-11PRG-0826-SM-5EQ6A	8.613	11.2	9.306	7.915	12.22	6.584	3.006	8.234	8.795	7.163	9.939	1.119	9.469	7.098	11.26	8.705	10.85	10.67	12.45	10.23	6.812	10.89	7.95	11.18	3.006	0	10.62	10.19	10.8	10.73	4.304	6.133	6.751	9.947	8.371	12.08	12.04	10.91	5.509	11.06	10.66	10.95	10.03	8.943	10.02	10.72	10.69	10.79
TCGA-ZM-AA05-01	TCGA-ZM-AA05-01	8.612	12.67	8.351	5.708	11.79	11.26	5.595	7.557	6.32	5.862	10.11	3.441	7.903	12.7	11.29	9.756	10.78	11.01	11.53	9.873	1.572	10.67	9.091	11.69	6.089	0	10.87	9.894	12.16	9.706	2.306	4.625	10.35	7.917	9.462	12.25	12.91	11.89	5.708	12.73	10.26	12.18	10.44	9.374	9.589	10.89	8.943	10.97
GTEX-111FC-2026-SM-5GZYO	GTEX-111FC-2026-SM-5GZYO	8.612	11.88	10.79	7.215	11.63	4.826	3.395	7.347	9.388	5.26	9.369	1.757	8.77	6.247	11.45	9.314	10.27	10.77	11.94	10.19	6.225	11.02	6.496	10.83	3.55	0	10.38	10.64	12.26	11.66	4.7	8.327	7.249	9.962	9.385	11.59	11.95	10.95	2.526	12.01	10.6	11.22	10.57	8.873	11.58	10.89	10.88	10.71
GTEX-ZAK1-0426-SM-5J1MS	GTEX-ZAK1-0426-SM-5J1MS	8.612	11.29	12.19	4.539	11.78	6.767	6.947	11.04	8.095	3.726	8.964	0	6.996	7.825	11.15	8.48	11.3	10.41	11.96	9.002	5.359	10.54	5.851	11.93	2.714	0	9.605	12.15	10.81	9.782	2.501	4.956	5.932	9.206	7.728	12.65	12.52	11.38	1.079	10.94	10.96	12.08	10.85	8.922	10.65	10.91	10.14	10.36
GTEX-ZE7O-1126-SM-57WC8	GTEX-ZE7O-1126-SM-57WC8	8.611	11.53	10.91	8.081	11.12	6.268	5.743	8.343	8.11	6.681	9.214	1.253	9.834	6.767	11.3	8.606	11.02	11.23	12.08	10.54	5.667	11	7.219	11.39	4.615	0	9.894	11.63	10.78	10.14	4.348	5.743	5.586	9.609	8.274	11.88	12.11	10.95	1.253	11.37	10.8	10.84	10.27	8.78	10.97	11.05	10.28	10.14
GTEX-117XS-0726-SM-5H131	GTEX-117XS-0726-SM-5H131	8.61	10.87	12.55	9.286	11.26	5.946	5.373	9.134	7.118	1.505	8.947	1.505	8.88	6.03	11.07	8.342	10.67	10.15	11.64	9.157	4.638	10.76	7.039	11.34	2.704	0	10	13.43	10.61	10.87	3.062	3.062	4.741	9.148	8.034	11.52	12.04	10.8	2.704	11.28	10.48	11.36	10.76	8.974	12.46	10.33	10.35	11.6
TCGA-W5-AA2H-01	TCGA-W5-AA2H-01	8.609	11.76	9.774	7.355	11.36	9.827	3.848	8.764	6.025	2.762	10.17	1.543	8.053	10.28	11.19	9.703	10.1	10.26	11.85	10.22	4.893	11.14	5.771	11.56	4.983	0	10.92	9.488	10.49	9.113	3.598	7.347	8.943	8.937	9.036	12.53	12.93	11.18	3.527	11.47	10.41	11.92	11.39	9.865	9.272	10.39	9.901	9.813
GTEX-147JS-1326-SM-5SI6D	GTEX-147JS-1326-SM-5SI6D	8.609	11.44	12.4	8.921	11.23	5.504	6.17	8.026	7.462	3.6	9.065	1.077	8.135	7.329	11.59	8.745	11.17	10.48	11.84	9.249	4.845	10.96	6.078	11.88	3.457	0	9.954	13.58	10.8	11.02	4.081	4.312	6.147	9.147	7.969	12.06	12.36	11.35	2.711	11.6	10.89	11.68	11.23	9.496	13.27	10.89	10.68	11.87
GTEX-11WQK-1826-SM-5EQM2	GTEX-11WQK-1826-SM-5EQM2	8.608	12.18	13.27	7.088	12.68	5.55	2.27	4.026	6.515	2.608	9.752	1.827	8.346	7.517	11.4	10.53	10.38	11.2	12.56	11.08	4.502	10.55	5.802	12.22	2.608	0	10.34	10.06	9.693	10.26	2.27	4.235	5.51	7.154	8.034	12.74	11.89	12.59	1.185	11.29	11.06	11.47	10.81	8.467	11.95	10.63	10.65	11.02
GTEX-WEY5-0626-SM-4LMIA	GTEX-WEY5-0626-SM-4LMIA	8.608	11.94	12.01	5.758	11.41	5.204	5.352	7.092	5.204	3.844	8.202	1.219	8.687	8.447	11.3	9.829	11.4	10.66	11.78	10.1	5.398	10.11	5.722	12.27	3.165	0	9.884	11.18	10.31	10.38	4.638	6.046	6.797	8.839	7.526	11.89	11.82	11.4	3.364	11.42	10.81	11.21	10.44	8.757	11.45	11.06	10.09	10.77
GTEX-ZF2S-2526-SM-5CVNT	GTEX-ZF2S-2526-SM-5CVNT	8.608	11.49	11.26	7.298	11.92	5.358	7.207	10.42	10.73	8.279	10.39	3.574	9.105	7.906	11.43	8.639	10.96	11.31	12.56	11.12	5.945	10.7	7.525	11.5	3.246	0	10.02	11.89	10.76	9.453	3.911	4.969	6.948	9.586	8.171	11.9	12.01	11.46	6.001	11.43	11.47	12.38	10.98	10.18	11.86	11	10.49	10.87
GTEX-PWCY-0426-SM-48TCW	GTEX-PWCY-0426-SM-48TCW	8.608	11.47	11.29	4.034	12.58	6.804	6.863	10.52	7.827	3.568	8.896	2.027	6.78	7.931	11.19	9.088	11.49	10.86	11.58	7.876	4.679	10.4	5.856	12.07	2.027	0	9.034	11.75	10.29	10	3.355	5.777	5.856	9.213	7.45	12.48	12.05	11.24	2.489	10.71	11.02	11.9	10.5	8.805	11.83	10.95	10.5	11.51
GTEX-13FH7-0426-SM-5KM4M	GTEX-13FH7-0426-SM-5KM4M	8.607	12.24	12.3	5.726	12.49	6.126	7.48	9.536	7.116	3.419	9.089	2.209	8.661	10.11	11.1	8.815	11.29	10.78	11.76	8.948	5.219	10.69	5.219	12.38	2.815	0	9.664	11.11	9.772	9.3	2.544	6.644	5.514	8.38	7.49	12.34	12.27	11.77	3.044	11.59	10.86	11.42	10.06	9.043	10.88	10.85	10.03	10.39
GTEX-ZP4G-2126-SM-57WEA	GTEX-ZP4G-2126-SM-57WEA	8.607	11.65	11.81	5.865	13.21	6.417	7.408	11.23	6.721	2.006	9.255	1.004	6.499	6.136	11.16	7.554	10.78	10.22	10.89	6.622	0	11.26	4.255	12.39	1.004	0	9.566	13.25	10.13	10.8	1.004	5.735	6.531	8.589	7.939	12.78	12.87	12.04	1.004	11.2	10.5	13.16	11.8	9.108	11.41	11.17	9.363	11.02
GTEX-YFC4-0826-SM-5CVM1	GTEX-YFC4-0826-SM-5CVM1	8.607	11.47	10.09	7.062	11.89	5.618	6.073	10.94	10.57	8.513	10.13	3.337	8.359	8.284	11.4	8.722	10.83	11.03	12.55	10.94	7.388	10.49	7.354	11.5	3.667	0	10.14	11.18	10.52	9.535	1.884	4.53	7.09	9.276	7.786	11.93	12.28	11.21	6.483	11.03	11.22	12.13	10.82	9.993	12.43	10.99	10.45	10.81
GTEX-12WSK-0726-SM-5LZUV	GTEX-12WSK-0726-SM-5LZUV	8.607	11.41	12.52	6.537	12.96	6.662	4.329	9.983	7.308	4.337	8.975	1.76	7.165	7.463	11.44	8.979	10.72	10.84	11.66	8.876	3.693	10.7	5.418	12.26	4.24	0	9.321	12.29	10.31	10.41	1.133	5.951	6.005	8.473	6.744	12.82	12.22	11.68	1.133	10.73	11.17	12.22	11.08	8.982	12.06	11.16	10.04	11.43
GTEX-131XF-0926-SM-5BC69	GTEX-131XF-0926-SM-5BC69	8.606	10.87	13.26	6.908	12.49	3.964	3.148	5.522	4.863	4.332	8.949	2.128	7.986	7.955	11.2	9.812	10.88	10.86	12.47	10.01	2.458	10.59	5.624	12.55	3.856	0	9.635	9.462	10.3	10.04	3.434	5.373	6.356	9.266	7.57	12.35	11.91	11.62	0	10.69	11.35	11.9	10.51	8.302	12.72	11.53	9.658	10.87
GTEX-ZDYS-1526-SM-4WKFY	GTEX-ZDYS-1526-SM-4WKFY	8.604	11.91	12.29	6.585	12.7	5.789	4.756	8.01	9.602	5.964	9.485	1.706	8.502	8.387	11.27	9.233	11.13	11.07	12.34	9.909	4.417	10.35	5.903	11.91	2.735	0	9.988	10.81	9.674	8.952	3.622	5.566	7.165	8.74	7.954	12	12.12	12.16	4.63	11.8	11.34	12.12	10.95	9.509	11.84	10.98	10.02	11.38
GTEX-V955-0926-SM-4JBJ8	GTEX-V955-0926-SM-4JBJ8	8.604	11.77	13.52	1.124	12.44	6.405	1.748	9.454	7.829	3.547	8.646	0	4.743	8.186	11.13	8.237	10.85	10.54	12.26	7.68	5.625	10.4	5.518	11.8	4.224	0	9.56	11.55	10.46	9.442	3.538	5.48	5.442	8.319	7.752	12.37	12.31	11.27	0	10.5	11.06	11.72	10.19	8.447	10.58	10.44	10.94	11.5
GTEX-11P81-0126-SM-5HL5Y	GTEX-11P81-0126-SM-5HL5Y	8.603	11.66	12.61	7.89	11.02	5.926	4.278	6.933	8.106	7.553	9.26	2.024	9.097	6.8	11.43	9.698	10.79	11.06	12.43	10.4	5.89	11.08	8.356	11	4.278	0	10.35	12.36	11.16	10.05	4.542	5.962	4.914	9.961	8.315	11.64	12.29	10.78	3.351	11.15	10.62	10.97	10.41	8.859	11.16	10.92	10.79	9.938
GTEX-13113-2026-SM-5LZU3	GTEX-13113-2026-SM-5LZU3	8.603	11.51	11.3	6.406	12.41	8.663	4.613	8.054	8.349	7.042	9.105	1.694	8.087	9.274	11.39	9.149	10.92	11.36	12.5	10.59	5.549	10.32	6.387	11.92	3.849	0	9.813	10.47	10.11	9.697	2.991	4.677	6.328	8.703	7.698	11.97	11.88	11.29	6.551	11.24	11.46	11.5	10.86	9.352	11.89	11.11	10.14	10.64
[truncated: 17,906 more rows]
[truncated: 22 more columns]

## Sheet: Figure3-number-of-publications
Gene	Publications
REM1	1
HM13	10
MCTS2	1
ID1	522
COX4I2	4
BCL2L1	217
TPX2	220
MYLK2	5
FOXS1	7
DUSP15	1
[truncated: 62 more rows]
